# Supplementary material for: Investigation of heat stress responses and adaptation mechanisms by integrative metabolome and transcriptome analysis in tea plants (Camellia sinensis)
Source: Sci Rep. 2024 May 1;14:10023. doi: 10.1038/s41598-024-60411-0 (PMC11063163; doi:10.1038/s41598-024-60411-0)
Supplement: Supplementary file 2 — Supplementary Table S1. [file 41598_2024_60411_MOESM2_ESM.xlsx]

## Sheet: Sheet1
Table S1 Identification of metabolite in tea cultivars after heat stress
Index	Ion mode	Ionization model	Q1 (Da)	Q3 (Da)	Molecular Weight (Da)	Formula	Compounds	Class	CAS	FWH-1	FWH-2	FWH-3	FWM-1	FWM-2	FWM-3	FWS-1	FWS-2	FWS-3	cpd_ID	kegg_map
kz000314	Positive	[M+H]+	104.071	86	103.063	C4H9NO2	N,N-Dimethylglycine	Amino acids and derivatives	1118-68-9	282000	267000	313000	386000	379000	341000	254000	291000	309000	C01026	ko00260,ko01100
kz000322	Positive	[M+H]+	120.066	74	119.058	C4H9NO3	L-(-)-Threonine	Amino acids and derivatives	72-19-5	3090000	2680000	3110000	4460000	4430000	4580000	3850000	3710000	3290000	C00188	ko00260,ko00261,ko00290,ko00860,ko00970,ko01100,ko01110,ko01230,ko02010
kz000321	Positive	[M+H]+	118.086	101	117.079	C5H11NO2	5-Aminovaleric acid	Amino acids and derivatives	660-88-8	7390	10000	5920	7400	10900	14000	100	100	100	C00431	ko00310,ko00330,ko01100
kz000320	Positive	[M+H]+	118.086	72.1	117.079	C5H11NO2	L-Valine	Amino acids and derivatives	72-18-4	2760000	2730000	2500000	6360000	7670000	6330000	4170000	3430000	4100000	C00183	ko00280,ko00290,ko00311,ko00460,ko00770,ko00966,ko00970,ko01100,ko01110,ko01210,ko01230,ko02010
kz000327	Positive	[M+H]+	132.066	86	131.058	C5H9NO3	Trans-4-Hydroxy-L-proline	Amino acids and derivatives	51-35-4	3290000	3530000	3040000	7090000	7180000	7600000	4720000	4590000	4850000	C01157	ko00330,ko01100,ko02010
kz000325	Negative	[M-H]-	130.051	86	131.058	C5H9NO3	N-Propionylglycine	Amino acids and derivatives	21709-90-0	35100	36900	15200	49600	56000	56900	41600	36000	35900	--	--
kz000340	Positive	[M+H]+	148.06	88	147.053	C5H9NO4	O-Acetylserine	Amino acids and derivatives	5147-00-2	715000	610000	723000	316000	333000	316000	237000	246000	254000	C00979	ko00270,ko00908,ko00920,ko01100,ko01110,ko01200,ko01230,ko04122
kz000341	Positive	[M+H]+	148.06	84	147.053	C5H9NO4	L-Glutamic acid	Amino acids and derivatives	56-86-0	39700000	41000000	39000000	53400000	52700000	53300000	47800000	47300000	48400000	C00025	ko00220,ko00250,ko00330,ko00332,ko00340,ko00430,ko00480,ko00630,ko00650,ko00660,ko00860,ko00910,ko00970,ko01100,ko01110,ko01200,ko01210,ko01230,ko02010
kz000349	Negative	[M-H]-	160.062	98	161.069	C6H11NO4	N-Acetylthreonine	Amino acids and derivatives	17093-74-2	810000	772000	776000	453000	431000	397000	384000	403000	375000	--	--
kz000329	Positive	[M+H]+	132.102	86	131.095	C6H13NO2	L-Isoleucine	Amino acids and derivatives	73-32-5	2240000	2190000	2190000	5750000	5500000	6080000	3200000	3280000	3500000	C00407	ko00280,ko00290,ko00460,ko00960,ko00966,ko00970,ko01100,ko01110,ko01210,ko01230,ko02010
kz000330	Positive	[M+H]+	132.102	86.2	131.095	C6H13NO2	L-Leucine	Amino acids and derivatives	61-90-5	2340000	2200000	2300000	5790000	5570000	6010000	3300000	3300000	3470000	C00123	ko00280,ko00290,ko00966,ko00970,ko01100,ko01110,ko01210,ko01230,ko02010
kz000335	Positive	[M+H]+	144.102	84.0813	143.095	C7H13NO2	1,2-N-Methylpipecolic acid	Amino acids and derivatives	7730-87-2	518000	421000	462000	233000	286000	279000	361000	331000	272000	--	--
kz000334	Positive	[M+H]+	138.091	103	137.084	C8H11NO	L-Tyramine	Amino acids and derivatives	51-67-2	38600	53800	40900	85100	91400	79200	93000	82800	81300	C00483	ko00350,ko00950,ko01100,ko01110
kz000387	Positive	[M+H]+	227.09	116.072	226.095	C10H14N2O4	Cyclo(Pro-Glu)	Amino acids and derivatives	-	72700	60400	65300	88100	74400	73300	64000	65900	67600	--	--
kz000403	Negative	[M-H]-	306.077	143	307.084	C10H17N3O6S	Glutathione reduced form	Amino acids and derivatives	70-18-8	2480000	2580000	2550000	3530000	3780000	3590000	3760000	3770000	3660000	C00051	ko00270,ko00480,ko01100,ko02010
kz005400	Positive	[M+H]+	247.129	86.09	246.122	C10H18N2O5	Ile-Asp	Amino acids and derivatives	-	111000	118000	87400	95100	83000	118000	51300	52100	58300	--	--
kz000015	Positive	[M+H]+	235.1	118.3	234.158	C10H22N2O4	Lysine butyrate	Amino acids and derivatives	80407-71-2	735000	350000	589000	18300	28500	31100	33400	31400	21300	--	--
kz000378	Negative	[M-H]-	203.083	116.051	204.09	C11H12N2O2	L-Tryptophan	Amino acids and derivatives	73-22-3	6340000	6900000	6180000	12300000	12300000	11500000	6470000	6840000	7120000	C00078	ko00260,ko00380,ko00400,ko00901,ko00966,ko00970,ko00998,ko01100,ko01110,ko01210,ko01230
kz000386	Positive	[M+H]+	224.092	136	223.084	C11H13NO4	N-Acetyl-L-tyrosine	Amino acids and derivatives	537-55-3	7220	9180	8010	15000	16400	16100	23500	13500	16800	--	--
kz000385	Positive	[M+H]+	223.108	120.088	222.1	C11H14N2O3	Glycylphenylalanine	Amino acids and derivatives	721-66-4	98500	103000	92600	196000	176000	212000	85400	72800	67900	--	--
kz000406	Positive	[M+H]+	322.107	130	321.099	C11H19N3O6S	S-(methyl)glutathione	Amino acids and derivatives	2922-56-7	104000	123000	104000	218000	238000	230000	92300	90700	144000	C11347	--
kz000019	Negative	[M-H]-	308.1	146.1	309.106	C11H19NO9	L-Glutamic acid O-glycoside	Amino acids and derivatives	-	211000	172000	183000	185000	165000	147000	184000	231000	175000	--	--
kz000388	Positive	[M+H]+	229.15	70.066	228.147	C11H20N2O3	Pro-Leu	Amino acids and derivatives	-	74500	86600	110000	200000	170000	170000	102000	94600	96800	--	--
kz000018	Negative	[M-H]-	307	145	308.122	C11H20N2O8	L-Glutamine O-hexside	Amino acids and derivatives	-	15300	16600	19400	43700	39100	42900	33100	24000	25300	--	--
kz000389	Positive	[M+H]+	231.16	72.082	230.163	C11H22N2O3	Val-Leu	Amino acids and derivatives	-	60400	54300	61500	86300	88800	97100	47200	37000	37000	--	--
kz000390	Positive	[M+H]+	237.123	120.088	236.116	C12H16N2O3	DL-Alanyl-DL-phenylalanine	Amino acids and derivatives	1999-45-7	35700	31200	27500	62700	63800	64100	25000	31700	34700	--	--
kz003900	Positive	[M+H]+	304.15	185.093	303.143	C12H21N3O6	Nicotianamine	Amino acids and derivatives	34441-14-0	583000	511000	466000	290000	284000	315000	460000	335000	354000	--	--
kz000394	Negative	[M-H]-	245.093	203.2	246.1	C13H14N2O3	Acetyltryptophan	Amino acids and derivatives	2280/1/5	88700	91200	71600	85400	87800	104000	165000	172000	205000	C03137	--
kz000402	Positive	[M+H]+	281.113	166	280.106	C13H16N2O5	Asp-phe	Amino acids and derivatives	13433-09-5	18700	16500	25900	26700	22000	28200	11500	26500	25900	--	--
kz000407	Positive	[M+H]+	385.129	250	384.122	C14H20N6O5S	S-(5'-Adenosy)-L-homocysteine	Amino acids and derivatives	979-92-0	39400	44000	35800	40600	44000	44200	32500	32400	39700	C00021	ko00270,ko01100,ko01230
kz000020	Positive	[M+H]+	399.2	250	398.137	C15H22N6O5S	S-Adenosylmethionine	Amino acids and derivatives	29908-03-0	922000	1100000	939000	1250000	1420000	1450000	997000	894000	1110000	C00019	ko00261,ko00270,ko00330,ko00908,ko01100,ko01110,ko01230,ko04122
kz000022	Positive	[M+H]+	458.1	116.3	457.143	C16H27NO14	Aspartic acid di-O-glucoside	Amino acids and derivatives	-	1190000	1250000	1130000	2420000	2290000	2070000	1330000	1320000	1270000	--	--
kz000023	Negative	[M-H]-	611.1	306.2	612.152	C20H32N6O12S2	Oxiglutatione	Amino acids and derivatives	27025-41-8	1800000	2060000	1870000	3130000	3760000	3750000	1500000	1390000	1910000	C00127	ko00480,ko01100
kz000004	Negative	[M-H]-	116.1	74	117.054	C3H7N3O2	Guanidineacetic acid	Amino acids and derivatives	352-97-6	22900	26600	31400	98400	105000	85100	50900	54400	60100	C00581	ko00260,ko00330,ko01100
kz000005	Negative	[M-H]-	120.02	62	121.02	C3H7NO2S	L-Cysteine	Amino acids and derivatives	52-90-4	8570	8300	8950	10400	10100	12100	10900	11600	11700	C00097	ko00260,ko00270,ko00311,ko00332,ko00430,ko00460,ko00480,ko00730,ko00770,ko00920,ko00970,ko01100,ko01110,ko01200,ko01230,ko04122
kz000003	Positive	[M+H]+	106	60	105.043	C3H7NO3	L-Serine	Amino acids and derivatives	56-45-1	1720000	1480000	1550000	2400000	2450000	2730000	1640000	1790000	1640000	C00065	ko00260,ko00261,ko00270,ko00460,ko00600,ko00630,ko00920,ko00970,ko01100,ko01110,ko01200,ko01230,ko02010
kz000367	Negative	[M-H]-	184.002	97	185.009	C3H8NO6P	O-Phospho-L-serine	Amino acids and derivatives	407-41-0	65700	60900	49000	102000	95900	81600	65200	69300	69200	C01005	ko00260,ko00270,ko00970,ko01100,ko01110,ko01200,ko01230
kz000332	Negative	[M-H]-	132.03	88	133.038	C4H7NO4	L-AsparticAcid	Amino acids and derivatives	56-84-8	2860000	2830000	3430000	2990000	3470000	3070000	3300000	3570000	2840000	C00049	ko00220,ko00250,ko00260,ko00261,ko00270,ko00300,ko00340,ko00410,ko00460,ko00710,ko00760,ko00770,ko00970,ko01100,ko01110,ko01200,ko01210,ko01230,ko02010
kz000331	Positive	[M+H]+	133.061	74	132.053	C4H8N2O3	L-Asparagine	Amino acids and derivatives	70-47-3	362000	309000	310000	1460000	1590000	1630000	683000	711000	571000	C00152	ko00250,ko00460,ko00970,ko01100,ko01110,ko01230
kz000338	Positive	[M+H]+	147.076	84	146.069	C5H10N2O3	L-Glutamine	Amino acids and derivatives	56-85-9	2430000	1740000	1750000	9020000	9300000	8550000	3220000	3110000	3370000	C00064	ko00220,ko00230,ko00240,ko00250,ko00630,ko00750,ko00910,ko00970,ko01100,ko01230,ko02010
kz000343	Positive	[M+H]+	150.058	61	149.051	C5H11NO2S	L-Methionine	Amino acids and derivatives	63-68-3	176000	145000	158000	453000	447000	516000	262000	265000	308000	C00073	ko00270,ko00966,ko00970,ko01100,ko01110,ko01210,ko01230
kz000007	Positive	[M+H]+	133	116	132.09	C5H12N2O2	L-Ornithine	Amino acids and derivatives	70-26-8	35000	36000	34700	150000	168000	161000	66200	80700	65300	C00077	ko00220,ko00330,ko00472,ko00480,ko01100,ko01110,ko01210,ko01230,ko02010
km0233	Positive	[M+H]+	130	84	129.043	C5H7NO3	5-oxoproline	Amino acids and derivatives	149-87-1	2920000	2460000	3140000	5280000	4760000	5240000	5590000	5380000	5720000	C01879	ko00480,ko01100
kz000317	Positive	[M+H]+	112.087	95	111.08	C5H9N3	Histamine	Amino acids and derivatives	51-45-6	119000	108000	93400	158000	180000	137000	122000	103000	97000	C00388	ko00340,ko01100,ko01110
kz000318	Positive	[M+H]+	116.071	70.1	115.063	C5H9NO2	L-Proline	Amino acids and derivatives	147-85-3	22230000	24420000	21150000	18100000	16600000	17700000	8290000	8070000	8620000	C00148	ko00330,ko00332,ko00970,ko01100,ko01110,ko01230,ko02010
kz000351	Negative	[M-H]-	162.041	144	163.048	C5H9NO5	4-Hydroxy-L-glutamic acid	Amino acids and derivatives	3913-68-6	56600	59400	61300	57600	60600	65700	53800	54900	34900	C03079	--
kz000350	Negative	[M-H]-	161.046	99	162.053	C6H10O5	3-Hydroxy-3-methylpentane-1,5-dioic acid	Amino acids and derivatives	503-49-1	910000	842000	899000	971000	790000	891000	650000	656000	639000	C03761	--
km0085	Positive	[M+H]+	130	84	129.079	C6H11NO2	L-Pipecolic acid	Amino acids and derivatives	3105-95-1	2860000	2910000	2600000	4870000	4470000	4650000	6190000	5850000	6350000	C00408	ko00310,ko00960,ko01100,ko01110
kz000347	Negative	[M-H]-	159.078	88	160.085	C6H12N2O3	D-Alanyl-D-Alanine	Amino acids and derivatives	923-16-0	1870	3330	638	2390	4180	3150	7680	9580	8430	C00993	ko01100
kz000391	Positive	[M+H]+	241.031	152	240.024	C6H12N2O4S2	L-(-)-Cystine	Amino acids and derivatives	56-89-3	28500	31300	42900	34800	37500	23400	46800	45200	52500	C00491	ko00270,ko01100,ko02010
kz000339	Positive	[M+H]+	147.113	84	146.106	C6H14N2O2	L-(+)-Lysine	Amino acids and derivatives	56-87-1	1710000	1700000	1680000	9190000	8890000	7960000	2760000	2820000	3930000	C00047	ko00300,ko00310,ko00780,ko00960,ko00970,ko01100,ko01110,ko01210,ko01230,ko02010
kz000360	Positive	[M+H]+	175.119	116	174.112	C6H14N4O2	L-(+)-Arginine	Amino acids and derivatives	74-79-3	2600000	2820000	2460000	14900000	14100000	14000000	4140000	3890000	4100000	C00062	ko00220,ko00261,ko00330,ko00472,ko00970,ko01100,ko01110,ko01230,ko02010
kz000336	Negative	[M-H]-	143.035	111	144.042	C6H8O4	2,3-Dimethylsuccinic acid	Amino acids and derivatives	13545-04-5	55000	81900	70400	86800	82600	114000	85800	79700	119000	--	--
kz000344	Positive	[M+H]+	156.077	110	155.069	C6H9N3O2	L-Histidine	Amino acids and derivatives	71-00-1	262000	241000	237000	769000	875000	1010000	246000	232000	258000	C00135	ko00340,ko00410,ko00970,ko01100,ko01110,ko01230,ko02010
kz000361	Negative	[M-H]-	174.041	88	175.048	C6H9NO5	N-Acetylaspartate	Amino acids and derivatives	997-55-7	536000	489000	549000	461000	413000	476000	277000	250000	318000	C01042	ko00250,ko01100
kz000355	Positive	[M+H]+	170.092	124	169.085	C7H11N3O2	1-Methylhistidine	Amino acids and derivatives	368-16-1	463000	368000	365000	387000	402000	337000	396000	386000	328000	C01152	ko00340,ko01100
kz000011	Negative	[M-H]-	188.1	128	189.064	C7H11NO5	N-Acetyl-L-glutamic acid	Amino acids and derivatives	1188-37-0	160000	192000	163000	176000	188000	180000	202000	172000	222000	C00624	ko00220,ko01100,ko01110,ko01210,ko01230
kz000356	Positive	[M+H]+	173.092	115.5	172.085	C7H12N2O3	Glycyl-L-proline	Amino acids and derivatives	704-15-4	8410	12200	13000	13800	15600	26700	9330	9240	8720	--	--
kz000368	Negative	[M-H]-	187.072	125	188.08	C7H12N2O4	N-α-Acetyl-L-glutamine	Amino acids and derivatives	2490-97-3	606000	601000	494000	631000	667000	585000	679000	645000	719000	--	--
kz000012	Negative	[M-H]-	190.1	84	191.062	C7H13NO3S	N-Acetylmethionine	Amino acids and derivatives	65-82-7	56800	58500	58000	53300	56900	63900	36200	29100	30700	C02712	--
kz000359	Positive	[M+H]+	175.108	84	174.1	C7H14N2O3	L-theanine	Amino acids and derivatives	3081-61-6	4500000	4690000	4020000	3870000	4100000	4230000	3660000	4260000	3810000	C01047	--
kz000374	Positive	[M+H]+	191.103	128	190.095	C7H14N2O4	2,6-Diaminooimelic acid	Amino acids and derivatives	583-93-7	2360000	2140000	2390000	2070000	1900000	1880000	3140000	3230000	2670000	C00666	ko00300,ko01100,ko01110,ko01230
kz000337	Positive	[M]+	144.102	84.0813	144.102	C7H14NO2+	Proline betaine(ProBet)	Amino acids and derivatives	1195-94-4	198000	183000	182000	70600	117000	88800	140000	106000	139000	--	--
kz000372	Positive	[M+H]+	189.135	144	188.127	C7H16N4O2	H-HomoArg-OH	Amino acids and derivatives	156-86-5	269000	351000	286000	904000	859000	945000	241000	281000	235000	C01924	--
kz000382	Negative	[M-H]-	217.083	199	218.09	C8H14N2O5	(5-L-Glutamyl)-L-amino acid	Amino acids and derivatives	5875-41-2	64800	80700	79000	47800	56100	69600	57200	48500	52900	C03740	ko00480,ko01100
kz000396	Negative	[M-H]-	249.055	128	250.062	C8H14N2O5S	γ-Glu-Cys	Amino acids and derivatives	636-58-8	20700	19700	32500	50800	42900	44400	43800	40400	43700	C00669	ko00480,ko01100
kz000370	Positive	[M+H]+	189.123	126	188.116	C8H16N2O3	N6-Acetyl-L-lysine	Amino acids and derivatives	692-04-6	768000	787000	664000	1450000	1530000	1650000	831000	858000	828000	C02727	ko00310,ko01100
kz000354	Positive	[M+H]+	166.086	120.081	165.079	C9H11NO2	L-Phenylalanine	Amino acids and derivatives	63-91-2	2950000	3150000	3000000	6040000	5540000	6270000	4290000	4080000	4160000	C00079	ko00360,ko00400,ko00460,ko00940,ko00960,ko00966,ko00970,ko00998,ko01100,ko01110,ko01210,ko01230,ko02010
kz000366	Positive	[M+H]+	182.081	136.1	181.074	C9H11NO3	L-(-)-Tyrosine	Amino acids and derivatives	60-18-4	938000	962000	814000	4350000	4280000	4600000	2190000	2430000	2320000	C00082	ko00130,ko00261,ko00350,ko00360,ko00400,ko00460,ko00730,ko00940,ko00950,ko00965,ko00966,ko00970,ko00998,ko01100,ko01110,ko01210,ko01230
kz000377	Positive	[M+H]+	203.139	86.101	202.132	C9H18N2O3	Alanylleucine	Amino acids and derivatives	1999-42-4	32700	29000	14400	16400	22700	19400	13300	16300	28300	--	--
kz000417	Negative	[M-H]-	273.077	167	274.084	C15H14O5	Phloretin	Chalcones	60-82-2	26100	21400	22000	17700	19300	22700	13000	10400	11900	C00774	ko00941,ko01110
kz005044	Positive	[M+H]+	435.129	273.089	434.121	C21H22O10	Isosalipurposide	Chalcones	4547-85-7	5240000	5470000	5320000	2220000	2330000	2510000	4040000	3800000	4270000	C16406	ko00941
kz000419	Negative	[M-H]-	435.13	166.7	436.137	C21H24O10	Phlorizin	Chalcones	60-81-1	638000	705000	671000	863000	841000	881000	782000	800000	752000	C01604	ko00941,ko01110
km1437	Positive	[M+H]+	137.3	94.2	136.3	C7H7NO2	p-Aminobenzoate	Phenolic acids	150-13-0	653000	576000	468000	453000	497000	452000	660000	557000	786000	C00568	ko00790,ko01100
kz000500	Negative	[M-H]-	177.056	162	178.063	C10H10O3	Riboprine	Phenolic acids	7724-76-7	102000	120000	116000	72400	75000	77400	81100	81500	89400	C16427	ko00908,ko01110
kz000501	Positive	[M+H]+	179.07	147.1	178.063	C10H10O3	Methyl p-coumarate	Phenolic acids	3943-97-3	157000	189000	150000	196000	194000	189000	193000	154000	199000	--	--
kz000051	Negative	[M-H]-	177	145	178.063	C10H10O3	4-Methoxycinnamic acid	Phenolic acids	830-09-1	185000	213000	182000	288000	290000	278000	244000	239000	262000	--	--
kz000499	Negative	[M-H]-	177.056	145	178.063	C10H10O3	Trans-4-Hydroxycinnamic Acid Methyl Ester	Phenolic acids	19367-38-5	301000	327000	289000	427000	435000	437000	376000	364000	392000	--	--
kz000511	Negative	[M-H]-	193.051	134.01	194.058	C10H10O4	Ferulic acid	Phenolic acids	537-98-4	125000	120000	112000	268000	274000	301000	128000	116000	152000	C01494	ko00940,ko01100,ko01110
kz000053	Negative	[M-H]-	193.058	134	194.058	C10H10O4	Isoferulic Acid	Phenolic acids	537-73-5	117000	117000	134000	287000	293000	281000	135000	140000	139000	C10470	--
kz002939	Negative	[M-H]-	193.051	135.046	194.058	C10H10O4	Methyl caffeate	Phenolic acids	3843-74-1	303000	238000	232000	59100	56400	46800	29400	56100	38600	C10477	--
kz000515	Negative	[M-H]-	207.066	192	208.074	C11H12O4	Sinapinaldehyde	Phenolic acids	4206-58-0	30600	29400	31100	29300	26500	26000	30500	27600	31500	C05610	ko00940,ko01100,ko01110
kz000514	Negative	[M-H]-	207.066	133.1	208.074	C11H12O4	3,4-Dimethoxycinnamic acid	Phenolic acids	14737-89-4	60500	60800	47400	86100	89800	82400	99700	98600	104000	--	--
kz000516	Positive	[M+H]+	209.081	177.3	208.074	C11H12O4	Methyl ferulate	Phenolic acids	2309/7/1	49500	47100	34700	69100	68700	63900	93000	67500	97400	--	--
kz003100	Negative	[M-H]-	331.068	169.016	332.074	C13H16O10	5-O-Galloylhamamelose	Phenolic acids	-	13900000	15500000	13100000	11100000	11200000	11000000	34900000	33000000	35400000	--	--
kz000542	Negative	[M-H]-	331.067	169.014	332.074	C13H16O10	1-O-Galloyl-β-D-glucose	Phenolic acids	58511-73-2	2390000	3480000	2820000	1640000	1590000	1830000	7060000	7890000	7230000	--	--
kz000056	Negative	[M-H]-	299.1	137.1	300.085	C13H16O8	Salicylic acid glucoside	Phenolic acids	10366-91-3	414000	396000	410000	1240000	1160000	1320000	774000	679000	778000	--	--
kz003517	Negative	[M-H]-	299.078	137.024	300.085	C13H16O8	Glucosyloxybenzoic acid	Phenolic acids	-	3530000	2790000	3190000	1470000	1510000	1430000	2840000	2610000	2740000	--	--
kz002546	Negative	[M-H]-	299.078	137.025	300.085	C13H16O8	Isosalicylic acid O-glycoside	Phenolic acids	-	3470000	2870000	3370000	1380000	1610000	1430000	2640000	2560000	2910000	--	--
kz002556	Negative	[M-H]-	299.077	137.025	300.085	C13H16O8	4-O-glucosyl-4-hydroxybenzoic acid	Phenolic acids	-	284000	310000	275000	939000	926000	894000	519000	508000	583000	--	--
kz000537	Negative	[M-H]-	325.057	93	326.064	C14H14O9	3-Galloylshikimic acid	Phenolic acids	110082-91-2	30200	27100	23300	55100	42500	40800	47300	44100	48800	--	--
kz000536	Negative	[M-H]-	325.057	125	326.064	C14H14O9	5-Galloylshikimic acid	Phenolic acids	95719-51-0	151000	133000	116000	248000	167000	211000	343000	278000	203000	--	--
kz000547	Positive	[M+H]+	339.107	147.04	338.1	C16H18O8	Cis-3-p-coumaric quinic acid	Phenolic acids	-	1310000	1370000	1390000	1130000	1240000	1240000	467000	379000	452000	--	--
kz000546	Negative	[M-H]-	337.093	173.1	338.1	C16H18O8	1-O-p-Coumaroyl quinic acid	Phenolic acids	-	1040000	1050000	839000	920000	856000	879000	238000	277000	222000	--	--
kz000061	Negative	[M-H]-	337	163.1	338.1	C16H18O8	5-O-p-Coumaroylquinic acid	Phenolic acids	32451-86-8	2940000	3220000	2740000	2460000	2610000	2260000	799000	853000	821000	--	--
kz000553	Negative	[M-H]-	353.088	191	354.095	C16H18O9	Neochlorogenic acid(5-O-Caffeoylquinic acid)	Phenolic acids	906-33-2	5120000	4690000	5140000	3450000	3260000	3590000	2560000	2190000	2200000	C17147	--
kz000554	Negative	[M-H]-	353.088	191.01	354.095	C16H18O9	Chlorogenic acid	Phenolic acids	327-97-9	4800000	5280000	4920000	3440000	3320000	3760000	2150000	2260000	2490000	C00852	ko00940,ko00941,ko00945,ko01110
kz000552	Negative	[M-H]-	353.088	135.1	354.095	C16H18O9	Cryptochlorogenic acid	Phenolic acids	905-99-7	917000	1070000	789000	636000	586000	614000	475000	412000	464000	--	--
kz003943	Positive	[M+H]+	279.158	149.023	278.152	C16H22O4	Dibutyl phthalate	Phenolic acids	84-74-2	5280000	5360000	4340000	4660000	5540000	5210000	5610000	5260000	5880000	C14214	--
kz001857	Negative	[M-H]-	451.089	313.054	452.095	C20H20O12	Salicylyl-galloyl-glucose	Phenolic acids	-	60900	59300	58800	88500	124000	142000	109000	87600	105000	--	--
kz000570	Negative	[M-H]-	451.088	391.037	452.095	C20H20O12	Maleoyl-caffeoylquinic acid	Phenolic acids	-	21500	19000	12900	12400	18000	15200	100	100	100	--	--
kz001869	Negative	[M-H]-	483.079	439.084	484.085	C20H20O14	1,6-Di-O-galloyl-glucose	Phenolic acids	-	19400	18600	25600	25200	19700	31100	11400	18700	17600	--	--
kz000068	Negative	[M-H]-	441.3	169	442.09	C22H18O10	Catechin gallate	Phenolic acids	130405-40-2	25400000	29100000	30600000	29000000	24600000	29800000	29900000	30900000	31300000	--	--
kz000585	Negative	[M-H]-	499.146	163.2	500.153	C22H28O13	3-O-p-coumaroyl quinic acid O-hexoside	Phenolic acids	-	54900	46200	57900	49500	60400	44100	28700	26000	22700	--	--
kz000584	Negative	[M-H]-	499.146	163.1	500.153	C22H28O13	5-O-p-Coumaroyl quinic acid O-hexoside	Phenolic acids	-	66600	49500	70700	69000	50600	67300	45200	22800	36100	--	--
kz002941	Negative	[M-H]-	515.118	353.089	516.127	C25H24O12	3,5-Dicaffeoylquinic acid	Phenolic acids	-	13400	6450	9820	9680	17100	10600	7180	8040	3800	--	--
kz000587	Negative	[M-H]-	515.119	191	516.127	C25H24O12	Cynarin	Phenolic acids	30964-13-7	142000	165000	137000	107000	113000	122000	85100	65000	92200	C10445	--
kz000590	Negative	[M-H]-	515.119	353.088	516.127	C25H24O12	3,4-Dicaffeoylquinic acid	Phenolic acids	14534-61-3	4090000	4280000	3820000	1560000	1490000	1510000	636000	608000	771000	--	--
kz000589	Negative	[M-H]-	515.119	353.088	516.127	C25H24O12	Isochlorogenic acid A	Phenolic acids	2450-53-5	4210000	4380000	3610000	1320000	1550000	1500000	726000	720000	819000	--	--
kz000588	Negative	[M-H]-	515.119	353.088	516.127	C25H24O12	Isochlorogenic acid C	Phenolic acids	57378-72-0	3790000	4140000	3770000	1420000	1520000	1540000	672000	762000	723000	--	--
kz000602	Negative	[M-H]-	633.073	275	634.081	C27H22O18	Hexahydroxydiphenoyl galloylglucose	Phenolic acids	-	821000	921000	908000	418000	494000	491000	677000	682000	832000	--	--
kz001882	Negative	[M-H]-	729.149	407.074	730.153	C37H30O16	Galloylprocyanidin B4	Phenolic acids	-	4030000	5300000	3870000	4800000	5460000	5550000	4810000	4410000	4910000	--	--
kz002938	Negative	[M-H]-	145.062	109.041	146.058	C6H10O4	2,2-Dimethylsuccinic acid	Phenolic acids	-	54300	42300	62400	104000	110000	99900	48400	44800	38900	--	--
kz001562	Positive	[M+H]+	127.039	97	126.032	C6H6O3	5-Hydroxymethylfurfural	Phenolic acids	67-47-0	174000	154000	182000	66200	130000	141000	189000	206000	165000	C11101	--
kz001819	Negative	[M-H]-	137.027	108.023	138.032	C7H6O3	Salicylic acid	Phenolic acids	69-72-7	19100	21500	13800	32400	30900	29600	22400	21900	24100	C00805	ko00360,ko01100,ko01110,ko04075
kz000475	Negative	[M-H]-	137.024	93	138.032	C7H6O3	4-Hydroxybenzoic acid	Phenolic acids	99-96-7	934000	991000	916000	1150000	1030000	1020000	966000	847000	981000	C00156	ko00130,ko00790,ko01100,ko01110
kz000476	Positive	[M+H]+	139.039	92.8	138.032	C7H6O3	Protocatechuic aldehyde	Phenolic acids	139-85-5	510000	509000	505000	468000	436000	462000	526000	480000	452000	C16700	ko00950
kz000489	Negative	[M-H]-	153.019	109	154.027	C7H6O4	Protocatechuic acid	Phenolic acids	99-50-3	127000	111000	136000	140000	162000	166000	220000	212000	211000	C00230	ko01100,ko01110
kz000487	Negative	[M-H]-	153.019	108	154.027	C7H6O4	2,5-Dihydroxybenzoic acid	Phenolic acids	490-79-9	15400	26400	24600	34800	31400	16400	37200	47900	47000	C00628	ko00350,ko01100
kz000474	Positive	[M+H]+	138.055	92.1	137.048	C7H7NO2	Anthranilic Acid	Phenolic acids	118-92-3	123000	113000	95400	113000	93600	140000	46600	54400	51100	C00108	ko00380,ko00400,ko00998,ko01058,ko01100,ko01110,ko01230
kz003193	Positive	[M+H]+	153.055	125.06	152.047	C8H8O3	Dihydro-p-coumarat	Phenolic acids	-	107000	128000	121000	81900	66100	64000	103000	79300	151000	--	--
kz000484	Negative	[M-H]-	151.04	136	152.047	C8H8O3	Vanillin	Phenolic acids	121-33-5	455000	460000	397000	359000	369000	402000	604000	541000	561000	C00755	ko00998,ko01100,ko01110
kz000496	Negative	[M-H]-	167.035	108	168.042	C8H8O4	Vanillic acid	Phenolic acids	121-34-6	25300	26400	26100	32800	25400	25900	27800	25500	31800	C06672	--
kz004666	Negative	[M-H]-	183.03	124.02	184.037	C8H8O5	4-methoxy-3,5-dihydroxybenzoic acid	Phenolic acids	-	2040000	2130000	2010000	1890000	1960000	1960000	1830000	1900000	2000000	--	--
kz002553	Negative	[M-H]-	147.045	103.055	148.052	C9H8O2	trans-Cinnamic acid	Phenolic acids	-	4150	8080	4570	7590	8070	6260	15900	20300	16700	--	--
kz000479	Negative	[M-H]-	147.045	77.01	148.052	C9H8O2	Cinnamic acid	Phenolic acids	140-10-3	11000	10700	11100	24500	20700	25100	45700	38200	42700	C00423	ko00130,ko00360,ko00940,ko00998,ko01100,ko01110
kz000505	Negative	[M-H]-	179.071	146	180.079	C10H12O3	Coniferyl alcohol	Phenolic acids	458-35-5	56700	33500	50000	44800	18700	57600	44900	57400	52900	C00590	ko00940,ko00998,ko01100,ko01110
kz000057	Negative	[M-H]-	311.1	149.1	312.048	C13H12O9	Caftaric acid	Phenolic acids	67879-58-7	32500	34300	36900	26400	32900	38600	44200	60200	56900	--	--
kz000533	Negative	[M-H]-	315.072	153	316.079	C13H16O9	2,5-Dihydroxy benzoic acid O-hexside	Phenolic acids	-	2130000	2170000	2230000	1440000	1370000	1610000	2130000	1740000	2040000	--	--
kz000530	Negative	[M-H]-	291.015	247	292.022	C13H8O8	Brevifolin carboxylic acid	Phenolic acids	18490-95-4	1300000	1130000	1090000	758000	701000	724000	1200000	1250000	1110000	--	--
kz005448	Postive	[M+H]+	345.083	153.021	344.074	C14H16O10	Quinic acid; (-)-form, 5-O-(3,4,5-Trihydroxybenzoyl)	Phenolic acids	-	107000000	88100000	109000000	90200000	107000000	108000000	107000000	113000000	116000000		--
kz002650	Negative	[M-H]-	345.083	139.04	346.09	C14H18O10	1-O-(3,4-dihydroxy-5-methoxy-benzoyl)-β-D-glucoside	Phenolic acids	-	378000	422000	345000	224000	222000	219000	314000	264000	281000	--	--
kz003796	Negative	[M-H]-	329.11	167.03	330.095	C14H18O9	1'-O-vanilloyl-β-D-glucoside	Phenolic acids	-	3220000	3100000	2990000	2150000	2090000	2220000	3280000	3600000	3540000	--	--
kz005355	Negative	[M-H]-	331.103	153.02	332.111	C14H20O9	Koaburaside	Phenolic acids	41653-73-0	915000	1000000	930000	1310000	1390000	1380000	1560000	1630000	1610000	--	--
kz003942	Negative	[M-H]-	205.158	189.129	206.167	C14H22O	2,6-Di-t-butylphenol	Phenolic acids	128-39-2	82200	91300	80500	88800	76200	99400	83000	87800	92100	--	--
kz000538	Negative	[M-H]-	325.093	163.04	326.1	C15H18O8	1-O-[(E)-p-Cumaroyl]-β-D-glucopyranose	Phenolic acids	-	2210000	2240000	2180000	2900000	2640000	2600000	2120000	2010000	2280000	--	--
kz002558	Negative	[M-H]-	341.089	179.034	342.095	C15H18O9	6-O-caffeoyl-β-glucose	Phenolic acids	-	5380000	5440000	5080000	4760000	4780000	4720000	5000000	5290000	5100000	--	--
kz000540	Negative	[M-H]-	329.124	167	330.131	C15H22O8	3,4,5-Trimethoxyphenyl-β-D-Glucopyranoside	Phenolic acids	-	960000	940000	957000	2190000	2160000	2030000	2560000	2530000	2640000	--	--
kz003663	Negative	[M-H]-	335.077	179.03	336.085	C16H16O8	3-O-Caffeoylshikimic acid	Phenolic acids	180981-12-8	47500	36700	27800	30400	18700	44600	57700	68100	53300	--	--
kz000560	Negative	[M-H]-	371.098	249.063	372.106	C16H20O10	Trihydroxycinnamoylquinic acid	Phenolic acids	-	89300	116000	95800	44100	39000	44800	51200	51500	63600	--	--
kz002560	Negative	[M-H]-	355.104	193.049	356.111	C16H20O9	6-O-feruloyl-α-glucose	Phenolic acids	-	157000	162000	125000	145000	141000	124000	284000	280000	245000	--	--
kz000550	Negative	[M-H]-	341.124	179	342.131	C16H22O8	Coniferin	Phenolic acids	531-29-3	1520000	1480000	1430000	1420000	1430000	1370000	977000	850000	980000	C00761	ko00940
kz001737	Positive	[M+H]+	345.059	313.033	344.053	C17H12O8	3,3',4-Trimethoxy ellagic acid	Phenolic acids	-	8520	7300	5630	7940	6820	4540	4490	5530	5530	--	--
kz000064	Positive	[M+H]+	369.1	177.1	368.111	C17H20O9	1-O-Feruloyl quinic acid	Phenolic acids	-	237000	215000	253000	923000	921000	963000	252000	247000	267000	--	--
kz001642	Negative	[M-H]-	387.166	207.102	388.173	C18H28O9	5'-Glucopyranosyloxyjasmanic acid	Phenolic acids	-	596000	630000	502000	614000	577000	609000	521000	495000	536000	--	--
kz000066	Positive	[M+H]+	375.2	137.1	374.1	C19H18O8	Feruloyl syringic acid	Phenolic acids	-	48800	50000	33100	36300	38900	27800	56000	62800	47600	--	--
kz000070	Negative	[M-H]-	460.1	117.9	461.153	C19H27NO12	Anthranilate O-hexosyl-O-hexoside	Phenolic acids	-	4560000	5500000	5250000	4330000	4210000	3200000	7490000	6760000	5450000	--	--
kz003099	Negative	[M-H]-	515.16	341.108	516.169	C19H32O16	Di-O-Glucose-quinic acid	Phenolic acids	-	2160000	2520000	2150000	2010000	1800000	1970000	2910000	2660000	2970000	--	--
kz000577	Negative	[M-H]-	481.062	275	482.07	C20H18O14	Hexahydroxydiphenoylglucose	Phenolic acids	-	33000	45300	30800	24100	26600	26100	48300	41600	53300	--	--
kz003672	Negative	[M-H]-	389.123	227.07	390.131	C20H22O8	Piceid	Phenolic acids	65914-17-2	768000	758000	739000	673000	782000	614000	1200000	1030000	1190000	--	--
kz003097	Negative	[M-H]-	477.058	169.015	478.075	C21H18O13	3,4-Di-O-galloyl-shikimic acid	Phenolic acids	-	34400000	35500000	37200000	31300000	31400000	29500000	34100000	34500000	33700000	--	--
kz003098	Negative	[M-H]-	495.076	343.068	496.085	C21H20O14	3-O-Digalloyl quinic acid	Phenolic acids	-	5380000	5090000	5560000	6380000	7200000	7500000	7710000	6660000	7770000	--	--
kz005051	Positive	[M+H]+	425.176	147.044	424.173	C21H28O9	grandidentatin	Phenolic acids	15732-48-6	84400	81800	75900	153000	132000	155000	162000	152000	160000	--	--
kz000071	Negative	[M-H]-	513.1	191.1	514.132	C22H26O14	p-Coumaroyl quinic acid O-glucuronic acid	Phenolic acids	-	6690000	6540000	6170000	8860000	8740000	8440000	6110000	6040000	7400000	--	--
kz005036	Positive	[M+H]+	499.126	163.04	498.116	C25H22O11	Dicaffeoylshikimic?acid	Phenolic acids	-	738000	687000	672000	299000	199000	259000	112000	83800	84000	--	--
kz005039	Negative	[M-H]-	695.202	353.088	696.19	C31H36O18	SyringoylcaffeoylQuinic acid O-glucose	Phenolic acids	-	82600	93000	71300	57500	55200	57800	41800	35300	54600	--	--
kz000612	Negative	[M-H]-	787.1	465.1	788.107	C34H28O22	1,3,4,6-Tetra-O-Galloyl-D-Glucose	Phenolic acids	-	15300	21400	10500	4960	7390	7440	20500	23700	27400	--	--
kz000617	Negative	[M-H]-	939.111	769.086	940.118	C41H32O26	1,2,3,4,6-Penta-O-Galloyl-D-Glucose	Phenolic acids	14937-32-7	26200	23700	25900	23700	35000	33000	17800	19000	26900	C04576	--
kz000466	Negative	[M-H]-	121.029	92	122.037	C7H6O2	4-Hydroxybenzaldehyde	Phenolic acids	123-08-0	277000	291000	313000	368000	375000	317000	331000	336000	360000	C00633	ko01100
kz004712	Positive	[M+H]+	149.023	65.0406	148.016	C8H4O3	Phthalic anhydride	Phenolic acids	85-44-9	340000	374000	290000	364000	367000	404000	417000	402000	389000	--	--
kz000494	Negative	[M-H]-	165.019	121	166.027	C8H6O4	Terephthalic acid	Phenolic acids	100-21-0	561000	707000	687000	467000	555000	495000	530000	560000	565000	C06337	ko01100
kz000049	Negative	[M-H]-	164.04	120	165.043	C8H7NO3	2-(Formylamino)benzoic acid	Phenolic acids	3342-77-6	152000	102000	119000	338000	390000	327000	50700	113000	92100	C05653	ko00380,ko01100
kz000054	Negative	[M-H]-	197	153	198.053	C9H10O5	4-Hydroxy-3-methoxymandelate	Phenolic acids	1955/10/7	28100	22800	23400	25900	39500	26800	16200	21900	19800	C05584	ko00350,ko01100
kz000504	Negative	[M-H]-	179.035	135.046	180.042	C9H8O4	Caffeic acid	Phenolic acids	331-39-5	47800	56600	43700	80300	94700	73000	15500	31900	23800	C01197	ko00940,ko01100,ko01110
km1363	Positive	[M+H]+	353.1	335.1	352.1	C21H36O4	MAG (18:3) isomer2	Glycerol ester	-	5270	8020	7260	7260	3980	7150	6520	7260	7030	--	--
km1360	Positive	[M+H]+	353.2	261.3	352.2	C21H36O4	MAG (18:3) isomer1	Glycerol ester	-	210000	220000	217000	180000	157000	169000	163000	156000	163000	--	--
kz002324	Positive	[M+H]+	355.284	263.237	354.277	C21H38O4	MAG (18:2) isomer2	Glycerol ester	-	18600	16600	18500	18800	15100	18200	11000	12900	14000	--	--
kz000627	Positive	[M+H]+	355.284	263.3	354.277	C21H38O4	MAG (18:2) isomer1	Glycerol ester	-	102000	91200	96900	97300	88300	96500	59900	65000	77300	--	--
kz002327	Positive	[M+H]+	515.322	261.221	514.314	C27H46O9	1-α-Linolenoyl-glycerol-glucoside	Glycerol ester	-	36400	38400	37900	34400	40100	46400	32500	30900	37700	--	--
kz002326	Positive	[M+H]+	515.322	261.221	514.314	C27H46O9	2-γ-Linolenoyl-glycerol-glucoside	Glycerol ester	-	21400	25600	22600	26300	19900	25000	14700	12100	14200	--	--
km1372	Positive	[M+H]+	534.4	263.3	533.4	C27H48O9	MGMG (18:2) isomer1	Glycerol ester	-	482000	458000	524000	773000	779000	828000	368000	353000	402000	--	--
km1373	Positive	[M+H]+	534.1	337.7	533.1	C27H48O9	MGMG (18:2) isomer2	Glycerol ester	-	94900	102000	93300	170000	154000	160000	67400	64800	62500	--	--
kz002330	Positive	[M+H]+	677.374	261.221	676.367	C33H56O14	2-γ-Linolenoyl-glycerol-diglucoside	Glycerol ester	-	16400	9370	11600	14400	17600	19300	12000	12700	10600	--	--
kz002331	Positive	[M+H]+	677.374	261.221	676.367	C33H56O14	1-α-Linolenoyl-glycerol-diglucoside	Glycerol ester	-	10800	11000	11400	14200	16900	17400	12400	10200	8190	--	--
km1261	Positive	[M+H]+	696.4	355.2	695.4	C33H58O14	DGMG (18:2) isomer2	Glycerol ester	-	31600	38200	38800	41800	52200	45200	32800	29500	29700	--	--
km1260	Positive	[M+H]+	696.4	355.3	695.4	C33H58O14	DGMG (18:2) isomer1	Glycerol ester	-	103000	92300	97300	196000	172000	209000	104000	75400	87100	--	--
kz000630	Positive	[M+H]+	357.3	265.3	356.293	C21H40O4	MAG(18:1) isomer1	Glycerol ester	-	203000	241000	212000	442000	407000	447000	202000	180000	215000	--	--
km1259	Positive	[M+H]+	694.1	353.7	693.1	C33H60O14	DGMG (18:1)	Glycerol ester	-	208000	217000	177000	272000	257000	282000	202000	155000	207000	--	--
km0663	Positive	[M+H]+	269.1	137	268.081	C10H12N4O5	Inosine	Nucleotides and derivatives	58-63-9	50200	60200	34600	29800	32600	32000	43000	36000	29900	C00294	ko00230,ko01100,ko02010
km0653	Positive	[M+H]+	269.1	137	268.081	C10H12N4O5	Hypoxanthine-9-β-D-arabinofuranoside	Nucleotides and derivatives	7013-16-3	160000	160000	162000	147000	176000	191000	220000	214000	236000	--	--
kz000661	Positive	[M+H]+	268.104	152	267.097	C10H13N5O4	Deoxyguanosine	Nucleotides and derivatives	961-07-9	1140000	1180000	1090000	599000	623000	609000	672000	589000	701000	C00330	ko00230,ko01100,ko02010
kz000662	Positive	[M+H]+	268.104	136.062	267.097	C10H13N5O4	Adenosine	Nucleotides and derivatives	58-61-7	9530000	10100000	9440000	1930000	1820000	1870000	2080000	1880000	2060000	C00212	ko00230,ko01100,ko02010
km1151	Positive	[M+H]+	348.1	136.1	347.1	C10H14N5O7P	Adenosine 3'-monophosphate	Nucleotides and derivatives	84-21-9	1790000	1530000	1400000	2510000	2080000	2660000	2300000	2220000	2180000	C01367	ko00230,ko01100
kz000679	Positive	[M+H]+	348.07	136	347.063	C10H14N5O7P	Adenosine 5'-monophosphate	Nucleotides and derivatives	61-19-8	847000	731000	816000	1190000	1080000	1320000	1350000	1310000	1380000	C00020	ko00230,ko00908,ko01100,ko01110
kz000109	Negative	[M-H]-	213	97	214.024	C5H11O7P	Deoxyribose 5-phosphate	Nucleotides and derivatives	102916-66-5	47200	62000	43100	73400	65700	66400	62600	65100	63600	--	--
kz000641	Positive	[M+H]+	152.057	135	151.049	C5H5N5O	2-Hydroxy-6-aminopurine	Nucleotides and derivatives	3373-53-3	47300	41600	39300	72500	75400	69200	63200	63200	69300	--	--
kz000642	Positive	[M+H]+	152.057	135	151.049	C5H5N5O	Guanine	Nucleotides and derivatives	73-40-5	34900	45800	35700	67800	69100	71500	37400	33100	38800	C00242	ko00230,ko01100
kz000645	Positive	[M+H]+	167.056	124	166.049	C6H6N4O2	3-Methylxanthine	Nucleotides and derivatives	1076-22-8	4660000	4860000	4580000	2230000	2520000	2480000	4870000	4600000	5220000	C16357	ko00232,ko01100,ko01110
kz000646	Positive	[M+H]+	167.056	150	166.049	C6H6N4O2	7-Methylxanthine	Nucleotides and derivatives	552-62-5	766000	760000	705000	377000	389000	358000	760000	665000	747000	C16353	ko00232,ko01100,ko01110
kz000649	Positive	[M+H]+	181.072	124	180.065	C7H8N4O2	1,7-Dimethylxanthine	Nucleotides and derivatives	611-59-6	160000	183000	163000	147000	142000	127000	278000	264000	221000	C13747	ko00232,ko01100,ko01110
kz000667	Negative	[M-H]-	283.068	151	284.076	C10H12N4O6	Xanthosine	Nucleotides and derivatives	146-80-5	1580000	1730000	1590000	647000	610000	643000	2680000	2660000	3020000	C01762	ko00230,ko00232,ko01100,ko01110,ko02010
kz000674	Negative	[M-H]-	328.045	134.2	329.053	C10H12N5O6P	Cyclic AMP	Nucleotides and derivatives	60-92-4	100	100	100	252000	260000	236000	8850	10100	10700	C00575	ko00230,ko01100
kz000677	Negative	[M-H]-	344.04	150	345.047	C10H12N5O7P	Guanosine 3',5'-cyclic monophosphate	Nucleotides and derivatives	7665-99-8	56400	55000	48900	370000	375000	460000	47400	46600	44000	C00942	ko00230,ko01100
kz000112	Positive	[M+H]+	333.052	137.05	332.052	C10H13N4O7P	2'-Deoxyinosine-5'-monophosphate	Nucleotides and derivatives	3393-18-8	3100000	3680000	3070000	4660000	4640000	4580000	3400000	3210000	3410000	C06196	ko00230
kz000658	Positive	[M+H]+	252.109	136	251.102	C10H13N5O3	Deoxyadenosine	Nucleotides and derivatives	958-09-8	494000	487000	496000	73400	62900	80000	102000	93600	118000	C00559	ko00230,ko01100,ko02010
kz000666	Positive	[M+H]+	284.099	152	283.092	C10H13N5O5	Guanosine	Nucleotides and derivatives	118-00-3	2970000	3200000	2870000	3170000	3170000	3470000	3810000	4170000	4350000	C00387	ko00230,ko01100,ko02010
kz000654	Positive	[M+H]+	243.098	127	242.09	C10H14N2O5	Thymidine	Nucleotides and derivatives	50-89-5	127000	132000	129000	80400	82600	59300	40800	36800	40300	C00214	ko00240,ko01100
kz000660	Negative	[M-H]-	257.078	124	258.085	C10H14N2O6	5-Methyluridine	Nucleotides and derivatives	1463-10-1	9310	6580	8640	6780	11000	8560	9480	7370	10200	--	--
kz000675	Positive	[M+H]+	332.075	136	331.068	C10H14N5O6P	2'-Deoxyadenosine-5'-monophosphate	Nucleotides and derivatives	653-63-4	45200	62200	36000	113000	110000	86300	44300	34600	61100	C00360	ko00230,ko01100
kz000680	Positive	[M+H]+	364.065	152.1	363.058	C10H14N5O8P	Guanosine 5'-monophosphate	Nucleotides and derivatives	85-32-5	20500	26600	35200	25200	67300	41400	21300	41900	41600	C00144	ko00230,ko01100
kz000115	Negative	[M-H]-	426	159	427.029	C10H15N5O10P2	Adenosine 5'-Diphosphate	Nucleotides and derivatives	58-64-0	100000	77400	110000	52000	72700	74200	149000	92100	150000	C00008	ko00190,ko00195,ko00230,ko00908,ko01100,ko01110
kz000676	Positive	[M+H]+	335.064	123	334.057	C11H15N2O8P	β-Nicotinamide mononucleotide	Nucleotides and derivatives	1094-61-7	133000	122000	155000	137000	122000	132000	133000	119000	129000	C00455	ko00760,ko01100
kz000668	Positive	[M+H]+	298.097	136	297.09	C11H15N5O3S	5'-Deoxy-5'-(methylthio)adenosine	Nucleotides and derivatives	2457-80-9	8450000	7890000	7640000	9550000	9420000	10000000	7230000	6280000	6980000	C00170	ko00270,ko00908,ko01100
kz000111	Positive	[M+H]+	298.1	166.3	297.107	C11H15N5O5	N2-methylguanosine	Nucleotides and derivatives	2140-77-4	22500	21200	17700	12400	23700	13700	25100	23200	17500	--	--
kz000671	Positive	[M+H]+	312.13	180	311.123	C12H17N5O5	2-(Dimethylamino)guanosine	Nucleotides and derivatives	2140-67-2	2400000	2940000	2420000	3390000	3300000	3340000	2770000	2380000	2730000	--	--
kz000114	Positive	[M+H]+	384.115	252	383.108	C14H17N5O8	Succinyladenosine	Nucleotides and derivatives	4542-23-8	849000	877000	888000	1050000	953000	1030000	1760000	1480000	1840000	--	--
km1152	Positive	[M+H]+	400.2	136.1	399.2	C15H21N5O8	Adenosine O-ribose	Nucleotides and derivatives	-	332000	388000	303000	282000	288000	287000	237000	235000	259000	--	--
kz000684	Negative	[M-H]-	565.048	323.1	566.055	C15H24N2O17P2	Uridine 5'-diphospho-D-glucose	Nucleotides and derivatives	133-89-1	11200000	9130000	12500000	4370000	4020000	4280000	8690000	9220000	7910000	C00029	ko00040,ko00052,ko00053,ko00240,ko00500,ko00520,ko00561,ko00908,ko01100,ko01110
kz000113	Positive	[M+H]+	366.2	204.1	365.17	C16H23N5O5	Isopentenyladenine-7-N-glucoside	Nucleotides and derivatives	-	135000	163000	119000	132000	126000	150000	189000	180000	168000	--	--
kz000686	Positive	[M+H]+	664.116	136.2	663.109	C21H27N7O14P2	Nicotinic acid adenine dinucleotide	Nucleotides and derivatives	53-84-9	118000	122000	106000	77900	80200	79200	125000	142000	111000	C00003	ko00190,ko00730,ko00760,ko01100
kz000117	Negative	[M-H]-	742.1	620.1	743.075	C21H28N7O17P3	NADP (Nicotinamide adenine dinucleotide phosphate)	Nucleotides and derivatives	53-59-8	163000	169000	184000	110000	110000	101000	162000	133000	189000	C00006	ko00195,ko00480,ko00760,ko01100
kz000687	Negative	[M-H]-	784.15	437	785.157	C27H33N9O15P2	Flavin adenine dinucleotide(FAD)	Nucleotides and derivatives	146-14-5	250000	257000	262000	250000	307000	283000	271000	228000	226000	C00016	ko00740,ko01100,ko01110
kz000103	Positive	[M+H]+	74	57	73.064	C2H7N3	1-methylguanidine	Nucleotides and derivatives	471-29-4	106000	106000	117000	167000	145000	120000	113000	152000	130000	--	--
kz000632	Negative	[M-H]-	111.02	80	112.027	C4H4N2O2	Uracil	Nucleotides and derivatives	66-22-8	55000	58300	60400	48800	57600	63700	44900	33100	48200	C00106	ko00240,ko00410,ko00770,ko01100
kz000631	Positive	[M+H]+	112.051	95	111.043	C4H5N3O	Cytosine	Nucleotides and derivatives	71-30-7	102000	101000	103000	151000	171000	133000	108000	120000	131000	C00380	ko00240,ko01100
kz000637	Positive	[M+H]+	136.062	119	135.054	C5H5N5	Adenine	Nucleotides and derivatives	73-24-5	245000	272000	229000	1910000	1810000	2010000	905000	951000	907000	C00147	ko00230,ko00908,ko01100
kz000634	Positive	[M+H]+	126.066	109	125.059	C5H7N3O	5-Methylcytosine	Nucleotides and derivatives	554-01-8	80700	58600	75500	73900	84900	72900	90100	84800	89100	C02376	ko00240,ko01100
kz000636	Positive	[M+H]+	129.066	84	128.059	C5H8N2O2	5,6-Dihydro-5-methyluracil	Nucleotides and derivatives	696-04-8	382000	383000	372000	312000	401000	434000	322000	354000	330000	C00906	--
kz000107	Positive	[M+H]+	167.1	121.1	166.031	C6H6N4S	6-Methylmercaptopurine	Nucleotides and derivatives	50-66-8	1480000	1580000	1330000	2840000	2780000	3040000	1990000	1910000	2020000	C16614	--
kz000644	Positive	[M+H]+	166.072	149.05	165.065	C6H7N5O	7-Methylguanine	Nucleotides and derivatives	578-76-7	428000	457000	445000	588000	596000	574000	631000	604000	617000	C02242	--
kz005408	Positive	[M+H]+	296.067	104.108	295.057	C8H14N3O7P	5-aminoimidazole ribonucleotide	Nucleotides and derivatives	25635-88-5	256000	287000	250000	647000	523000	614000	236000	271000	260000	--	--
kz000656	Negative	[M-H]-	243.062	110	244.07	C9H12N2O6	Uridine	Nucleotides and derivatives	58-96-8	124000	202000	135000	186000	149000	176000	174000	131000	220000	C00299	ko00240,ko01100,ko02010
kz000673	Negative	[M-H]-	323.029	211	324.036	C9H13N2O9P	Uridine 5'-monophosphate	Nucleotides and derivatives	58-97-9	56300	53600	64600	55700	53900	46900	49300	41900	64100	C00105	ko00240,ko01100
kz000655	Positive	[M+H]+	244.093	112	243.086	C9H13N3O5	Cytidine	Nucleotides and derivatives	65-46-3	721000	689000	789000	1170000	1160000	1180000	967000	634000	710000	C00475	ko00240,ko01100,ko02010
kz000682	Negative	[M-H]-	402.995	159	404.002	C9H14N2O12P2	Uridine 5'-diphosphate	Nucleotides and derivatives	27821-45-0	2070	3620	3370	4500	3900	5230	2560	4540	3160	C00015	ko00240,ko00908,ko01100
km0517	Negative	[M-H]-	322	97	323.052	C9H14N3O8P	Cytidine 5'-monophosphate (Cytidylic acid)	Nucleotides and derivatives	63-37-6	5390	11400	4500	21000	19900	18000	13600	12200	17800	C00055	ko00240,ko01100
kz000698	Positive	[M]+	449.108	287.055	449.108	C21H21O11+	Cyanidin-3-O-galactoside	Anthocyanins	142506-26-1	1060000	1830000	2940000	429000	769000	592000	888000	732000	698000	C08647	--
kz000700	Positive	[M]+	449.108	287.055	449.108	C21H21O11+	Cyanidin-3-O-glucoside (Kuromanin)	Anthocyanins	47705-70-4	819000	2240000	857000	741000	459000	1100000	937000	701000	847000	C08604	ko00942
kz000690	Positive	[M]+	287.055	213.055	287.056	C15H11O6+	Cyanidin	Anthocyanins	13306-05-3	3560000	2960000	3400000	2340000	2380000	3400000	715000	904000	924000	C05905	ko00941,ko00942,ko01100,ko01110
kz000695	Positive	[M]+	433.113	271.06	433.113	C21H21O10+	Pelargonidin-3-O-glucoside	Anthocyanins	47684-27-5	28000	33400	47000	39400	58300	28300	44600	51500	49800	C12137	ko00942,ko01100,ko01110
km0510	Positive	Protonated	611	287	611	C27H31O16	Cyanidin 3,5-O-diglucoside (Cyanin)	Anthocyanins	2611-67-8	7390000	6340000	6320000	7020000	5540000	6090000	6330000	8810000	6740000	C08639	ko00942
kz005053	Negative	[M-H]-	269.046	151.005	270.053	C15H10O5	Galangin	Flavones	548-83-4	30500	31900	30200	54700	51700	55300	26200	23600	21500	C10044	ko00941
kz003754	Positive	[M+H]+	287.055	153.01	286.048	C15H10O6	Isoscutellarein	Flavones	41440-05-5	37300	41500	37400	50000	67900	61800	100	100	100	--	--
kz000778	Negative	[M-H]-	285.04	151	286.048	C15H10O6	Luteolin	Flavones	491-70-3	37200	34100	32700	91700	70300	73900	38000	29500	39400	C01514	ko00941,ko00944,ko01100,ko01110
kz000781	Negative	[M-H]-	301.035	151	302.043	C15H10O7	Tricetin	Flavones	520-31-0	682000	793000	675000	1320000	1460000	1400000	1820000	1740000	1660000	C10192	ko00941
kz002950	Negative	[M-H]-	301.039	149.026	302.043	C15H10O7	Isoetin	Flavones	1621-84-7	1030000	1080000	1030000	2120000	2020000	2100000	2590000	2640000	2840000	C10079	--
kz002348	Positive	[M+H]+	275.091	139.04	274.084	C15H14O5	Apiferol	Flavones	-	364000	383000	307000	449000	473000	503000	396000	414000	426000	--	--
kz002949	Positive	[M+H]+	301.071	286.05	300.063	C16H12O6	Hispidulin	Flavones	1447-88-7	17800	19800	16800	61800	54500	61900	110000	117000	120000	C10058	--
kz000779	Negative	[M-H]-	299.056	284	300.063	C16H12O6	Diosmetin	Flavones	520-34-3	46600	52700	50800	151000	149000	161000	315000	300000	332000	--	--
km0238	Negative	[M-H]-	299.1	284	300.063	C16H12O6	Chrysoeriol	Flavones	491-71-4	40900	48400	42800	131000	147000	146000	292000	283000	306000	C04293	ko00944
kz002945	Positive	[M+H]+	345.097	330.07	344.09	C18H16O7	Eupatorin	Flavones	855-96-9	1990	3130	2640	2490	3100	3080	2370	2090	1580	--	--
kz001686	Positive	[M+H]+	345.098	330.075	344.09	C18H16O7	7,8-Dihydroxy-5,6,4'-trimethoxyflavone	Flavones	-	17800	22200	19100	10900	9920	10000	10200	6960	11500	--	--
kz003725	Positive	[M+H]+	345.06	313.037	344.09	C18H16O7	5,7-Dihydroxy-3',4',5'-trimethoxyflavone	Flavones	-	5640	3920	5170	6420	6180	6410	5290	5650	5120	C19807	--
kz000791	Negative	[M-H]-	431.098	269.1	432.106	C21H20O10	Apigenin 7-O-glucoside(Cosmosiin)	Flavones	578-74-5	581000	579000	569000	666000	599000	731000	438000	441000	457000	C04608	ko00944
kz005055	Positive	[M+H]+	433.113	271.065	432.106	C21H20O10	Galangin-7-glucoside	Flavones	-	6570000	6880000	6800000	5750000	5970000	6210000	4860000	4540000	4610000	--	--
kz001906	Negative	[M-H]-	431.1	268.036	432.106	C21H20O10	Sophoricoside	Flavones	-	51900	39400	46700	24600	26000	21900	78000	83900	83500	--	--
kz003538	Positive	[M+H]+	449.108	287.058	448.101	C21H20O11	Luteolin 3'-O-β-D-glucoside	Flavones	5154-41-6	8490000	9300000	8540000	5870000	5920000	6210000	2660000	2700000	2730000	--	--
kz002335	Positive	[M+H]+	449.099	287.05	448.101	C21H20O11	Luteolin-4'-O-β-D-glucoside	Flavones	6920-38-3	7930000	9560000	8110000	6420000	5250000	5910000	2410000	2270000	2770000	--	--
kz001571	Negative	[M-H]-	463.089	301.03	464.095	C21H20O12	6-Hydroxyluteolin 5-glucoside	Flavones	-	5290000	6290000	5530000	2410000	1970000	1720000	2880000	2780000	2700000	--	--
kz000121	Positive	[M+H]+	417.1	255.1	416.111	C21H20O9	Chrysin 5-O-glucoside (Toringin)	Flavones	1329-10-8	183000	163000	141000	141000	126000	158000	250000	230000	233000	--	--
kz005054	Positive	[M+H]+	417.118	255.059	416.111	C21H20O9	Chrysin-7-glucoside	Flavones	-	36500	42200	37800	21400	29500	21800	81200	68900	68700	--	--
kz001907	Negative	[M-H]-	433.115	271.06	434.121	C21H22O10	Butin-O-glucoside	Flavones	-	12100000	12000000	12400000	7010000	7500000	7060000	12900000	12900000	13000000	--	--
kz003808	Positive	[M+H]+	419.134	257.081	418.126	C21H22O9	Pinocembrin 7-O-β-D-glucoside(Pinocembroside)	Flavones	75829-43-5	30800	30000	30700	7870	9280	8660	139000	137000	161000	--	--
kz000800	Negative	[M-H]-	461.109	299.1	462.116	C22H22O11	Chrysoeriol-5-O-hexoside	Flavones	-	191000	223000	224000	83100	103000	92800	87100	77300	111000	--	--
kz002977	Positive	[M+H]+	463.123	301.07	462.116	C22H22O11	Diosmetin-7-O-galactoside	Flavones	-	2420000	2670000	2150000	5410000	5020000	5300000	16200000	16200000	16500000	--	--
km1211	Positive	[M+H]+	463.2	301.1	462.2	C22H22O11	Chrysoeriol 7-O-hexoside	Flavones	-	2260000	2300000	2250000	4790000	4890000	5130000	15100000	14100000	14800000	--	--
kz000126	Positive	[M+H]+	479.3	317.1	478.111	C22H22O12	Selgin 7-O-hexoside	Flavones	-	1710000	2130000	1980000	3280000	3630000	3710000	1600000	740000	1640000	--	--
kz002207	Positive	[M+H]+	495.113	333.068	494.106	C22H22O13	Laricitrin-O-glucoside	Flavones	-	86000	95400	88100	129000	115000	123000	81500	78000	66900	--	--
kz002983	Positive	[M+H]+	495.113	333.071	494.106	C22H22O13	Patuletin-3-O-β-D-glucopyranoside	Flavones	-	8350000	8930000	8450000	6530000	6370000	6790000	6160000	5160000	5960000	--	--
kz005469	Postive	[M+H]+	457.111	123.044	456.106	C23H20O10	3,3',4',5,7-Pentahydroxyflavan; (2R,3R)-form, 3-O-(3,4-Dihydroxy-5-methoxybenzoyl)	Flavones	-	6020000	6620000	5840000	108000	106000	102000	131000	132000	133000		--
kz000810	Negative	[M-H]-	505.099	329.1	506.106	C23H22O13	Tricin 7-O-Glucuronide	Flavones	-	15700	17700	29200	10400	18100	11100	51700	61300	61600	--	--
kz000140	Positive	[M+H]+	493.134	331.08	492.127	C23H24O12	Tricin 4'-O-glucoside	Flavones	-	232000	290000	244000	429000	433000	495000	809000	893000	823000	--	--
kz005139	Positive	[M+H]+	493.121	331.08	492.127	C23H24O12	Iristectorigenin B-O-glucoside	Flavones	-	196000	268000	178000	449000	415000	474000	800000	795000	773000	--	--
kz000133	Positive	[M+H]+	519	271	518.106	C24H22O13	Apigenin O-malonylhexoside	Flavones	-	19000	26400	21900	25000	32300	18900	32400	25300	20000	--	--
kz002986	Positive	[M+H]+	535.108	449.1	534.101	C24H22O14	Luteolin-7-O-(6'-O-malonyl)-β-D-glucoside	Flavones	-	22100	29500	24800	100	100	100	100	100	100	--	--
kz000134	Positive	[M+H]+	551	303.1	550.096	C24H22O15	Tricetin O-malonylhexoside	Flavones	-	89600	79900	59600	40900	47600	31800	767000	927000	964000	--	--
kz000809	Negative	[M-H]-	503.119	341.1	504.127	C24H24O12	Chrysoeriol-O-acetylhexoside	Flavones	-	187000	225000	201000	50100	59300	34700	53500	66800	52400	--	--
kz002674	Positive	[M+H]+	505.123	257.08	504.127	C24H24O12	Dihydrochrysin-O-malonylglucoside	Flavones	-	1690	4040	4280	4110	4810	2840	24500	26500	31600	--	--
kz005224	Positive	[M+H]+	565.12	317.072	564.112	C25H24O15	Tamarixetin-malonylhexoside	Flavones	-	4840000	4700000	4690000	470000	460000	488000	593000	530000	572000	--	--
kz000135	Positive	[M+H]+	565	317	564.112	C25H24O15	Selgin O-malonylhexoside	Flavones	-	4520000	4700000	4500000	445000	411000	418000	544000	498000	596000	--	--
km1334	Positive	[M+H]+	581.2	383.2	580.2	C26H28O15	Luteolin O-hexosyl-O-pentoside	Flavones	-	69700	101000	110000	198000	183000	210000	114000	117000	214000	--	--
kz000822	Positive	[M+H]+	579.171	271.01	578.164	C27H30O14	Apigenin 7-rutinoside(Isorhoifolin)	Flavones	552-57-8	1570000	1420000	1430000	503000	621000	506000	1890000	1920000	1930000	--	--
kz002990	Positive	[M+H]+	595.166	449.1	594.158	C27H30O15	Luteolin-7-O-rutinoside	Flavones	3563-98-2	869000	924000	830000	557000	549000	615000	251000	246000	273000	--	--
kz005225	Positive	[M+H]+	595.166	449.1	594.158	C27H30O15	Luteolin 7-O-neohesperidoside(Lonicerin)	Flavones	25694-72-8	711000	779000	702000	411000	492000	539000	486000	392000	513000	C12630	ko00944
kz000834	Positive	[M+H]+	611.161	449.3	610.153	C27H30O16	Luteolin-3',7-di-O-glucoside	Flavones	52187-80-1	117000	99900	100000	719000	753000	761000	304000	380000	358000	--	--
kz000831	Positive	[M+H]+	609.181	301	608.174	C28H32O15	Diosmin	Flavones	520-27-4	456000	606000	542000	542000	515000	523000	1320000	1130000	1050000	C10039	--
kz000830	Negative	[M-H]-	607.167	299	608.174	C28H32O15	Chrysoeriol-7-O-rutinoside	Flavones	-	93100	113000	124000	50200	89000	72600	236000	289000	205000	--	--
kz004778	Negative	[M-H]-	623.163	315.05	624.169	C28H32O16	Tamarixetin 3-O-rutinoside	Flavones	-	865000	882000	885000	1080000	1020000	998000	1030000	1140000	1060000	--	--
kz003688	Positive	[M+H]+	579.15	271.061	578.142	C30H26O12	Apigenin-7-O-(2''-O-p-Coumarylglucoside)	Flavones	-	1140000	1470000	1210000	559000	549000	467000	1730000	1640000	1770000	--	--
kz005132	Negative	[M-H]-	593.133	285.04	594.137	C30H26O13	Luteolin-caffeoyl-O-rhamnoside	Flavones	-	3720000	4130000	3660000	6600000	6320000	6580000	2380000	2390000	2550000	--	--
kz003989	Negative	[M-H]-	739.194	593.14	740.216	C33H40O19	Luteolin-O-rutinoside-O-rhamnoside	Flavones	-	15800	22700	19400	84800	99700	99800	24200	21100	21700	--	--
kz001684	Positive	[M+H]+	343.118	299.095	342.11	C19H18O6	Tetramethylluteolin (3',4',5,7-Tetramethoxyflavone)	Flavones	855-97-0	24400	23200	18600	14500	13700	12500	10300	11100	13000	--	--
kz002965	Positive	[M+H]+	359.113	344.08	358.105	C19H18O7	5-Hydroxy-6,7,3',4'-tetramethoxyflavone	Flavones	21763-80-4	756000	773000	700000	1010000	1050000	1040000	698000	649000	721000	--	--
kz002673	Negative	[M-H]-	449.11	287.057	450.116	C21H22O11	Eriodictyol-O-glucoside	Flavones	-	1570000	2200000	2190000	3760000	4820000	4540000	5550000	6430000	5960000	--	--
kz004697	Negative	[M-H]-	465.125	303.061	466.111	C21H22O12	Taxifolin-3'-O-β-D-glucoside	Flavones	-	2960000	2550000	2990000	3320000	3160000	3640000	5670000	4970000	4820000	--	--
kz004771	Negative	[M-H]-	451.124	289.072	452.132	C21H24O11	Epicatechin glucoside	Flavones	-	8000000	8520000	7160000	9350000	9290000	8790000	10600000	10600000	11700000	--	--
kz005470	Postive	[M+H]+	427.094	139.039	426.095	C22H18O9	(+)-Afzelechin-3-O-gallate	Flavones	-	3190000	3370000	3540000	3130000	3190000	3090000	1710000	1980000	2120000		--
kz002974	Positive	[M+H]+	447.129	285.08	446.121	C22H22O10	Acacetin-7-O-galactoside	Flavones	-	8690	10200	11600	19800	20300	26800	34900	39600	49000	--	--
kz002655	Positive	[M+H]+	481.134	319.046	480.127	C22H24O12	3',5',5,7-Tetrahydroxy-4'-methoxyflavanone-3'-O-β-D-glucopyranoside	Flavones	-	6930000	7370000	6570000	4840000	4570000	4100000	6200000	6040000	6690000	--	--
kz005466	Postive	[M+H]+	473.11	139.04	472.101	C23H20O11	3-O-(3,4-Dihydroxy-5-methoxybenzoyl)3,3',4',5,5',7-Hexahydroxyflavan	Flavones	-	293000	276000	323000	226000	261000	212000	253000	243000	265000		--
kz000812	Negative	[M-H]-	521.094	329.2	522.101	C23H22O14	Tricin O-saccharic acid	Flavones	-	1650000	1830000	1750000	961000	914000	1080000	2210000	1980000	2260000	--	--
kz002984	Positive	[M+H]+	507.15	345.09	506.142	C24H26O12	Eupatilin 3-glucoside	Flavones	-	53000	50800	54300	235000	239000	254000	380000	343000	383000	--	--
kz000821	Positive	[M+H]+	579.134	331.1	578.127	C26H26O15	Tricin 7-O-(6''-O-Malonyl)-Beta-D-Glucoside	Flavones	-	14900	15900	11200	20900	22800	23900	73800	72100	82300	--	--
kz000815	Positive	[M+H]+	527.155	331	526.148	C27H26O11	Tricin 4'-O-β-guaiacylglycerol	Flavones	-	9010	6720	7790	20800	21300	19000	30900	27100	35400	--	--
kz004774	Negative	[M-H]-	563.179	255.066	564.184	C27H32O13	(2R)-Pinocembrin-7-neohesperidoside	Flavones	-	148000	155000	144000	89600	88100	99400	121000	117000	133000	--	--
kz005467	Postive	[M+H]+	599.193	431.132	598.19	C27H34O15	Phloretin-3,5-di-C-glucoside	Flavones	-	973000	1120000	862000	1150000	1230000	995000	1070000	1090000	981000		--
kz000848	Positive	[M+H]+	689.208	331.2	688.2	C33H36O16	Tricin 4'-O-(β-guaiacylglyceryl)ether 7-O-glucoside	Flavones	-	19600	11400	9260	31600	35500	29000	72500	71900	73900	--	--
kz003992	Positive	[M+H]+	829.198	287.057	748.221	C35H40O18	Luteolin-O-Malonyl-O-Hexoside-O-Hexoside-O-Pentoside	Flavones	-	155000	174000	167000	126000	108000	69500	58900	47300	61700	--	--
kz005088	Positive	[M+H]+	479.118	317.06	478.111	C22H22O12	Tricetin?4'-methyl?ether-3'-O-β-D-glucoside	Flavones	-	5210000	5720000	5550000	2770000	2920000	2930000	2720000	2940000	2890000	--	--
kz002948	Positive	[M+H]+	301.071	286.047	300.063	C16H12O6	Rhamnocitrin (7-Methylkaempferol)	Flavonols	569-92-6	18600	22000	19600	58200	58000	61900	103000	112000	123000	C17059	--
kz003689	Positive	[M+H]+	419.097	287.054	418.09	C20H18O10	Kaempferol-3-arabinopyranoside	Flavonols	-	3790000	4030000	3890000	1680000	1730000	1620000	487000	505000	469000	--	--
kz005079	Positive	[M+H]+	449.106	287.056	448.101	C21H20O11	Kaempferol-4'-O-β-D-glucopyranoside	Flavonols	-	16200000	19200000	18300000	12100000	13400000	13500000	6260000	5490000	5920000	--	--
kz002979	Positive	[M+H]+	463.123	301.078	462.116	C22H22O11	6-C-Methylkaempferol 3-glucoside	Flavonols	-	2290000	2460000	2430000	4960000	5360000	5570000	14400000	15600000	16700000	--	--
kz002982	Positive	[M+H]+	479.118	317.073	478.111	C22H22O12	6-methoxykaempferol-3-O-glucoside	Flavonols	63422-27-5	5840000	5730000	5080000	2830000	2780000	2820000	2780000	2770000	2850000	--	--
kz002819	Positive	[M+H]+	493.134	331.08	492.127	C23H24O12	Limocitrin 3-rhamnoside	Flavonols	-	244000	232000	211000	383000	477000	541000	759000	780000	873000	--	--
kz002822	Positive	[M+H]+	509.128	347.07	508.122	C23H24O13	Limocitrin 3-galactoside	Flavonols	-	1270000	1260000	1170000	1450000	1520000	1540000	1090000	1090000	1110000	--	--
kz000132	Positive	[M+H]+	509.3	347.2	508.122	C23H24O13	Syringetin 7-O-hexoside	Flavonols	-	1270000	1330000	1360000	1550000	1360000	1490000	1040000	884000	1160000	--	--
kz004167	Positive	[M+H]+	581.148	287.059	580.143	C26H28O15	Kaempferol-O-pentoside-O-hexoside	Flavonols	-	36100	41800	37700	246000	211000	247000	375000	336000	334000	--	--
kz003539	Positive	[M+H]+	597.145	303.049	596.138	C26H28O16	Quercetin-3-O-β-D-xylopyranosyl-(1→2)-β-D-galactopyranoside	Flavonols	-	1020000	1030000	974000	640000	582000	657000	2100000	2420000	2910000	--	--
kz004776	Negative	[M-H]-	593.15	285.041	594.158	C27H30O15	Kaempferol-7-O-neohesperidoside	Flavonols	-	4480000	4600000	4790000	3370000	3550000	3550000	2590000	3170000	3360000	--	--
kz004671	Positive	[M+H]+	611.153	287.055	610.153	C27H30O16	Kaempferol-O-glucoside-O-glucoside	Flavonols	-	1930000	1730000	1390000	288000	660000	678000	977000	1860000	941000	--	--
kz003693	Positive	[M+H]+	611.161	303.048	610.153	C27H30O16	Quercetin-3-O-(2-O-α-L-rhamnopyranosyl)-β-D-galactopyranoside	Flavonols	-	341000	398000	281000	571000	454000	384000	506000	409000	646000	--	--
kz005084	Positive	[M+H]+	611.159	287.056	610.153	C27H30O16	(Kaempferol-3-O-β-D-galactoside-4'O-β-D-glucoside)	Flavonols	-	1960000	2140000	1960000	754000	822000	866000	494000	403000	444000	--	--
kz003821	Positive	[M+H]+	601.119	287.056	600.112	C28H24O15	Kampferol 3-O-(6″-galloyl)-β-D-galactopyranoside	Flavonols	-	17200	10700	9740	100	100	100	100	100	100	--	--
kz003820	Positive	[M+H]+	601.119	287.056	600.112	C28H24O15	Kampferol 3-O-(6″-galloyl)-β-D-glucopyranoside	Flavonols	56317-05-6	50100	57100	60500	60200	67700	65000	25000	16400	30800	--	--
kz003829	Positive	[M+H]+	617.114	303.05	616.106	C28H24O16	Quercetin 3-O-(6′′-galloyl)-β-D-galactopyranoside	Flavonols	53171-28-1	100	100	100	100	100	100	100	100	100	--	--
kz003207	Positive	[M+H]+	625.17	317.075	624.169	C28H32O16	Isorhamnetin-3-O-rutinoside (Narcissin)	Flavonols	604-80-8	3090000	3810000	3240000	3560000	3820000	3810000	4890000	4070000	4650000	--	--
kz004918	Positive	[M+H]+	625.166	317.066	624.169	C28H32O16	Rhamnetin-O-glucoside-O-rhamnoside	Flavonols	-	3270000	3860000	3220000	3480000	3730000	3850000	4790000	4350000	3990000	--	--
kz003816	Positive	[M+H]+	595.145	287.056	594.137	C30H26O13	Kaempferol 3-O-(6''-trans-p-Coumaroyl)-β-D-galactopyranoside	Flavonols	-	865000	1040000	841000	1490000	1410000	1380000	789000	744000	766000	--	--
kz003818	Positive	[M+H]+	595.145	287.055	594.137	C30H26O13	Kaempferol 3-O-(2''-trans-p-Coumaroyl)-β-D-galactopyranoside	Flavonols	-	842000	932000	885000	1330000	1380000	1320000	752000	719000	758000	--	--
kz003825	Positive	[M+H]+	611.139	303.05	610.132	C30H26O14	Quercetin 3-O-(6''-trans-p-Coumaroyl)-β-D-galactopyranoside	Flavonols	-	224000	222000	187000	356000	362000	381000	635000	553000	630000	--	--
kz001380	Positive	[M+H]+	757.218	303.051	756.211	C33H40O20	Quercetin-O-rutinoside-O-rhamnoside	Flavonols	-	653000	627000	732000	281000	233000	301000	396000	410000	436000	--	--
kz004371	Positive	[M+H]+	757.216	287.055	756.211	C33H40O20	Kaempferol 3-O-[2-O-β-D-galactose-6-O-a-L-rhamnose]-β-D-glucoside	Flavonols	-	7830000	9480000	10100000	5990000	7660000	4900000	2240000	2860000	1930000	--	--
kz004370	Positive	[M+H]+	727.208	287.054	726.201	C32H38O19	Kaempferol 3-O-[2-O-β-D-xylose-6-O-a-L-rhamnose]-β-D-glucoside	Flavonols	-	91800	112000	95500	59900	50500	83300	118000	78500	106000	--	--
kz003833	Positive	[M+H]+	743.205	303.053	742.196	C32H38O20	Quercetin-O-pentosyl-O-rhamnoside-O-glucoside	Flavonols	-	98100	123000	100000	81600	79900	98200	143000	74200	116000	--	--
kz000864	Negative	[M-H]-	285.04	151	286.048	C15H10O6	Kaempferol	Flavonols	520-18-3	17100	18100	18200	17900	18900	22000	20300	17300	17400	C05903	ko00941,ko00944,ko01100,ko01110
km0814	Negative	[M-H]-	301	151	302.043	C15H10O7	Morin	Flavonols	6472-38-4	419000	411000	363000	449000	489000	483000	218000	236000	261000	C10105	--
kz000866	Positive	[M+H]+	303.05	137.02	302.043	C15H10O7	Quercetin	Flavonols	117-39-5	152000	181000	129000	119000	80100	105000	178000	157000	141000	C00389	ko00941,ko00944,ko01100,ko01110
km0454	Negative	[M-H]-	287.1	259	288.063	C15H12O6	Aromadedrin (Dihydrokaempferol)	Flavonols	480-20-6	320000	325000	313000	188000	169000	185000	255000	234000	228000	C00974	ko00941,ko01100,ko01110
km0548	Negative	[M-H]-	303.1	125	304.058	C15H12O7	Dihydroquercetin (Taxifolin)	Flavonols	480-18-2	520000	460000	463000	299000	299000	297000	317000	276000	285000	C01617	ko00941,ko01100,ko01110
kz002233	Positive	[M+H]+	303.087	229.083	302.079	C16H14O6	Dihydrokaempferide	Flavonols	137225-59-3	2810000	1210000	1760000	367000	519000	896000	683000	941000	969000	--	--
kz000876	Negative	[M-H]-	417.083	285	418.09	C20H18O10	Juglanin	Flavonols	5041-67-8	313000	368000	336000	159000	162000	179000	64000	70200	85700	--	--
kz003709	Positive	[M+H]+	435.092	303.052	434.085	C20H18O11	Morin-3-O-α-L-xyloside	Flavonols	-	5230000	5960000	5740000	4270000	4660000	4810000	3980000	4100000	4090000	--	--
kz002211	Positive	[M+H]+	435.093	303.061	434.085	C20H18O11	Quercetin 3-O-β-D-xylopyranoside	Flavonols	549-32-6	3190000	3620000	3390000	2500000	2430000	2520000	2580000	2650000	2690000	--	--
km0692	Positive	[M+H]+	433.1	287	432.106	C21H20O10	Kaempferol 7-O-rhamnoside	Flavonols	20196-89-8	305000	366000	344000	96300	84800	109000	1780000	2000000	2020000	--	--
kz000882	Negative	[M-H]-	447.093	285.041	448.101	C21H20O11	Kaempferol-7-O-glucoside	Flavonols	16290-07-6	213000	223000	207000	302000	318000	304000	129000	129000	142000	--	--
kz000883	Negative	[M-H]-	447.093	285	448.101	C21H20O11	Kaempferol-3-O-galactoside (Trifolin)	Flavonols	23627-87-4	204000	228000	180000	290000	321000	291000	139000	125000	151000	C12626	ko00944
kz002827	Positive	[M+H]+	449.106	317.06	448.101	C21H20O11	Isorhamnetin-3-O-arabinoside	Flavonols	-	74200	92400	76300	69900	88200	109000	74100	74000	72100	--	--
kz000891	Negative	[M-H]-	463.088	300.03	464.095	C21H20O12	Quercetin-3-O-β-D-glucoside(Isoquercitrin)	Flavonols	482-35-9	2670000	3080000	2940000	912000	1070000	1140000	1590000	1460000	1590000	C05623	ko00944,ko01100,ko01110
km0817	Negative	[M-H]-	463.1	316	464.096	C21H20O12	Myricetin 3-O-rhamnoside (Myricitrin)	Flavonols	17912-87-7	4890	18900	16900	13700	11700	15300	7550000	7640000	7460000	C10108	--
kz000890	Negative	[M-H]-	463.088	300.7	464.095	C21H20O12	Quercetin-7-O-Glucoside	Flavonols	491-50-9	3920000	5300000	6670000	2130000	1910000	1950000	2470000	2390000	1740000	--	--
kz000888	Negative	[M-H]-	463.088	300	464.095	C21H20O12	Quercetin-3-O-β-D-Galactoside (Hyperin)	Flavonols	482-36-0	267000	307000	187000	80600	81400	86000	71500	81900	137000	C10073	--
kz002214	Positive	[M+H]+	465.102	303.061	464.095	C21H20O12	isohyperoside	Flavonols	35589-21-0	16900000	19100000	17400000	19300000	16800000	19300000	13500000	13900000	14100000	--	--
kz003840	Positive	[M+H]+	465.103	333.072	464.095	C21H20O12	6-methoxy quercetin-3-O-Xyloside	Flavonols	-	55400	60900	53700	39000	34300	37100	33500	28100	22200	--	--
kz000892	Positive	[M+H]+	465.103	303.1	464.095	C21H20O12	6-Hydroxykaempferol-7-O-glucoside	Flavonols	-	24100000	24900000	24600000	24700000	25600000	26000000	20900000	17300000	20700000	--	--
kz002676	Negative	[M-H]-	479.083	316.023	480.09	C21H20O13	Myricetin-3-O-galactoside	Flavonols	15648-86-9	954000	880000	901000	698000	600000	607000	731000	719000	875000	--	--
kz003838	Negative	[M-H]-	461.11	315.052	462.116	C22H22O11	8-methoxykaempferol-7-O-rhamnoside	Flavonols	-	281000	339000	283000	155000	122000	153000	107000	99700	107000	--	--
kz002828	Positive	[M+H]+	463.122	317.06	462.116	C22H22O11	Isorhamnetin-3-O-rhamnoside	Flavonols	-	14100	10600	7620	100	100	100	100	100	100	--	--
kz002771	Positive	[M+H]+	463.12	317.06	462.116	C22H22O11	methylquercetin rha	Flavonols	-	12500	12500	12500	100	100	100	100	100	100	--	--
kz002829	Positive	[M+H]+	479.118	317.06	478.111	C22H22O12	Isorhamnetin-7-O-glucoside	Flavonols	-	5470000	6090000	5200000	2450000	2920000	2840000	2760000	2770000	2890000	--	--
kz004169	Positive	[M+H]+	479.118	317.062	478.111	C22H22O12	Isorhamnetin 3-O-β-D-Glucoside	Flavonols	5041-82-7	5240000	6270000	5110000	2680000	2710000	2880000	2580000	2670000	2940000	--	--
kz004170	Positive	[M+H]+	479.118	317.065	478.111	C22H22O12	Rhamnetin 3-O-β-D-Glucoside	Flavonols	27875-34-9	5400000	5340000	5430000	2900000	3030000	3190000	2700000	2630000	2970000	--	--
kz002678	Negative	[M-H]-	505.101	300.033	506.106	C23H22O13	Quercetin-3-O-(6''-O-acetyl)-galactoside	Flavonols	-	8650000	7020000	11400000	1510000	1580000	2400000	2300000	1750000	1470000	--	--
kz002679	Negative	[M-H]-	533.095	489.106	534.101	C24H22O14	Kaempferol-3-O-(6''-malonyl)-glucoside	Flavonols	-	4070000	4150000	4880000	618000	720000	857000	205000	162000	187000	--	--
kz002680	Negative	[M-H]-	533.096	489.111	534.101	C24H22O14	Kaempferol-3-O-(6''-malonyl)-galactoside	Flavonols	-	4650000	5050000	4720000	776000	683000	739000	147000	142000	163000	--	--
kz002682	Negative	[M-H]-	549.091	505.109	550.096	C24H22O15	Quercetin-3-O-(6''-O-malonyl)-galactoside	Flavonols	-	13700000	12600000	12300000	2260000	2260000	2000000	1920000	2090000	2320000	--	--
kz002995	Positive	[M+H]+	551.103	303.051	550.096	C24H22O15	Quercetin-7-O-(6'-O-malonyl)-β-D-glucoside	Flavonols	-	15900000	19200000	15900000	3110000	2750000	3350000	3310000	3170000	3210000	--	--
km1309	Negative	[M-H]-	519.1	314.2	520.1	C24H24O13	Isorhamnetin O-acetyl-hexoside	Flavonols	-	1560000	1360000	1220000	127000	113000	104000	191000	164000	181000	--	--
kz003844	Negative	[M-H]-	549.12	345.06	550.132	C25H26O14	Limocitrin-O-Acetyl-O-Hexoside	Flavonols	-	114000	112000	117000	26200	34900	29900	29900	31800	23500	--	--
kz003755	Positive	[M+H]+	597.145	303.05	596.138	C26H28O16	Quercetin-3-sambubioside	Flavonols	83048-35-5	936000	1170000	1010000	573000	554000	500000	2280000	2150000	2550000	--	--
kz005041	Positive	[M+H]+	597.145	303.043	596.138	C26H28O16	Quercetin-3-O-β-D-apiofuranosyl-(1→2)-β-D-galactoside	Flavonols	-	934000	1090000	1070000	595000	554000	556000	2090000	1380000	2440000	--	--
kz002833	Positive	[M+H]+	595.163	303.04	594.158	C27H30O15	Quercetin-O-rhamnoside-O-rhamnoside	Flavonols	-	54900	36800	49300	25200	33200	30700	69200	57300	69300	--	--
kz000905	Negative	[M-H]-	593.151	285	594.158	C27H30O15	Kaempferol-3-O-rutinoside(Nicotiflorin)	Flavonols	17650-84-9	146000	139000	123000	96600	114000	113000	51200	62900	59800	C21833	ko00944,ko01110
kz000909	Negative	[M-H]-	609.146	301	610.153	C27H30O16	Quercetin-3-O-rutinoside (Rutin)	Flavonols	153-18-4	1120000	1130000	1150000	640000	679000	669000	1600000	1350000	1470000	C05625	ko00944,ko01100,ko01110
kz000911	Positive	[M+H]+	611.161	303.1	610.153	C27H30O16	Quercetin-7-O-rutinoside	Flavonols	147714-62-3	764000	831000	788000	619000	650000	733000	630000	519000	626000	--	--
kz000908	Negative	[M-H]-	609.146	300	610.153	C27H30O16	Quercetin-3-O-robinobioside	Flavonols	52525-35-6	686000	809000	716000	434000	481000	421000	947000	1100000	1000000	--	--
kz000915	Positive	[M+H]+	627.156	303.1	626.148	C27H30O17	6-Hydroxykaempferol-7,6-O-Diglucoside	Flavonols	-	8700000	8450000	8700000	3790000	3870000	4460000	1690000	1140000	1520000	--	--
km0175	Negative	[M-H]-	625.2	316	626.148	C27H30O17	Myricetin 3-O-rutinoside	Flavonols	-	997000	923000	931000	1560000	1650000	1530000	2250000	2080000	2080000	--	--
kz005042	Positive	[M+H]+	627.156	303.043	626.148	C27H30O17	Quercetin-3-O-β-D-galactoside-7-O-β-D-glucoside	Flavonols	56782-99-1	3100000	3040000	2980000	1750000	1860000	1640000	1560000	1480000	1380000	--	--
kz001739	Positive	[M+H]+	617.113	303.05	616.106	C28H24O16	Quercetin-3-O-(2''-galloyl)-β-D-glucoside	Flavonols	-	18500	28500	12200	100	100	100	100	100	100	--	--
kz002788	Positive	[M+H]+	625.176	317.065	624.169	C28H32O16	Sexangularetin 3-glucoside-7-rhamnoside	Flavonols	-	2930000	3300000	3190000	3760000	3610000	3550000	4620000	3970000	4600000	--	--
kz003572	Positive	[M+H]+	595.145	147	594.137	C30H26O13	Biondnoid I	Flavonols	142750-32-1	2990000	3220000	2810000	5570000	5890000	5880000	3230000	3030000	3460000	--	--
kz002767	Positive	[M+H]+	595.14	287.05	594.137	C30H26O13	Kaempferol-7-O-β-D-(6''-O-(E)-p-coumaroyl)galactoside	Flavonols	-	887000	999000	829000	1400000	1380000	1360000	740000	682000	752000	--	--
kz002783	Positive	[M+H]+	595.14	287.06	594.137	C30H26O13	Kaempferol 3-O-β-d-(6''-O-(E)-p-coumaroyl) glucopyranoside	Flavonols	-	927000	928000	910000	1450000	1410000	1470000	751000	689000	753000	--	--
kz000904	Negative	[M-H]-	593.13	285	594.137	C30H26O13	Tiliroside	Flavonols	20316-62-5	3950000	4180000	3750000	6610000	6610000	6640000	2660000	2540000	2880000	C17140	--
kz000919	Positive	[M+H]+	741.224	433	740.216	C33H40O19	Robinin(Kaempferol-3-O-gal-rham-7-O-rham)	Flavonols	301-19-9	79700	47000	58300	31900	64000	42900	78800	64400	60900	C10178	--
kz005471	Postive	[M+H]+	741.179	455.134	740.174	C39H32O15	Astragalin-2'',6''-Bis-O-(4-hydroxy-E-cinnamoyl)	Flavonols	-	957000	979000	805000	1140000	1390000	1190000	716000	745000	798000		--
kz005473	Postive	[M+H]+	741.181	455.13	740.174	C39H32O15	Astragalin-2'',6''-Bis-O-(4-hydroxy-E-cinnamoyl)，isomer	Flavonols	-	262000	339000	240000	341000	338000	339000	239000	228000	220000		--
kz000872	Positive	[M+H]+	319.045	153	318.038	C15H10O8	Myricetin	Flavonols	529-44-2	63100	44200	34200	88100	98800	78500	105000	116000	59500	C10107	ko00941,ko00944,ko01110
km0545	Negative	[M-H]-	319.1	301	320.053	C15H12O8	Dihydromyricetin	Flavonols	27200-12-0	721000	594000	597000	183000	215000	204000	477000	541000	539000	C02906	ko00941,ko01110
kz001948	Negative	[M-H]-	315.051	271.019	316.058	C16H12O7	Quercetin-3-O-methyl ether	Flavonols	1486-70-0	24400	31200	24400	16100	27600	25300	11300	12300	16000	C04443	ko00944
km1269	Negative	[M-H]-	329.1	229.1	330.1	C17H14O7	Di-O-methylquercetin	Flavonols	-	50400	49400	50700	51900	51600	51000	58500	61300	63200	--	--
kz000886	Negative	[M-H]-	449.073	316	450.08	C20H18O12	Myricetin-3-O-arabinoside	Flavonols	132679-85-7	1020000	1100000	1320000	1420000	1640000	1430000	675000	652000	625000	--	--
kz005232	Positive	[M+H]+	373.128	343	372.121	C20H20O7	Tangeretin	Flavonols	481-53-8	22300	29600	22700	26400	34600	25300	30400	28400	23600	C10190	--
km0997	Positive	[M+H]+	347.3	285	346.251	C22H34O3	Troxerutin (Trihydroxyethyl rutin)	Flavonols	7085-55-4	56300	46600	51000	63700	54900	54800	46200	48400	48800	--	--
kz002604	Negative	[M-H]-	489.104	285.039	490.111	C23H22O12	Kaempferol-3-O-(6''-acetyl)-glucoside	Flavonols	-	10600000	15600000	10300000	2000000	2260000	2360000	409000	456000	538000	--	--
kz002658	Positive	[M+H]+	567.098	319.045	566.091	C24H22O16	"Myricetin-3-O-(6""-malony)glucoside"	Flavonols	-	437000	494000	394000	324000	333000	309000	29900	35600	32000	--	--
kz003711	Positive	[M+H]+	587.103	303.09	586.096	C27H22O15	Quercetin 3-(2''-Galloyl-Alpha-L-Arabinopyranoside)	Flavonols	-	35400	37200	32700	161000	133000	117000	29400	26800	27100	--	--
kz005089	Positive	[M+H]+	771.213	147.04	770.206	C37H38O18	Isorhamnetin 3-O-α-L- (6'''-p-coumarylglucosyl-β-D-1,2-O-rhamnoside)	Flavonols	-	22300	21500	19100	156000	171000	159000	59500	40700	50100	--	--
kz002354	Positive	[M+H]+	419.087	383.07	418.09	C20H18O10	Luteolin-C-pentoside	Flavonoid carbonoside	-	135000	99800	125000	330000	404000	484000	621000	604000	703000	--	--
kz000123	Positive	[M+H]+	419.1	383.1	418.126	C21H22O9	O-methylnaringenin C-pentoside	Flavonoid carbonoside	-	139000	153000	112000	442000	458000	580000	579000	643000	636000	--	--
kz005138	Positive	[M+H]+	463.11	343.08	462.116	C22H22O11	Chrysoeriol-C-glucoside	Flavonoid carbonoside	-	501000	628000	553000	78800	97300	91700	857000	791000	864000	--	--
kz002359	Positive	[M+H]+	551.13	497.1	550.132	C25H26O14	Luteolin-C-pentoside-C-pentoside	Flavonoid carbonoside	-	34200	31100	32300	82600	89900	86000	55100	49400	58600	--	--
kz000828	Positive	[M+H]+	595.166	457.2	594.158	C27H30O15	Apigenin 6,8-C-diglucoside	Flavonoid carbonoside	23666-13-9	127000	142000	140000	220000	218000	189000	658000	818000	712000	--	--
kz002597	Positive	[M+H]+	611.159	593.153	610.153	C27H30O16	Kaempferol-C-glucoside-C-glucoside	Flavonoid carbonoside	-	100	100	100	100	100	100	160000	172000	189000	--	--
kz002596	Positive	[M+H]+	611.161	449.112	610.153	C27H30O16	Kaempferol-C-glucoside-O-glucoside	Flavonoid carbonoside	-	318000	441000	401000	2790000	2630000	2310000	1660000	1200000	1510000	--	--
kz002598	Positive	[M+H]+	625.176	463.13	624.169	C28H32O16	Chrysoeriol-C-glucoside-O-glucoside	Flavonoid carbonoside	-	56900	122000	77600	132000	188000	149000	89500	86100	98800	--	--
kz001903	Negative	[M-H]-	401.087	341.068	402.095	C20H18O9	Apigenin 8-C-α-L-Arabinopyranoside	Flavonoid carbonoside	-	377000	429000	416000	319000	352000	395000	821000	868000	872000	--	--
kz001978	Positive	[M+H]+	433.113	283.06	432.106	C21H20O10	Genistein 8-C-glucoside	Flavonoid carbonoside	66026-80-0	758000	1020000	987000	765000	686000	853000	5210000	4530000	4770000	C10420	--
kz000928	Positive	[M+H]+	449.108	299.2	448.101	C21H20O11	Luteolin-8-C-Glucoside (Orientin)	Flavonoid carbonoside	28608-75-5	18400	20300	14600	9270	9490	10100	43600	44500	53200	C10114	--
kz000927	Negative	[M-H]-	447.093	357.1	448.101	C21H20O11	Luteolin-6-C-glucoside (Isoorientin)	Flavonoid carbonoside	4261-42-1	500000	441000	460000	537000	464000	437000	4260000	4530000	5170000	C01821	--
kz000926	Negative	[M-H]-	433.114	313	434.121	C21H22O10	Isohemiphloin	Flavonoid carbonoside	3682/2/8	2300000	2470000	2300000	981000	1130000	875000	3090000	3050000	3020000	--	--
km1387	Positive	[M+H]+	435.1	285.1	434.1	C21H22O10	Naringenin C-hexoside	Flavonoid carbonoside	-	94000	166000	59800	156000	126000	162000	763000	731000	765000	--	--
km0099	Positive	[M+H]+	465.1	303.2	464.1	C22H24O11	Hesperetin C-hexoside	Flavonoid carbonoside	-	17500000	18200000	17800000	18400000	17400000	19800000	11200000	11300000	14800000	--	--
kz003210	Positive	[M+H]+	535.145	517.134	534.137	C25H26O13	Apigenin-6-C-β-D-xyloside-8-C-β-Darabinoside	Flavonoid carbonoside	-	2530000	2700000	2300000	4270000	4090000	4030000	4010000	3740000	3770000	--	--
kz003212	Positive	[M+H]+	535.145	499.123	534.137	C25H26O13	Apigenin-6,8-di-C-α-L-arabinopyranoside	Flavonoid carbonoside	-	1800000	1810000	1590000	3220000	2890000	2750000	2710000	2230000	2550000	--	--
kz003214	Positive	[M+H]+	565.155	457.111	564.148	C26H28O14	"Apigenin-8-C-(2""-β-D-glucosyl)-α-L-arabinoside"	Flavonoid carbonoside	-	3770000	3600000	3300000	4860000	5200000	5230000	9920000	8380000	10200000	--	--
kz000932	Positive	[M+H]+	565.155	529.134	564.148	C26H28O14	Schaftoside	Flavonoid carbonoside	51938-32-0	101000	88200	92100	172000	173000	150000	318000	244000	312000	--	--
kz003215	Positive	[M+H]+	565.155	427.101	564.148	C26H28O14	"Apigenin-6-C-(2""-β-D-glucosyl)-α-L-arabinoside"	Flavonoid carbonoside	-	520000	516000	401000	639000	729000	760000	971000	1170000	1350000	--	--
kz000930	Positive	[M+H]+	565.155	409.092	564.148	C26H28O14	Isoschaftoside	Flavonoid carbonoside	52012-29-0	2300000	2400000	2200000	2980000	3570000	3800000	6840000	6290000	6430000	--	--
kz000931	Positive	[M+H]+	565.155	367.1	564.148	C26H28O14	Apigenin-6-C-glucose-8-xylcose	Flavonoid carbonoside	-	682000	847000	657000	2910000	3080000	3290000	3190000	2900000	3190000	--	--
kz001981	Positive	[M+H]+	565.155	433.1	564.148	C26H28O14	Genistein 8-C-apiosyl(1→6)glucoside	Flavonoid carbonoside	-	1240000	1300000	1240000	7830000	8300000	7340000	3250000	2900000	3690000	--	--
kz005441	Positive	[M+H]+	579.171	313.073	578.164	C27H30O14	Isovitexin-2''-O-rhamnoside	Flavonoid carbonoside	-	34100	48500	39700	281000	233000	285000	100	100	100	--	--
km1011	Positive	[M+H]+	579	433	578.164	C27H30O14	Vitexin 2''-O-beta-L-rhamnoside	Flavonoid carbonoside	64820-99-1	1190000	1200000	1280000	6470000	6650000	6510000	3160000	2960000	3320000	C12628	ko00944
kz003217	Positive	[M+H]+	595.166	577.156	594.158	C27H30O15	Vitexin-2-O-D-glucopyranoside	Flavonoid carbonoside	-	2070000	1630000	2240000	3240000	2870000	2350000	7120000	7570000	7980000	--	--
kz000434	Negative	[M-H]-	271.061	151	272.068	C15H12O5	Pinobanksin	Flavanols	548-82-3	818000	935000	826000	1110000	1150000	1090000	528000	490000	525000	C09826	ko00941
kz000441	Negative	[M-H]-	463.125	301	464.132	C22H24O11	Hesperetin 5-O-glucoside	Flavanols	69651-80-5	5810000	6430000	6280000	2370000	2040000	2010000	3250000	2930000	2600000	--	--
kz005205	Positive	[M+H]+	519.186	357.134	518.179	C26H30O11	Phellamurin	Flavanols	52589-11-4	41300	29300	24000	535000	368000	434000	31500	51800	38600	C09808	--
km0573	Negative	[M-H]-	441.3	169	442.3	C22H18O10	Epicatechin gallate (ECG)	Flavanols	1257-08-5	26800000	21600000	25600000	22500000	24600000	26800000	30400000	27200000	28000000	--	--
kz000970	Positive	[M+H]+	275.091	107	274.084	C15H14O5	Epiafzelechin	Flavanols	24808-04-6	1890000	1890000	2000000	1230000	1170000	1230000	971000	776000	802000	C12128	ko00941,ko01110
kz000971	Negative	[M-H]-	289.072	245	290.079	C15H14O6	Catechin	Flavanols	154-23-4	10900000	9180000	9950000	6740000	6570000	6510000	8330000	10600000	10500000	C06562	ko00941,ko01110
kz000972	Positive	[M+H]+	291.086	139.036	290.079	C15H14O6	Epicatechin	Flavanols	490-46-0	4530000	4660000	4240000	2970000	2830000	2860000	3980000	3920000	4040000	C09727	ko00941,ko01100,ko01110
kz000974	Positive	[M+H]+	307.081	139	306.074	C15H14O7	Gallocatechin	Flavanols	970-73-0	95800	161000	108000	164000	121000	160000	157000	160000	175000	C12127	ko00941,ko01110
kz000973	Negative	[M-H]-	305.067	125	306.074	C15H14O7	Epigallocatechin	Flavanols	970-74-1	1910000	2040000	1910000	1590000	1690000	1660000	2090000	2060000	2230000	C12136	ko00941,ko01110
kz000980	Negative	[M-H]-	457.078	169.02	458.085	C22H18O11	Gallate catechin gallate	Flavanols	4233-96-9	20600000	22400000	18200000	18500000	19100000	21400000	21000000	21400000	21400000	--	--
kz000978	Negative	[M-H]-	451.103	341.06	452.111	C24H20O9	Catechin-(7,8-bc)-4β-(3,4-dihydroxyphenyl)-dihydro-2-(3H)-pyranone	Flavanols	-	207000	219000	180000	60800	101000	98400	228000	243000	250000	--	--
kz000979	Negative	[M-H]-	451.103	341.06	452.111	C24H20O9	Catechin-(7,8-bc)-4α-(3,4-dihydroxyphenyl)-dihydro-2-(3H)-pyranone	Flavanols	-	1660000	1780000	1730000	809000	867000	861000	1800000	1670000	1820000	--	--
kz000157	Positive	[M+H]+	521	273	520.122	C24H24O13	Naringenin O-malonylhexoside	Flavanols	-	162000	156000	151000	193000	184000	196000	176000	138000	149000	--	--
kz005368	Positive	[M+H]+	593.165	441.114	592.158	C31H28O12	Bis-8,8'-Catechinylmethane	Flavanols	81555-08-0	103000	81500	74100	104000	78000	84900	74800	74300	79100	--	--
kz000984	Negative	[M-H]-	865.199	407.1	866.206	C45H38O18	Catechin-catechin-catechin	Flavanols	-	3690000	4270000	3930000	4850000	5810000	4900000	3470000	3420000	3610000	--	--
kz000155	Negative	[M-H]-	299.1	223.1	300.1	C17H16O5	4'-Hydroxy-5,7-dimethoxyflavanone	Flavanols	-	98400	113000	102000	111000	90200	117000	138000	123000	101000	--	--
kz000158	Positive	[M+H]+	537	289	696.066	C24H24O24	Eriodictyol O-malonylhexoside	Flavanols	-	270000	306000	284000	237000	234000	220000	571000	602000	720000	--	--
kz000982	Negative	[M-H]-	561.14	289.2	562.148	C30H26O11	Epicatechin-epiafzelechin	Flavanols	-	1800000	1760000	1740000	1960000	1970000	1830000	939000	925000	944000	--	--
kz005192	Negative	[M-H]-	271.061	151	272.068	C15H12O5	Naringenin	Flavanones	480-41-1	887000	980000	844000	1090000	1100000	1080000	544000	524000	588000	C00509	ko00941,ko00943,ko01100,ko01110
kz004664	Positive	[M+H]+	273.075	153.019	272.068	C15H12O5	5,7,4-trihydroxy-dihydroflavone	Flavanones	-	444000	520000	481000	596000	646000	655000	290000	254000	284000	--	--
kz000422	Positive	[M+H]+	273.076	153	272.068	C15H12O5	Butin	Flavanones	492-14-8	519000	636000	529000	640000	775000	725000	318000	300000	345000	C09614	ko00941
kz000424	Negative	[M-H]-	287.056	135	288.063	C15H12O6	Eriodictyol	Flavanones	552-58-9	2720000	3040000	2690000	4900000	4870000	5080000	1150000	1030000	1070000	C05631	ko00941,ko01100,ko01110
kz004665	Negative	[M-H]-	303.052	151.03	304.058	C15H12O7	5,7,3',4',5’-pentahydroxydihydroflavone	Flavanones	-	775000	793000	799000	1660000	1830000	1810000	955000	1030000	1120000	--	--
kz000429	Negative	[M-H]-	433.114	271	434.121	C21H22O10	Naringenin-7-O-glucoside	Flavanones	529-55-5	10300000	9990000	10100000	4560000	5080000	4900000	9390000	9190000	9050000	--	--
kz005196	Negative	[M-H]-	579.172	271.062	580.179	C27H32O14	Naringenin-7-O-Neohesperidoside(Naringin)	Flavanones	10236-47-2	2670000	2620000	2390000	354000	338000	411000	3150000	2720000	2960000	C09789	ko00941
kz005197	Negative	[M-H]-	579.172	271	580.179	C27H32O14	Naringenin-7-O-Rutinoside(Narirutin)	Flavanones	14259-46-2	641000	638000	718000	87400	92600	95400	777000	722000	787000	C09793	--
kz005220	Positive	[M+H]+	465.139	303.09	464.132	C22H24O11	Hesperetin-7-O-glucoside	Flavanones	31712-49-9	2820000	2800000	2950000	4410000	4620000	3940000	7740000	6720000	8130000	C16422	ko00941
km0097	Negative	[M-H]-	301.1	151	302.079	C16H14O6	Hesperetin	Flavanones	520-33-2	48500	50600	52700	142000	147000	144000	146000	140000	146000	C01709	ko00941
km1293	Negative	[M-H]-	549.2	387.1	550.2	C25H26O14	Hesperetin O-malonylhexoside	Flavanones	-	132000	130000	117000	70300	72200	78100	89600	72600	85300	--	--
km0676	Negative	[M-H]-	593	285	594.195	C28H34O14	Isosakuranetin-7-neohesperidoside (Poncirin)	Flavanones	14941-08-3	2560000	3020000	3030000	3950000	3940000	3860000	2890000	2840000	3240000	C09830	--
km0639	Negative	[M-H]-	609.2	301	610.19	C28H34O15	Hesperetin 7-rutinoside (Hesperidin)	Flavanones	520-26-3	2770000	2840000	2940000	1390000	1520000	1590000	3850000	3790000	4000000	C09755	--
kz003147	Positive	[M+H]+	359.148	327.12	358.142	C20H22O6	Clemaphenol A	Lignans	362606-60-8	638000	640000	462000	171000	201000	243000	445000	460000	632000	C17808	--
kz002219	Negative	[M-H]-	357.134	151.044	358.142	C20H22O6	Epipinoresinol	Lignans	24404-50-0	381000	378000	374000	183000	196000	182000	232000	202000	224000	--	--
kz000992	Negative	[M-H]-	357.134	151	358.142	C20H22O6	Pinoresinol	Lignans	487-36-5	350000	348000	345000	194000	169000	192000	221000	222000	194000	C05366	ko00998,ko01100,ko01110
kz002685	Positive	[M+H]+	359.149	137.063	358.142	C20H22O6	Matairesinol	Lignans	580-72-3	16900	18100	16300	9250	10300	11400	198000	205000	217000	C10682	ko00998,ko01100,ko01110
kz005372	Negative	[M-H]-	387.145	289.068	388.152	C21H24O7	(+)-medioresinol	Lignans	40957-99-1	200000	220000	202000	91900	75000	70700	64400	66100	68500	--	--
kz000997	Negative	[M-H]-	519.187	357.136	520.194	C26H32O11	Terpineol monO-glucoside	Lignans	-	988000	1160000	961000	1150000	1110000	1100000	1420000	1560000	1550000	--	--
kz003644	Positive	[M+NH4]+	538.22	359.14	520.194	C26H32O11	Matairesinoside	Lignans	23202-85-9	570000	601000	575000	433000	433000	467000	2580000	2450000	2720000	--	--
kz005375	Negative	[M-H]-	521.203	359.149	522.21	C26H34O11	Isolariciresinol 9'-O-Glucoside	Lignans	63358-12-3	3050000	2910000	2710000	822000	822000	825000	4880000	4670000	4990000	--	--
kz004702	Positive	[M+H]+	523.229	137.059	522.21	C26H34O11	(+)-Isolariciresinol-9-O-β-D-glucopyranoside	Lignans	-	371000	444000	349000	297000	311000	322000	1020000	1030000	1090000	--	--
kz003850	Negative	[M-H]-	523.21	361.14	524.226	C26H36O11	(-)-secoisolariciresinol 4-O-β-D-giucopyranoside	Lignans	-	1330000	1230000	1170000	1440000	1340000	1450000	4270000	4390000	4740000	--	--
kz004703	Negative	[M-H]-	523.218	475.196	524.226	C26H36O11	secoisolariciresinol 9-O-β-D-glucopyranoside	Lignans	63320-67-2	87500	73700	62300	152000	151000	132000	1970000	1980000	1900000	--	--
kz003450	Positive	[M+H]+	357.133	325.106	356.126	C20H20O6	Balanophonin	Lignans	118916-57-7	48700	54600	46300	23100	25000	29500	25600	26800	26400	--	--
kz005370	Negative	[M-H]-	359.15	180.079	360.157	C20H24O6	(+)-Isolariciresinol	Lignans	548-29-8	382000	366000	349000	138000	135000	127000	276000	254000	269000	--	--
kz000995	Negative	[M-H]-	417.156	402.1	418.163	C22H26O8	Syringaresinol	Lignans	21453-69-0	93700	91600	89500	205000	201000	221000	214000	223000	236000	C10889	--
kz002687	Negative	[M-H]-	535.183	373.134	536.189	C26H32O12	Nortrachelogenin 4-O-β-D-glucoside	Lignans	-	142000	174000	148000	127000	140000	147000	248000	241000	219000	--	--
kz001001	Negative	[M-H]-	579.208	417.158	580.216	C28H36O13	Syringaresinol-Hex	Lignans	-	1050000	1030000	1040000	1370000	1460000	1630000	1700000	1810000	1900000	--	--
kz001004	Negative	[M-H]-	681.24	519.188	682.247	C32H42O16	Pinoresinol diglucoside	Lignans	63902-38-5	19400	17800	22300	36300	40300	33900	27900	24300	23700	--	--
kz001026	Positive	[M+H]+	177.102	160.3	176.095	C10H12N2O	N-Hydroxy tryptamine	Others	-	1780000	1750000	1810000	1650000	1640000	1710000	1600000	1650000	1700000	C17203	ko00380,ko01100
kz003004	Negative	[M-H]-	339.074	177.019	340.079	C15H16O9	Cichoriin	Others	531-58-8	1960000	1810000	1740000	2490000	2800000	2790000	2000000	2290000	2210000	C09206	--
kz004206	Positive	[M+H]+	279.159	121	278.152	C16H22O4	Senkyunolide M	Others	-	850000	946000	788000	803000	970000	987000	1020000	927000	975000	--	--
kz003149	Negative	[M-H]-	361.167	343.15	362.173	C20H26O6	Ailantinol F	Others	-	19400	32200	18300	28300	24800	32500	19000	32700	21600	--	--
kz004735	Negative	[M-H]-	361.165	181.089	362.173	C20H26O6	Ligraminol E	Others	-	61900	84600	71500	20100	23700	23300	18600	20800	24500	--	--
kz004789	Negative	[M-H]-	435.13	273.077	436.137	C21H24O10	Dihydrocharcone-4`-O-β-Dglucopyranoside	Others	-	1120000	1120000	1080000	748000	778000	879000	1340000	1180000	1390000	--	--
kz003151	Positive	[M+H]+	389.158	181.04	388.152	C21H24O7	Ailantinol E	Others	-	337000	381000	317000	169000	136000	160000	870000	912000	892000	--	--
kz003316	Negative	[M-H]-	455.098	289.07	456.106	C23H20O10	(-)-epicatechin-3-(3''-O-methyl) gallate	Others	-	4670000	5500000	4760000	67400	65500	62700	81400	86800	72700	--	--
kz002607	Negative	[M-H]-	521.202	359.15	522.21	C26H34O11	Lariciresinol glucopyranoside	Others	-	207000	299000	208000	48700	95800	69900	296000	312000	205000	--	--
kz000186	Negative	[M-H]-	213.1	97	214.024	C5H11O7P	2-Deoxyribose 1-phosphate	Others	17210-42-3	406000	537000	510000	846000	714000	930000	548000	442000	495000	C00672	ko00030,ko00240,ko01100
kz003858	Positive	[M+H]+	127.038	69.03	126.032	C6H6O3	Pyrogallol	Others	87-66-1	373000	351000	318000	245000	311000	285000	366000	375000	464000	--	--
km0074	Positive	[M+H]+	181	124	180	C7H8N4O2	Theophylline	Others	58-55-9	150000	157000	131000	104000	118000	134000	186000	214000	182000	C07130	ko00232,ko01100,ko01110
kz000178	Positive	[M+H]+	138.091	121.1	137.084	C8H11NO	Hydroxyphenethylamine	Others	7568-93-6	16100	17700	12900	35500	24900	34200	30200	32700	26100	--	--
kz001032	Positive	[M+H]+	222.097	84.0451	221.09	C8H15NO6	N-Acetyl-D-galactosamine	Others	1811-31-0	148000	147000	154000	154000	183000	143000	166000	172000	154000	--	--
kz001031	Positive	[M+H]+	222.097	138	221.09	C8H15NO6	N-Acetyl-β-D-mannosamine	Others	7772-94-3	94700	89900	92800	197000	169000	217000	174000	176000	180000	--	--
kz003545	Positive	[M+H]+	169.05	65.03	168.042	C8H8O4	Gallacetophenone	Others	528-21-2	71900	43000	52700	47600	56800	63200	42500	46700	34300	--	--
kz002222	Negative	[M-H]-	187.098	169.087	188.105	C9H16O4	Eucommiol	Others	55930-44-4	109000	97000	110000	103000	106000	97500	69700	88800	69600	C17878	--
kz000183	Positive	[M+H]+	165.1	123	164.084	C10H12O2	Hinokitiol	Others	499-44-5	84000	47600	52300	76500	69100	50000	68800	94700	50700	C09904	--
kz002217	Positive	[M+H]+	167.107	93.0706	166.099	C10H14O2	Rhododendrol	Others	501-96-2	79700	82300	61500	106000	95100	103000	65300	79500	48900	--	--
kz002367	Positive	[M+H]+	222.075	130.064	221.069	C11H11NO4	Methyl dioxindole-3-acetate	Others	57061-18-4	954000	899000	1090000	538000	568000	604000	802000	949000	1020000	--	--
kz003669	Negative	[M-H]-	163.113	148.058	164.12	C11H16O	Cis-Jasmone	Others	488-10-8	100	100	100	13300	15500	13400	100	100	100	--	--
kz004010	Positive	[M+H]+	181.124	107.087	180.115	C11H16O2	Dihydroactinidiolide	Others	17092-92-1	74900	79600	72600	95500	101000	102000	83200	74000	81600	--	--
kz000190	Negative	[M-H]-	271.09	107.6	272.09	C12H16O7	Arbutin	Others	497-76-7	761000	891000	787000	1280000	1230000	1250000	1440000	1320000	1570000	C06186	ko00010
kz003003	Positive	[M+H]+	223.206	207.03	222.198	C15H26O	Elemol	Others	639-99-6	215000	155000	180000	176000	200000	238000	166000	175000	137000	--	--
kz000187	Negative	[M-H]-	239	223	240.245	C16H32O	Palmitaldehyde	Others	629-80-1	907000	1060000	892000	998000	851000	1080000	1260000	1140000	1020000	C00517	ko00071
kz001037	Positive	[M+H]+	282.279	247.243	281.272	C18H35NO	Octadecenoic amide	Others	-	210000	312000	269000	280000	250000	264000	180000	378000	337000	--	--
kz000212	Positive	[M+H]+	341.139	137.06	340.131	C20H20O5	2,4,2',4'-tetrahydroxy-3'-prenylchalcone	Others	-	136000	118000	110000	52400	27600	44600	86700	68300	96300	--	--
kz004738	Negative	[M-H]-	377.16	329.139	378.168	C20H26O7	4,7,9,9′-Tetrahydroxy-3,3′-dimethoxy-8-O-4′-neolignan	Others	-	4660000	5290000	4490000	796000	734000	817000	2370000	2270000	2270000	--	--
kz000198	Positive	[M+H]+	503.2	311.1	502.184	C26H30O10	Phellodensin F	Others	-	145000	166000	139000	63800	66900	50400	72400	71000	80600	--	--
kz004748	Positive	[M+H]+	544.34	485.266	543.332	C28H50NO7P	Propyl2-(trimethylammonio)ethyl phosphate	Others	-	186000	194000	152000	134000	147000	137000	84200	70000	77200	--	--
kz000172	Negative	[M-H]-	87.9	44	89.0113	C2H3NO3	Oxamic acid	Others	471-47-6	32900	41400	22500	38100	24000	48100	25800	43300	46400	C01444	ko00230,ko01100
kz001019	Negative	[M-H]-	140.012	78.9591	141.019	C2H8NO4P	O-Phosphorylethanolamine	Others	1071-23-4	84800	90600	103000	92500	125000	108000	92200	85700	102000	C00346	ko00564,ko00600,ko01100
kz000184	Negative	[M-3Na+2H]-	166.975	78.8	178.962	C3H2Na3O6P	Trisodium Phosphoenolpyruvate	Others	5541-93-5	405000	441000	373000	543000	586000	552000	879000	839000	809000	--	--
kz001009	Positive	[M+H]+	106.086	88	105.079	C4H11NO2	Diethanolamine	Others	111-42-2	161000	108000	131000	206000	249000	200000	142000	153000	139000	C06772	ko00564
kz001008	Positive	[M+H]+	102.055	56.05	101.048	C4H7NO2	1-Aminocyclopropane-1-carboxylic acid	Others	22059-21-8	937000	824000	834000	906000	1000000	930000	894000	888000	776000	C01234	ko00270,ko01100,ko01110
kz000180	Positive	[M+H]+	142.097	124.087	141.09	C6H11N3O	Histidinol	Others	501-28-0	445000	534000	439000	684000	601000	767000	479000	453000	461000	C00860	ko00340,ko01100,ko01110,ko01230
kz003852	Negative	[M-H]-	147.031	87.0092	148.074	C6H12O4	(Rs)-Mevalonic acid	Others	-	40600	32700	31800	65100	72200	72000	44600	27500	29200	--	--
kz000179	Positive	[M+H]+	140	99	139.027	C6H5NO3	4-Nitrophenol	Others	100-02-7	3330000	4770000	7480000	4370000	11800000	5350000	6800000	5020000	7010000	C00870	--
kz001029	Negative	[M-H]-	193.072	99.01	194.079	C7H14O6	D-Pinitol	Others	10284-63-6	164000	138000	125000	165000	170000	185000	146000	158000	133000	--	--
kz003218	Positive	[M+H]+	107.049	77.0446	106.042	C7H6O	Benzaldehyde	Others	100-52-7	147000	167000	142000	96400	69400	196000	64400	40100	47400	--	--
kz000175	Positive	[M+H]+	122	105	121.053	C7H7NO	Benzamide	Others	55-21-0	198000	194000	192000	109000	116000	121000	120000	114000	125000	C09815	--
kz001013	Positive	[M+H]+	122.096	105	121.089	C8H11N	Phenethylamine	Others	64-04-0	766000	809000	689000	469000	450000	465000	497000	432000	500000	C05332	ko00360,ko01100
kz001041	Negative	[M-H]-	300.049	96.9	301.056	C8H16NO9P	N-Acetyl-D-glucosamine 1-phosphate	Others	-	278000	273000	299000	304000	263000	294000	289000	260000	264000	C04256	--
kz000204	Positive	[M+H]+	230.096	186.1	229.088	C9H15N3O2S	Ergothioneine	Others	497-30-3	923000	883000	834000	536000	534000	547000	606000	589000	579000	C05570	ko00340,ko01100
km0258	Negative	[M-H]-	263	219	264.136	C15H20O4	(+)-cis,trans-Abscisic acid (ABA)	Others	21293-29-8	1200000	1260000	1130000	1330000	1330000	1360000	971000	911000	1020000	C06082	ko00906,ko01100,ko01110,ko04075
kz001351	Negative	[M-H]-	405.119	243.1	406.126	C20H22O9	2,4,6,4'-Tetrahydroxy-stilbene-2-O-D-glucopyranoside	Others	-	49700	56800	42700	23700	21200	36200	82300	71300	85800	--	--
kz003340	Negative	[M-H]-	405.118	243.066	406.126	C20H22O9	Piceatannol-O-glucoside	Others	-	30300	32800	10400	26700	20700	24500	56300	55100	48900	--	--
kz005463	Postive	[M+H]+	481.093	319.045	480.09	C21H20O13	3,3',4',5,5',7-Hexahydroxyflavone; 3'-O-β-D-Glucopyranoside	Other flavonoids	-	2350000	2540000	2780000	4590000	4550000	4880000	3440000	2260000	2730000		--
kz005462	Postive	[M+H]+	627.153	481.097	626.148	C27H30O17	3,3',4',5,5',7-Hexahydroxyflavone; 3-O-[α-L-Rhamnopyranosyl-(1->6)-β-D-glucopyranoside]	Other flavonoids	-	204000	216000	183000	281000	301000	273000	318000	306000	305000		--
kz005451	Postive	[M+H]+	611.145	443.099	610.132	C30H26O14	3,3',4',5,5',7-Hexahydroxyflavan-(4->8)-3,3',4',5,5',7-hexahydroxyflavan; (2R,2'R,3S,3'R,4S)-form	Other flavonoids	-	5670000	6170000	5130000	5180000	5260000	5120000	7010000	5670000	6180000		--
kz005453	Postive	[M+H]+	611.131	425.087	610.132	C30H26O14	3,3',4',5,5',7-Hexahydroxyflavan-(4->8)-3,3',4',5,5',7-hexahydroxyflavan; (all-R)-form	Other flavonoids	-	781000	796000	707000	780000	585000	754000	640000	879000	709000		--
kz005461	Postive	[M+H]+	731.157	579.112	730.153	C37H30O16	3,3',4',5,7-Pentahydroxyflavan(4->8)-3,3',4',5,7-pentahydroxyflavan; (2R,2'R,3R,3'R,4R)-form, 3'-O-(3,4,5-Trihydroxybenzoyl)	Other flavonoids	-	3640000	3830000	3870000	3960000	3950000	3730000	2980000	2640000	2770000		--
kz005452	Postive	[M+H]+	763.144	595.112	762.143	C37H30O18	3,3',4',5,5',7-Hexahydroxyflavan-(4->8)-3,3',4',5,5',7-hexahydroxyflavan; (all-R)-form, 3'-O-(3,4,5-Trihydroxybenzoyl)	Other flavonoids	-	770000	981000	876000	808000	1100000	881000	643000	627000	860000		--
kz005454	Postive	[M+H]+	763.145	595.112	762.143	C37H30O18	3,3',4',5,5',7-Hexahydroxyflavan-(4->8)-3,3',4',5,5',7-hexahydroxyflavan; (2R,2'R,3S,3'R,4S)-form, 3'-O-(3,4,5-Trihydroxybenzoyl)	Other flavonoids	-	686000	901000	981000	969000	1130000	943000	724000	561000	808000		--
kz005455	Postive	[M+H]+	763.144	303.067	762.143	C37H30O18	3,3',4',5,5',7-Hexahydroxyflavan-(4->8)-3,3',4',5,5',7-hexahydroxyflavan; 3'-O-(3,4,5-Trihydroxybenzoyl)	Other flavonoids	-	52900	30300	32700	44000	32400	49700	33800	32400	32100		--
kz005456	Postive	[M+H]+	867.21	579.148	866.169	C44H34O19	3,4',5,7-Tetrahydroxyflavan(4->6)-3,3',4',5,7-pentahydroxyflavan; (all-R)-form, 3,3''-Bis-O-(3,4,5-trihydroxybenzoyl)	Other flavonoids	-	3320000	2900000	3140000	3640000	3860000	4140000	2610000	2550000	2490000		--
kz005464	Postive	[M+H]+	867.211	579.148	866.169	C44H34O19	[3,3',4',5,7-Pentahydroxyflavan(4->8)]2-3,3',4',5,7-pentahydroxyflavan; (2R,2'R,2''R,3R,3'R,3''R,4R,4'R)-form	Other flavonoids	-	3230000	3230000	3300000	4510000	4010000	4000000	2920000	3250000	3310000		--
kz005465	Postive	[M+H]+	883.167	563.117	882.164	C44H34O20	3,3',4',5,7-Pentahydroxyflavan(4->8)-3,3',4',5,7-pentahydroxyflavan; (2R,2'R,3R,3'R,4R)-form, 3,3'-Bis-O-(3,4,5-trihydroxybenzoyl)	Other flavonoids	-	1620000	1550000	1740000	999000	1370000	1240000	1330000	1210000	1290000		--
kz005472	Postive	[M+H]+	883.169	713.148	882.164	C44H34O20	3,3',4',5,7-Pentahydroxyflavan-(4->6)-3,3',4',5,7-pentahydroxyflavan; (2R,2'R,3R,3'R,4R)-form, 3,3'-Bis-O-(3,4,5-trihydroxybenzoyl)	Other flavonoids	-	185000	199000	187000	121000	182000	152000	92000	67200	84800		--
kz005450	Postive	[M+H]+	915.156	287.056	914.154	C44H34O22	3,3',4',5,7-Pentahydroxyflavan-(4->6)-3,3',4',5,7-pentahydroxyflavan; (2R,2'R,3R,3'R,4R)-form, 5'',5'''-Dihydroxy, 3,3'-bis-O-(3,4,5-trihydroxybenzoyl)	Other flavonoids	-	1590000	1810000	2110000	1650000	1790000	1870000	2190000	1890000	2520000		--
kz005458	Postive	[M+H]+	747.155	579.115	746.148	C37H30O17	3,3',4',5,5',7-Hexahydroxyflavan-(4->8)-3,3',4',5,5',7-hexahydroxyflavan; (all-R)-form, 3''-Deoxy, 3'-O-(3,4,5-trihydroxybenzoyl)	Other flavonoids	-	3010000	3100000	2980000	2600000	2500000	2230000	2560000	2680000	2570000		--
kz005460	Postive	[M+H]+	899.162	579.116	898.159	C44H34O21	3,3',4',5,5',7-Hexahydroxyflavan-(4->8)-3,3',4',5,5',7-hexahydroxyflavan; (all-R)-form, 3''-Deoxy, 3,3'-bis-O-(3,4,5-trihydroxybenzoyl)	Other flavonoids	-	1190000	1310000	1080000	1000000	916000	994000	889000	941000	1010000		--
kz004752	Positive	[M+H]+	274.274	256.265	273.267	C16H35NO2	Hexadecylsphingosine	Sphingolipids	-	2090000	2110000	2210000	2280000	2180000	2270000	2080000	1970000	2180000	--	--
km1035	Positive	[M+H]+	468.1	184.4	467.1	C22H46NO7P	LysoPC 14:0	LPC	-	74000	82400	73700	95100	105000	103000	74900	65200	78500	--	--
kz001055	Positive	[M+H]+	468.308	184.073	467.301	C22H46NO7P	LysoPC 14:0(2n isomer)	LPC	-	182000	227000	209000	229000	277000	266000	220000	211000	221000	--	--
kz001056	Positive	[M+H]+	480.308	184.073	479.301	C23H46NO7P	LysoPC 15:1	LPC	-	41200	42900	40300	49000	50800	55900	30300	27800	27100	--	--
kz001057	Positive	[M+H]+	482.324	184.073	481.317	C23H48NO7P	LysoPC 15:0	LPC	-	165000	177000	174000	232000	231000	234000	168000	162000	162000	--	--
kz002368	Positive	[M+H]+	482.324	184.073	481.317	C23H48NO7P	LysoPC 15:0(2n isomer)	LPC	-	191000	194000	199000	253000	244000	274000	193000	185000	212000	--	--
kz001058	Positive	[M+H]+	492.308	184.073	491.301	C24H46NO7P	LysoPC 16:2(2n isomer)	LPC	-	28400	26800	29700	22700	31000	33000	14700	11900	13600	--	--
kz000220	Positive	[M+H]+	492.308	184.073	491.301	C24H46NO7P	LysoPC 16:2	LPC	-	26200	24500	24500	39100	31900	32900	20000	16100	19100	--	--
kz002370	Positive	[M+H]+	494.324	184.073	493.317	C24H48NO7P	LysoPC 16:1(2n isomer)	LPC	-	1140000	1310000	1070000	1120000	1250000	1100000	505000	459000	526000	--	--
kz004755	Positive	[M+H]+	494.324	184.073	493.317	C24H48NO7P	LysoPC 16:1	LPC	-	643000	700000	602000	731000	762000	783000	462000	437000	449000	--	--
kz001060	Positive	[M+H]+	496.34	184.073	495.332	C24H50NO7P	LysoPC 16:0	LPC	17364-16-8	2150000	2320000	2210000	2490000	2500000	2600000	1740000	1460000	1830000	--	--
kz001059	Positive	[M+H]+	496.34	184.073	495.332	C24H50NO7P	LysoPC 16:0(2n isomer)	LPC	-	2130000	2280000	2270000	2350000	2390000	2490000	1720000	1410000	1660000	--	--
kz002373	Positive	[M+H]+	510.355	184.073	509.348	C25H52NO7P	LysoPC 17:0(2n isomer)	LPC	-	146000	131000	143000	183000	191000	238000	167000	97600	155000	--	--
kz001061	Positive	[M+H]+	510.355	184.073	509.348	C25H52NO7P	LysoPC 17:0	LPC	50930-23-9	156000	171000	162000	231000	242000	266000	195000	129000	184000	--	--
kz001062	Positive	[M+H]+	518.324	184.073	517.317	C26H48NO7P	LysoPC 18:3(2n isomer)	LPC	-	8710000	9390000	7780000	6060000	5960000	6590000	4850000	4970000	5520000	--	--
kz001063	Positive	[M+H]+	518.324	184.073	517.317	C26H48NO7P	LysoPC 18:3	LPC	-	5610000	7150000	3700000	4870000	4640000	4390000	3550000	3270000	4000000	--	--
kz004549	Positive	[M+H]+	520.34	184.073	519.332	C26H50NO7P	LysoPC 18:2(isomer)	LPC	-	11400000	12500000	9920000	8450000	8150000	8710000	5420000	4730000	5710000	--	--
kz004753	Positive	[M+H]+	520.34	184.073	519.332	C26H50NO7P	LysoPC 18:2	LPC	-	5140000	5580000	4740000	5210000	4590000	5250000	3370000	3420000	3550000	--	--
kz004754	Positive	[M+H]+	522.355	184.073	521.348	C26H52NO7P	LysoPC 18:1	LPC	-	11800000	13000000	10800000	8420000	8290000	8600000	5290000	4020000	5620000	--	--
km1041	Positive	[M+H]+	522.4	184	521.4	C26H52NO7P	LysoPC 18:1 (2n isomer)	LPC	-	14100000	15600000	12800000	10200000	10000000	10200000	6160000	4730000	6650000	--	--
kz001064	Positive	[M+H]+	524.371	184.073	523.364	C26H54NO7P	LysoPC 18:0	LPC	19420-57-6	90400	117000	89400	152000	155000	159000	119000	173000	120000	--	--
kz001065	Positive	[M+H]+	524.371	184.073	523.364	C26H54NO7P	LysoPC 18:0(2n isomer)	LPC	-	102000	134000	90500	187000	192000	182000	138000	187000	145000	--	--
kz000223	Positive	[M+H]+	548.371	184.073	547.364	C28H54NO7P	LysoPC 20:2(2n isomer)	LPC	-	13800	15800	11000	12800	12000	13900	9490	5170	5140	--	--
kz000224	Positive	[M+H]+	548.371	184.073	547.364	C28H54NO7P	LysoPC 20:2	LPC	-	12800	12900	9380	10100	8370	16800	9450	8710	8150	--	--
kz004018	Positive	[M+H]+	516.304	184.073	515.297	C21H46N3O9P	LysoPC 18:4	LPC	-	14300	10600	9770	8300	8850	5540	9440	9090	9830	--	--
kz002371	Positive	[M+H]+	506.324	184.073	505.317	C25H48NO7P	LysoPC 17:2	LPC	-	58500	72200	55500	34600	35700	36000	28300	21800	26300	--	--
kz002372	Positive	[M+H]+	508.34	184.073	507.332	C25H50NO7P	LysoPC 17:1	LPC	-	82300	121000	97600	152000	139000	141000	79000	79300	63700	--	--
kz002378	Positive	[M+H]+	536.371	184.073	535.364	C27H54NO7P	LysoPC 19:1	LPC	-	35200	41700	23800	12400	22500	20500	18700	13100	14600	--	--
kz002380	Positive	[M+H]+	546.355	184.073	545.348	C28H52NO7P	LysoPC 20:3	LPC	-	22100	28400	23200	23400	23300	25200	21800	17900	20500	--	--
kz002390	Positive	[M+H]+	440.277	299.258	439.27	C20H42NO7P	LysoPE 15:0	LPE	-	6010	6760	6430	10300	7640	7510	6640	5630	4500	--	--
kz002389	Positive	[M+H]+	440.277	299.258	439.27	C20H42NO7P	LysoPE 15:0(2n isomer)	LPE	-	4770	7130	7180	8390	7210	9200	7310	6010	5540	--	--
kz002393	Positive	[M+H]+	452.277	311.258	451.27	C21H42NO7P	LysoPE 16:1	LPE	-	41300	40600	36400	57000	50100	46700	27300	20200	25300	--	--
kz002392	Positive	[M+H]+	452.277	311.258	451.27	C21H42NO7P	LysoPE 16:1(2n isomer)	LPE	-	39700	46100	38400	53500	46400	50000	22500	22800	29300	--	--
kz001067	Positive	[M+H]+	454.293	313.274	453.286	C21H44NO7P	LysoPE 16:0(2n isomer)	LPE	-	1490000	1510000	1330000	1250000	1310000	1300000	951000	900000	948000	--	--
kz001068	Positive	[M+H]+	454.293	313.274	453.286	C21H44NO7P	LysoPE 16:0	LPE	53862-35-4	1440000	1510000	1410000	1310000	1260000	1370000	929000	869000	971000	--	--
kz002394	Positive	[M+H]+	466.293	325.274	465.286	C22H44NO7P	LysoPE 17:1(2n isomer)	LPE	-	10100	15300	13200	12200	11500	13000	10600	9400	8750	--	--
kz002395	Positive	[M+H]+	466.293	325.274	465.286	C22H44NO7P	LysoPE 17:1	LPE	-	10300	9830	11000	11300	12300	12800	6290	5610	9050	--	--
kz002396	Positive	[M+H]+	468.308	327.289	467.301	C22H46NO7P	LysoPE 17:0	LPE	-	12400	13200	14200	17500	14900	19300	13700	8970	12800	--	--
kz002399	Positive	[M+H]+	476.277	335.258	475.27	C23H42NO7P	LysoPE 18:3	LPE	-	1700000	1800000	1570000	1470000	1380000	1460000	1460000	1370000	1490000	--	--
kz002398	Positive	[M+H]+	476.277	335.258	475.27	C23H42NO7P	LysoPE 18:3(2n isomer)	LPE	-	1750000	1860000	1530000	1480000	1400000	1570000	1430000	1340000	1610000	--	--
kz001070	Positive	[M+H]+	478.293	337.274	477.286	C23H44NO7P	LysoPE 18:2	LPE	-	4020000	4420000	3770000	3490000	3640000	3660000	2420000	2340000	2680000	--	--
kz001069	Positive	[M+H]+	478.293	337.274	477.286	C23H44NO7P	LysoPE 18:2(2n isomer)	LPE	-	3950000	4510000	3820000	3560000	3700000	3730000	2530000	2340000	2680000	--	--
kz001072	Positive	[M+H]+	480.308	339.289	479.301	C23H46NO7P	LysoPE 18:1	LPE	89576-29-4	976000	1050000	876000	890000	895000	942000	682000	632000	680000	--	--
kz001071	Positive	[M+H]+	480.308	339.289	479.301	C23H46NO7P	LysoPE 18:1(2n isomer)	LPE	-	1140000	1260000	1080000	1070000	1120000	1140000	826000	739000	870000	--	--
kz000227	Positive	[M+H]+	482.324	341.305	481.317	C23H48NO7P	LysoPE 18:0	LPE	69747-55-3	10300	11800	8400	13900	10900	13900	8920	12500	11900	--	--
kz001066	Positive	[M+H]+	426.262	285.242	425.254	C19H40NO7P	LysoPE 14:0	LPE	-	9930	9860	10200	10300	7850	8040	9530	9840	8680	--	--
kz003497	Negative	[M-H]-	331.069	169.01	332.074	C13H16O10	3-O-Galloyl-β-D-glucose	Tannins	-	13600000	15300000	12800000	11600000	10800000	10700000	34600000	33200000	35700000	--	--
kz003498	Negative	[M-H]-	331.067	169.01	332.074	C13H16O10	2-O-Galloyl-β-D-glucose	Tannins	-	2910000	2570000	2800000	2120000	2430000	2080000	8900000	8990000	9040000	--	--
kz003718	Negative	[M-H]-	483.078	169.014	484.085	C20H20O14	2,3-Di-O-Galloyl-D-Glucose	Tannins	-	165000	230000	210000	112000	117000	158000	328000	291000	331000	--	--
kz004598	Negative	[M-H]-	483.077	169.014	484.085	C20H20O14	1,4-di-O-galloyl-β-D-glcose	Tannins	-	1200000	1100000	1110000	828000	844000	914000	1090000	1230000	1320000	--	--
kz001080	Negative	[M-H]-	457.078	169	458.085	C22H18O11	Epigallocatechin gallate	Tannins	989-51-5	21300000	22500000	18700000	18900000	18900000	23100000	22000000	23700000	24400000	C09731	--
kz002511	Negative	[M-H]-	633.074	301	634.081	C27H22O18	Galloyl-ellagyl-glucose	Tannins	-	3100000	3570000	2810000	1650000	1870000	1890000	2800000	2820000	2550000	--	--
kz003723	Negative	[M-H]-	635.089	169.014	636.096	C27H24O18	1,3,6-Tri-O-galloyl-D-glucose	Tannins	18483-17-5	59200	76100	85300	143000	129000	134000	136000	125000	153000	C17458	--
kz003724	Negative	[M-H]-	635.089	169.014	636.096	C27H24O18	1,2,3-Tri-O-galloyl-D-glucose	Tannins	-	61600	48800	87900	123000	147000	131000	118000	116000	117000	--	--
kz005449	Postive	[M+H]+	611.136	443.099	610.132	C30H26O14	Theasinensin C	Tannin	-	6030000	6030000	5430000	5730000	5150000	5110000	6740000	6540000	6410000		--
kz005457	Postive	[M+H]+	915.19	747.157	914.154	C44H34O22	Theasinensin C; Atropisomer, 3,3'-bis-O-(3,4,5-trihydroxybenzoyl)	Tannin	-	62100	70100	39800	26000	54000	64700	106000	88200	123000		--
kz001075	Negative	[M-H]-	183.03	124	184.037	C8H8O5	Methyl gallate	Tannins	99-24-1	4190000	4200000	4100000	3720000	3880000	4070000	3730000	3760000	3960000	--	--
kz002506	Negative	[M-H]-	479.082	317	480.054	C20H16O14	Ellagyl glucose	Tannins	-	4050000	3800000	3690000	2700000	3320000	2840000	4190000	4010000	4220000	--	--
kz004373	Negative	[M-H]-	399.072	233.048	400.079	C20H16O9	Theaflagallin	Tannins	102208-15-1	114000	109000	95500	48900	39100	34600	87700	112000	93000	--	--
kz003716	Negative	[M-H]-	467.083	169.014	468.09	C20H20O13	Maplexin D (2,4-Di-O-Galloyl-1,5-Anhydro-D-Glucitol)	Tannins	-	43500	45200	57200	22600	39200	19000	152000	120000	146000	--	--
kz004376	Negative	[M-H]-	579.078	289.073	580.085	C28H20O14	Theaflavic acid;3-Epimer,3-O-(3,4,5-trihydroxybenzoyl)	Tannins	34218-97-8	2930000	2960000	2740000	2100000	2060000	2070000	2410000	2610000	2810000	--	--
kz004377	Negative	[M-H]-	851.146	425.087	852.154	C43H32O19	Theaflavate B;3'-O-(3,4,5-Trihydroxybenzoyl)	Tannins	152542-70-6	1100000	1160000	1350000	800000	940000	878000	722000	592000	629000	--	--
kz001074	Negative	[M-H]-	169.014	125	170.022	C7H6O5	Gallic acid	Tannins	149-91-7	16100000	17700000	17200000	19600000	23200000	25100000	12100000	13700000	14500000	C01424	--
kz001335	Negative	[M-H]-	577.135	425.1	578.142	C30H26O12	Procyanidin B1	Tannins	20315-25-7	686000	735000	676000	860000	885000	888000	631000	573000	679000	--	--
kz001332	Negative	[M-H]-	577.135	407.1	578.142	C30H26O12	Procyanidin B2	Tannins	29106-49-8	4600000	4790000	4300000	4960000	5270000	5050000	4240000	4210000	3850000	C17639	--
kz001336	Positive	[M+H]+	579.15	409.092	578.142	C30H26O12	Procyanidin B3	Tannins	23567-23-9	2660000	3470000	2540000	2890000	2950000	3080000	1970000	1910000	2500000	--	--
kz001334	Negative	[M-H]-	577.135	407.1	578.142	C30H26O12	Procyanidin B4	Tannins	29106-51-2	3120000	2970000	2700000	4770000	4490000	4470000	4270000	3990000	3910000	C10238	--
kz002812	Positive	[M+H]+	595.14	287.05	594.137	C30H26O13	Gallocatechin-catechin isomer	Tannins	-	5540000	6010000	6130000	4390000	5370000	4730000	4510000	4540000	4610000	--	--
kz004803	Negative	[M-H]-	591.153	289.071	592.158	C31H28O12	Procyanidin A6	Tannins	-	128000	124000	120000	106000	91400	105000	106000	120000	130000	--	--
kz004381	Positive	[M+H]+	717.145	579.1	716.138	C36H28O16	Theaflavin-3-gallate	Tannins	30462-34-1	1270000	1320000	1320000	509000	526000	506000	823000	796000	859000	--	--
kz004382	Positive	[M+H]+	717.145	579.11	716.138	C36H28O16	Theaflavin-3'-Gallate	Tannins	28543-07-9	1340000	1380000	1340000	506000	508000	499000	799000	741000	841000	--	--
kz001339	Negative	[M-H]-	865.199	577.1	866.206	C45H38O18	Procyanidin C1	Tannins	37064-30-5	2280000	2220000	2330000	3130000	3080000	3160000	1630000	1680000	1780000	C17624	--
kz001340	Positive	[M+H]+	867.213	577.132	866.206	C45H38O18	Procyanidin C2	Tannins	37064-31-6	6600000	7030000	6270000	7220000	6820000	7000000	4920000	4590000	5020000	--	--
kz004380	Positive	[M+H]+	565.134	139.1	564.127	C29H24O12	Theaflavin	Tannins	4670/5/7	363000	400000	351000	181000	188000	177000	251000	240000	228000	--	--
kz001328	Negative	[M-H]-	575.12	285.01	576.127	C30H24O12	Procyanidin A2	Tannins	41743-41-3	429000	435000	446000	434000	534000	519000	516000	466000	478000	C10237	--
kz002534	Negative	[M-H]-	729.146	577.134	729.146	C37H29O16	(EC→EC)g(1)	Tannins	-	1550000	1470000	1630000	1430000	1710000	1540000	1760000	1810000	1560000	--	--
kz004383	Negative	[M-H]-	867.141	697.13	868.149	C43H32O20	Theaflavin 3,3'-Digallate	Tannins	30462-35-2	269000	308000	295000	85700	105000	87100	245000	232000	277000	--	--
kz002814	Positive	[M+H]+	883.21	593.13	882.201	C45H38O19	Gallocatechin-catechin-catechin	Tannins	-	722000	804000	771000	585000	506000	564000	701000	643000	732000	--	--
kz002815	Positive	[M+H]+	899.2	595.14	898.196	C45H38O20	Gallocatechin-gallocatechin-catechin	Tannins	-	250000	299000	294000	233000	205000	202000	256000	270000	371000	--	--
kz002816	Positive	[M+H]+	915.2	611.14	914.191	C45H38O21	Gallocatechin-gallocatechin-gallocatechin	Tannins	-	246000	184000	207000	174000	165000	180000	201000	253000	263000	--	--
kz002539	Negative	[M-H]-	1017.21	729.149	1033.2	C52H41O23	(EC→EC→EC)g(2)	Tannins	-	132000	105000	118000	126000	137000	117000	102000	114000	123000	--	--
kz002541	Negative	[M-H]-	1017.21	865.2	1065.19	C52H41O25	(EC→EC→EC)g(4)	Tannins	-	179000	255000	163000	349000	312000	314000	198000	167000	191000	--	--
kz003698	Positive	[M+H]+	1019.22	731.161	1018.22	C52H42O22	Procyanidin C1 3'-O-gallate	Tannins	-	2210000	2040000	1980000	2550000	2740000	2660000	1540000	1590000	1550000	--	--
kz000414	Positive	[M+H]+	109.076	92	108.069	C6H8N2	2-Picolylamine	Alkaloids	3731-51-9	165000	150000	170000	148000	154000	163000	158000	178000	154000	C17926	--
kz001598	Positive	[M+H]+	144.102	84.1	143.095	C7H13NO2	Stachydrine	Alkaloids	471-87-4	451000	482000	536000	282000	341000	291000	462000	494000	540000	C10172	--
km1411	Positive	[M+H]+	235.1	146.8	234.1	C13H18N2O2	N-p-Coumaroyl putrescine	Alkaloids	34136-53-3	85400	100000	75400	77300	77500	82200	27100	29400	23700	C18326	ko00330,ko01100
km1410	Positive	[M+H]+	235.1	147.2	234.1	C13H18N2O2	N'-p-Coumaroyl putrescine	Alkaloids	-	62600	57200	44500	50700	54100	47100	23000	21100	15800	--	--
km1394	Positive	[M+H]+	265.1	177.5	264.1	C14H20N2O3	N'-Feruloyl putrescine	Alkaloids	-	12500	7150	17100	22700	15800	22800	16000	23500	18000	--	--
kz000448	Positive	[M+H]+	265.155	177.055	264.147	C14H20N2O3	N-Feruloylputrescine	Alkaloids	501-13-3	110000	99700	99500	153000	117000	131000	109000	91000	95300	C10497	ko00330,ko01100
kz000463	Positive	[M+H]+	584.275	325	583.268	C34H37N3O6	N',N'',N'''-p-Coumaroyl-cinnamoyl-caffeoyl spermidine	Alkaloids	-	40700	61400	44800	80500	70400	75300	59100	48300	50400	--	--
km1381	Positive	[M+H]+	584.2	325	583.2	C34H37N3O6	"N',N"",N""'-p-coumaroyl-cinnamoyl-caffeoyl spermidine"	Alkaloids	-	49800	65300	69700	76600	62200	67900	62600	48500	70400	--	--
kz000446	Positive	[M+H]+	203.223	83	202.216	C10H26N4	Spermine	Alkaloids	71-44-3	320000	365000	200000	428000	416000	483000	308000	189000	291000	C00750	ko00330,ko00410,ko00480,ko00770,ko01100
kz000455	Positive	[M+H]+	307.176	177.055	306.169	C15H22N4O3	N-Feruloylagmatine	Alkaloids	-	3510000	3770000	3120000	3490000	3240000	3040000	2780000	2880000	2980000	C18325	ko00330,ko01100
kz000454	Positive	[M+H]+	307.176	177.054	306.169	C15H22O3N4	Fer-agmatine	Alkaloids	-	3950000	3950000	3200000	3310000	3520000	3060000	3240000	3240000	3590000	--	--
kz000044	Positive	[M+H]+	322.213	177.055	321.205	C17H27N3O3	Feruloylspermidine	Alkaloids	-	99800	101000	94400	62200	65900	43100	100	100	100	--	--
kz000028	Positive	[M+H]+	89.1073	72.0808	88.1	C4H12N2	Putrescine	Alkaloids	110-60-1	209000	192000	232000	204000	233000	207000	223000	237000	242000	C00134	ko00330,ko00472,ko00480,ko00960,ko01100,ko01110,ko02010
kz000444	Positive	[M+H]+	131.129	114.103	130.122	C5H14N4	Agmatine	Alkaloids	306-60-5	162000	180000	172000	184000	186000	218000	428000	359000	462000	C00179	ko00330,ko01100
kz000443	Positive	[M+H]+	131.118	114.091	130.111	C6H14N2O	N-Acetylputrescine	Alkaloids	18233-70-0	152000	145000	193000	150000	179000	161000	453000	463000	442000	C02714	ko00330,ko01100
km1402	Positive	[M+H]+	485.1	323.1	484.1	C25H28N2O8	N-hexosyl-p-coumaroyl serotonin	Alkaloids	-	59700	63300	85100	33100	37200	30100	36200	49700	53800	--	--
kz000240	Positive	[M+H]+	382.2	220.2	381.165	C16H23N5O6	Trans-Zeatin-9-N-Glucoside	Alkaloids	-	1540000	1570000	1450000	4260000	4360000	4010000	3780000	3850000	3940000	--	--
kz000241	Positive	[M+H]+	382.1	136.3	381.165	C16H23N5O6	Trans-Zeatin-O-Glucoside	Alkaloids	-	18100	27600	15400	25500	24000	32900	18900	8380	31100	C03423	ko00908,ko01110
kz001097	Positive	[M+H]+	118.086	59	117.079	C5H11NO2	Betaine	Alkaloids	107-43-7	3170000	3570000	3290000	521000	509000	574000	813000	866000	772000	C00719	ko00260,ko01100,ko02010
kz000231	Positive	[M+H]+	132.1	86.1	131.058	C5H9NO3	5-Aminolevulinate	Alkaloids	106-60-5	3840000	3940000	3550000	8800000	8610000	8700000	5580000	5430000	5630000	C00430	ko00260,ko00860,ko01100,ko01110,ko02010
kz001108	Positive	[M+H]+	162.076	98	161.069	C6H11NO4	DL-2-Aminoadipic acid	Alkaloids	542-32-5	1460000	1460000	1580000	1680000	1660000	1760000	1050000	1050000	930000	C00956	ko00300,ko00310,ko00311,ko01100,ko01110,ko01210,ko01230
kz004021	Positive	[M+H]+	132.102	57.1	131.095	C6H13NO2	6-Deoxyfagomine	Alkaloids	197449-09-5	619000	524000	579000	1370000	1260000	1390000	912000	866000	862000	--	--
kz001101	Positive	[M+H]+	138.055	94.0651	137.048	C7H7NO2	Trigonelline	Alkaloids	535-83-1	28200	37600	36100	21600	14400	23400	29600	32400	23300	C01004	ko00760
kz001100	Positive	[M+H]+	138.055	78	137.048	C7H7NO2	Nicotinic Acid Methyl Ester(Methyl Nicotinate)	Alkaloids	93-60-7	22500	26300	26200	100	100	100	23800	20100	34500	--	--
kz004035	Positive	[M+H]+	188.071	118.065	187.063	C11H9NO2	3-Indoleacrylic acid	Alkaloids	1204-06-4	7510000	7620000	6800000	12100000	12400000	12600000	8210000	7640000	7650000	--	--
kz001112	Positive	[M+H]+	219.113	160	218.106	C12H14N2O2	N-Acetyl-5-hydroxytryptamine	Alkaloids	1210-83-9	228000	298000	260000	214000	230000	225000	163000	140000	147000	C00978	ko00380,ko01100
kz003555	Positive	[M+H]+	314.124	152.071	313.116	C14H19NO7	Ehretioside	Alkaloids	-	44100	48200	44000	100	100	100	19600	27200	33300	--	--
kz005274	Negative	[M-H]-	300.086	270.041	301.095	C16H15NO5	Citpressine I	Alkaloids	81525-58-8	305	379	641	307	187	223	2940	320	839	--	--
km0095	Positive	[M-C2H8N2]2+	181	124	420.43	C16H24N10O4	Aminophylline	Alkaloids	317-34-0	159000	140000	141000	124000	142000	114000	176000	196000	211000	--	--
kz005410	Negative	[M-H]-	606.076	384.985	607.082	C17H27N3O17P2	UDP-N-acetylglucosamine	Alkaloids	528-04-1	127000	106000	128000	120000	115000	124000	159000	163000	154000	--	--
kz002862	Positive	[M+H]+	278.951	158.99	277.204	C17H27NO2	Dihydrosedinine	Alkaloids	-	37200	47500	44000	33900	35000	36500	43300	44600	40200	--	--
kz001396	Positive	[M+H]+	320.186	302.2	319.178	C18H25NO4	Isodehydrocroomine	Alkaloids	-	150000	142000	97100	110000	78200	103000	116000	95500	141000	--	--
kz001117	Positive	[M+H]+	343.296	240.7	342.288	C19H38N2O3	Cocamidopropyl betaine	Alkaloids	4292/10/8	25500	27900	28300	33000	34200	28300	23700	26500	26300	--	--
kz001119	Positive	[M+H]+	474.173	327	473.166	C20H23N7O7	10-Formyl-THF	Alkaloids	2800-34-2	137000	140000	145000	465000	496000	476000	338000	280000	342000	C00234	ko00670,ko00970,ko01100,ko01200
kz003046	Negative	[M-H]-	407.185	203.088	408.178	C21H28O8	Ixerisoside D	Alkaloids	-	329000	248000	363000	674000	809000	1140000	361000	257000	333000	--	--
kz004761	Positive	[M+H]+	518.32	459.248	517.313	C21H48N3O9P	Bis(N,N-diethylethanaminium)-2-acetamido-1,5-anhydro-2-deoxy-1-[-hydroxy(phosphonato)methyl]-D-glucitol	Alkaloids	-	373000	403000	365000	466000	481000	494000	293000	255000	292000	--	--
kz004762	Positive	[M+H]+	542.324	483.248	541.317	C28H48NO7P	2-Hydroxy-5,8,11,14,17-icosapentaenoyloxy]propyl-2-(trimethylammonio)ethyl phosphate	Alkaloids	-	80500	86500	73200	84900	89100	104000	45600	50400	50000	--	--
kz004763	Positive	[M+H]+	672.416	331.286	671.409	C31H61O14N	3-Hydroxypropyl palmitate glc-glucosamine	Alkaloids	-	242000	268000	205000	259000	252000	242000	152000	152000	170000	--	--
kz000229	Positive	[M+H]+	86.1	69.2	85.0891	C5H11N	Piperidine	Alkaloids	110-89-4	486000	520000	498000	1090000	1020000	1230000	763000	699000	773000	C01746	ko00960
kz001096	Positive	[M+H]+	104.1	60.1	103.1	C5H13NO	Choline	Alkaloids	62-49-7	4520000	4230000	4410000	4100000	4040000	3880000	4520000	3740000	3680000	C00114	ko00260,ko00564,ko01100,ko02010
kz000232	Positive	[M]+	184	125	184.074	C5H15NO4P+	O-Phosphocholine	Alkaloids	107-73-3	5830000	5490000	6260000	5770000	5480000	5530000	6150000	6310000	5490000	C00588	ko00564,ko01100
km0984	Positive	[M+H]+	181	138	180	C7H10N4O2	Theobromine	Alkaloids	83-67-0	3350000	3500000	3300000	2110000	2130000	2340000	3530000	3490000	3470000	C07480	ko00232,ko01100,ko01110
kz001110	Positive	[M+H]+	195.088	83.0604	194.08	C8H10N4O2	Caffeine	Alkaloids	1958/8/2	8140000	8530000	7810000	8220000	8220000	8510000	8470000	8210000	8080000	C07481	ko00232,ko01100,ko01110
kz002408	Positive	[M+H]+	150.057	61.01	149.048	C8H7NO2	p-hydroxymandelonitrile	Alkaloids	-	96400	99500	108000	329000	311000	339000	198000	211000	194000	--	--
kz004756	Positive	[M+H]+	120.081	103.055	119.073	C8H9N	N-Benzylmethylene isomethylamine	Alkaloids	-	1010000	1130000	988000	1870000	2000000	1990000	1340000	1330000	1410000	--	--
kz001205	Positive	[M+H]+	177.102	160	176.095	C10H12N2O	Serotonin	Alkaloids	50-67-9	2310000	2250000	2370000	2270000	2060000	2510000	2120000	2410000	2490000	C00780	ko00380,ko01100
kz001201	Negative	[M-H]-	160.04	115.995	161.048	C9H7NO2	Indole-5-carboxylic acid	Alkaloids	1670-81-1	89700	85600	87300	95000	99400	100000	85700	82500	75100	--	--
kz001203	Negative	[M-H]-	160.04	116	161.048	C9H7NO2	Indole-3-carboxylic acid	Alkaloids	771-50-6	138000	131000	195000	193000	184000	200000	166000	116000	163000	--	--
kz001200	Positive	[M+H]+	161.107	144	160.1	C10H12N2	Tryptamine	Alkaloids	61-54-1	832000	914000	844000	705000	709000	727000	825000	790000	809000	C00398	ko00380,ko00901,ko01100,ko01110
kz000278	Positive	[M+H]+	176.1	130.1	175.063	C10H9NO2	Indole 3-acetic acid (IAA)	Alkaloids	87-51-4	100	100	13100	100	100	100	100	100	100	C00954	ko00380,ko01100,ko04075
kz000283	Positive	[M+H]+	206.1	147.5	205.074	C11H11NO3	Methoxyindoleacetic acid	Alkaloids	3471-31-6	627000	713000	623000	1250000	1130000	1190000	734000	730000	689000	C05660	ko00380
kz000275	Positive	[M+H]+	127.1	81.2	126.043	C5H6N2O2	Imidazole-4-acetate	Alkaloids	645-65-8	196000	157000	206000	231000	157000	149000	230000	126000	154000	C02835	ko00340,ko01100
kz001198	Positive	[M+H]+	118.065	91	117.058	C8H7N	Indole	Alkaloids	120-72-9	73900	63400	74700	114000	120000	123000	73800	96000	83800	C00463	ko00380,ko00400,ko00402,ko01100,ko01110
kz001144	Negative	[M-H]-	341.109	113	342.116	C12H22O11	Melibiose	Saccharides and Alcohols	585-99-9	5160000	5840000	5550000	4280000	4440000	4070000	6140000	5720000	5930000	C05402	ko00052,ko01100,ko02010
kz001145	Negative	[M-H]-	341.109	119	342.116	C12H22O11	D-(+)-TrehaloseAnhydrous	Saccharides and Alcohols	99-20-7	5720000	5720000	6830000	5270000	5540000	5260000	7260000	5830000	6770000	C01083	ko00500,ko01100,ko01110,ko02010
kz001147	Negative	[M-H]-	341.109	119	342.116	C12H22O11	D-(+)-Sucrose	Saccharides and Alcohols	57-50-1	1310000	1440000	1430000	1670000	1710000	1590000	2770000	2810000	3120000	C00089	ko00052,ko00500,ko01100,ko01110,ko02010
kz001143	Negative	[M-H]-	341.109	89.0249	342.116	C12H22O11	Isomaltulose	Saccharides and Alcohols	13718-94-0	10200000	9390000	10700000	7020000	7330000	6950000	11700000	9950000	10800000	--	--
kz001146	Negative	[M-H]-	341.109	179	342.116	C12H22O11	Galactinol	Saccharides and Alcohols	3687-64-7	3300000	3840000	2900000	1970000	2310000	2530000	3170000	3040000	3060000	--	--
kz001150	Negative	[M-H]-	503.162	323	504.169	C18H32O16	D-(+)-Melezitose	Saccharides and Alcohols	597-12-6	662000	654000	706000	482000	436000	452000	918000	891000	875000	--	--
kz001151	Negative	[M-H]-	503.162	179	504.169	C18H32O16	Panose	Saccharides and Alcohols	33401-87-5	933000	674000	1260000	734000	366000	506000	841000	1450000	925000	C00713	--
kz000255	Negative	[M-H]-	503.44	179	504.169	C18H32O16	Raffinose	Saccharides and Alcohols	512-69-6	3070000	3430000	4210000	2480000	2720000	1870000	4110000	3950000	3730000	C00492	ko00052,ko01100,ko02010
kz001124	Negative	[M-H]-	151.061	59	152.068	C5H12O5	Xylitol	Saccharides and Alcohols	87-99-0	140000	211000	142000	104000	126000	168000	53400	46100	53000	C00379	ko00040,ko01100,ko02010
kz001126	Negative	[M-H]-	151.061	71	152.068	C5H12O5	Ribitol	Saccharides and Alcohols	488-81-3	593000	608000	582000	545000	638000	520000	539000	518000	494000	C00474	ko00040,ko00740,ko01100
kz001127	Negative	[M-H]-	151.061	71	152.068	C5H12O5	D-Arabitol	Saccharides and Alcohols	488-82-4	315000	324000	306000	270000	260000	247000	135000	128000	125000	C01904	ko00040,ko01100
kz000249	Negative	[M-H]-	177.14	99	178.048	C6H10O6	D-(+)-Glucono-1,5-lactone	Saccharides and Alcohols	90-80-2	74700	97300	82900	65000	76300	69800	74900	49400	70300	C00198	ko00030,ko01100,ko01110,ko01200
kz001130	Negative	[M-H]-	177.04	59	178.048	C6H10O6	L-Gulonic-γ-lactone	Saccharides and Alcohols	1128-23-0	59000	58900	51000	25700	46600	69600	113000	85300	83300	C01040	ko00053,ko01100
kz001137	Negative	[M-H]-	193.035	73	194.043	C6H10O7	D-Glucoronic acid	Saccharides and Alcohols	6556/12/3	891000	1030000	984000	831000	874000	974000	984000	1040000	1150000	C00191	ko00040,ko00053,ko00520,ko00562,ko01100
kz001132	Negative	[M-H]-	179.056	87	180.063	C6H12O6	Inositol	Saccharides and Alcohols	87-89-8	2360000	2230000	2260000	3600000	3730000	3770000	5070000	5710000	5450000	C00137	ko00052,ko00053,ko00562,ko01100,ko01110,ko02010,ko04070
kz001131	Negative	[M-H]-	179.056	59.0139	180.063	C6H12O6	D-Glucose	Saccharides and Alcohols	14431-43-7	5380000	5280000	5770000	4100000	4000000	4420000	6780000	6680000	7380000	C00031	ko00010,ko00030,ko00052,ko00500,ko00520,ko00901,ko01100,ko01110,ko02010
kz001141	Negative	[M-H]-	259.022	97	260.03	C6H13O9P	D-Glucose 6-phosphate	Saccharides and Alcohols	56-73-5	4710000	5840000	5670000	4050000	3660000	3930000	5030000	5110000	3610000	C00092	ko00500,ko00562,ko00998,ko01100,ko01110
kz001140	Negative	[M-H]-	259.022	97	260.03	C6H13O9P	Glucose-1-phosphate	Saccharides and Alcohols	59-56-3	6120000	5870000	5090000	3920000	3780000	4240000	5330000	4630000	3450000	C00103	ko00010,ko00040,ko00052,ko00500,ko00520,ko00523,ko00561,ko01100,ko01110
kz000252	Negative	[M-H]-	259	97	260.03	C6H13O9P	D-Fructose 6-phosphate	Saccharides and Alcohols	643-13-0	1240000	1500000	1500000	1340000	1360000	1280000	1280000	1210000	1300000	C00085	ko00052,ko00500,ko00710,ko01100,ko01110,ko01200
kz001134	Negative	[M-H]-	181.072	101.02	182.079	C6H14O6	Mannitol	Saccharides and Alcohols	69-65-8	98200	106000	92000	88100	83600	85200	95200	132000	109000	C00392	ko00051,ko01100,ko02010
kz001135	Negative	[M-H]-	181.072	71	182.079	C6H14O6	D-Sorbitol	Saccharides and Alcohols	50-70-4	277000	292000	288000	209000	262000	229000	315000	348000	327000	C00794	ko00051,ko00052,ko01100,ko02010
kz001136	Negative	[M-H]-	181.072	101	182.079	C6H14O6	Dulcitol	Saccharides and Alcohols	608-66-2	492000	440000	500000	374000	399000	351000	429000	438000	419000	C01697	ko00052,ko01100
kz000251	Positive	[M+H]+	222	144	221.09	C8H15NO6	N-Acetyl-D-glucosamine	Saccharides and Alcohols	7512-17-6	12700	4870	5920	16800	10900	9460	17400	5450	12200	C00140	ko00520,ko01100,ko02010
kz001148	Positive	[M+H]+	365.105	203.053	355.111	C12H21O11Na	Turanose	Saccharides and Alcohols	547-25-1	1060000	1430000	875000	951000	1000000	1120000	919000	1530000	1430000	--	--
kz001149	Negative	[M-H]-	421.075	241.1	422.083	C12H23O14P	Trehalose 6-phosphate	Saccharides and Alcohols	4484-88-2	481000	408000	350000	308000	268000	248000	466000	496000	398000	C00689	ko00500,ko01100,ko01110
kz004132	Negative	[M-H]-	487.167	341.108	488.174	C18H32O15	Solatriose	Saccharides and Alcohols	528-40-5	523000	785000	671000	678000	741000	644000	586000	670000	410000	--	--
kz000256	Negative	[M-H]-	649.1	145	650.227	C24H42O20	D(+)-Melezitose O-rhamnoside	Saccharides and Alcohols	-	335000	410000	365000	344000	384000	322000	360000	363000	224000	--	--
kz003790	Negative	[M-H]-	665.215	323.1	666.222	C24H42O21	Nystose	Saccharides and Alcohols	13133-07-8	1300000	1360000	1330000	1760000	1840000	1920000	1640000	1460000	1830000	--	--
kz001371	Negative	[M-H]-	135.03	75.01	136.037	C4H8O5	Threonate	Saccharides and Alcohols	70753-61-6	4240000	4650000	4810000	1560000	1540000	1540000	2660000	2570000	2780000	--	--
kz001123	Negative	[M-H]-	149.046	59.0131	150.053	C5H10O5	D-(-)-Arabinose	Saccharides and Alcohols	10323-20-3	265000	252000	247000	253000	298000	302000	387000	366000	354000	--	--
kz000257	Negative	[M-H]-	229.012	96.97	230.019	C5H11O8P	Ribulose-5-phosphate	Saccharides and Alcohols	4300-28-1	145800	136000	119000	102000	112000	124000	66800	80000	97000	C00117	ko00030,ko00230,ko00440,ko00710,ko00750,ko01100,ko01110,ko01200,ko01230
kz001142	Negative	[M-H]-	288.997	97	290.004	C6H11PO11	Glucarate O-Phosphoric acid	Saccharides and Alcohols	-	2710000	3760000	2630000	5830000	5380000	5940000	3540000	2760000	3920000	--	--
kz001138	Negative	[M-H]-	195.051	74.9	196.058	C6H12O7	Gluconic acid	Saccharides and Alcohols	526-95-4	2730000	2860000	2630000	2630000	2570000	2620000	3050000	2650000	3100000	C00257	ko00030,ko01100,ko01110,ko01200
kz000250	Positive	[M+H]+	180	162	179.079	C6H13NO5	Glucosamine	Saccharides and Alcohols	3416-24-8	156000	153000	145000	201000	173000	171000	147000	172000	176000	C00329	ko00520,ko01100
kz000254	Negative	[M-H]-	339	97	339.996	C6H14O12P2	D-Fructose-1,6-biphosphate	Saccharides and Alcohols	-	48000	44800	51300	37000	32900	33100	33800	18400	20800	--	--
kz002863	Negative	[M-H]-	209.067	59.01	210.074	C7H14O7	Sedoheptulose	Saccharides and Alcohols	3019-74-7	1310000	1290000	1230000	1150000	1150000	1250000	1280000	1420000	1480000	C02076	ko00710,ko01100
kz000253	Negative	[M-H]-	289	97	290.04	C7H15O10P	D-Sedoheptuiose 7-phosphate	Saccharides and Alcohols	2646-35-7	2780000	4040000	2870000	6320000	6370000	6640000	3870000	2990000	4090000	--	--
kz005413	Negative	[M-H]-	333.058	333.056	334.067	C9H19O11P	1-(sn-Glycero-3-phospho)-1D-myo-inositol	Saccharides and Alcohols	-	10600000	9110000	10900000	5080000	5570000	4750000	7450000	7150000	5340000	--	--
kz002314	Positive	[M+H]+	223.133	149.023	222.126	C13H18O3	Dehydrovomifoliol	Terpenoids	15764-81-5	85100	61400	75400	69000	54600	44300	91000	88800	71100	--	--
kz003726	Positive	[M+H]+	361.149	199.095	360.142	C16H24O9	Ixoroside	Terpenoids	58514-30-0	57000	62600	56900	51900	54000	46800	82900	74000	92800	--	--
kz003728	Positive	[M+H]+	389.144	209.081	388.137	C17H24O10	Geniposide	Terpenoids	24512-63-8	3220000	2820000	3470000	2460000	2660000	2460000	4800000	4550000	5530000	C09781	--
kz005179	Negative	[M-H]-	389.111	167.036	390.116	C16H22O11	Monotropein	Terpenoids	5945-50-6	57600	76200	49300	138000	153000	173000	159000	154000	143000	--	--
kz003629	Positive	[M+NH4]+	408.23	211.09	390.116	C16H22O11	Forsythide	Terpenoids	43043-09-0	463000	445000	495000	505000	588000	628000	371000	436000	404000	--	--
kz002218	Positive	[M+H]+	227.091	149.061	226.084	C11H14O5	Genipin	Terpenoids	6902-77-8	214000	306000	267000	286000	229000	189000	562000	469000	582000	C09780	--
kz003355	Negative	[M-H]-	375.131	169.087	376.137	C16H24O10	Mussaenosidic acid	Terpenoids	82451-22-7	86800	104000	98100	105000	88600	72200	66300	77600	128000	--	--
kz003744	Positive	[M+H]+	521.186	209.081	520.179	C22H32O14	Genipin O-apiofuranosyl-O-glucopyranoside	Terpenoids	-	25100	20900	12600	127000	159000	207000	34400	42500	60600	--	--
kz003038	Negative	[M-H]-	675.41	397.137	676.419	C38H60O10	3-O-(2-O-Acetyl-β-D-glucopyranosyl) oleanolic acid	Terpenoids	-	486000	511000	499000	672000	707000	654000	477000	525000	506000	--	--
kz001155	Positive	[M+H]+	124.039	78	123.032	C6H5NO2	Nicotinic acid	Vitamins	59-67-6	130000	105000	82600	156000	170000	167000	387000	360000	364000	C00253	ko00760,ko00960,ko01100,ko01110
kz001159	Positive	[M+H]+	245.095	227	244.088	C10H16N2O3S	Biotin	Vitamins	58-85-5	33500	36800	44500	93200	101000	99900	37800	40100	28700	C00120	ko00780,ko01100,ko02010
kz000258	Positive	[M+H]+	256.2	124.1	256.082	C11H14NO6+	Nicotinate D-ribonucleoside	Vitamins	17720-18-2	1940000	2130000	2020000	3330000	3540000	3550000	6080000	5840000	6320000	C05841	ko00760,ko01100
kz000263	Positive	[M+H]+	332.134	152.072	331.127	C14H21NO8	Pyridoxine-5'-O-glucoside	Vitamins	-	126000	114000	86300	260000	284000	284000	105000	131000	124000	C03996	--
kz001163	Positive	[M+H]+	377.146	243	376.138	C17H20N4O6	Riboflavin	Vitamins	83-88-5	165000	216000	182000	136000	126000	113000	209000	197000	247000	C00255	ko00740,ko01100,ko01110,ko02010
kz000266	Positive	[M+H]+	445.3	341.3	444.303	C31H40O2	Menaquinone (K2)	Vitamins	11032-49-8	200000	120000	155000	110000	115000	187000	155000	168000	127000	C00828	ko00130,ko01100,ko01110
kz003477	Negative	[M-H]-	175.025	87.0086	176.032	C6H8O6	ascorbic acid	Vitamins	-	2360000	2580000	1380000	3520000	4490000	5060000	7920000	6340000	7210000	--	--
kz001156	Positive	[M+H]+	170.081	134.1	169.074	C8H11NO3	Pyridoxine	Vitamins	65-23-6	603000	573000	588000	660000	634000	766000	408000	385000	460000	C00314	ko00750,ko01100
kz001157	Positive	[M+H]+	184.06	148	183.053	C8H9NO4	4-Pyridoxic acid	Vitamins	82-82-6	199000	194000	205000	157000	141000	158000	208000	203000	206000	C00847	ko00750,ko01100
kz001158	Positive	[M+H]+	220.118	202.1	219.111	C9H17NO5	D-Pantothenic Acid	Vitamins	79-83-4	2740000	2940000	2590000	4030000	3850000	3940000	4000000	3800000	4320000	C00864	ko00410,ko00770,ko01100,ko01110
km1405	Positive	[M+H]+	286	124	285	C12H15NO7	Nicotinic acid-hexoside	Vitamins	-	112000	97700	123000	34200	37700	43700	75700	99200	87900	--	--
km1008	Negative	[M-H]-	383	323	384.339	C27H44O	Vitamin D3	Vitamins	67-97-0	22200	20500	28800	24200	21600	26200	24800	31200	22600	C05443	ko00100,ko01100,ko01110
km0880	Positive	[M+H]+	157	111	156.017	C5H4N2O4	Orotic acid	Vitamins	65-86-1	924000	930000	1000000	490000	632000	740000	754000	469000	878000	C00295	ko00240,ko01100
km0715	Negative	[M-H]-	175	87	176.12	C6H8NaO6	L-ascorbate	Vitamins	50-81-7	1350000	1300000	642000	1780000	2190000	2490000	3510000	3580000	2890000	C00072	ko00053,ko00480,ko01100,ko01110
kz001188	Negative	[M-H]-	339.072	177	340.079	C15H16O9	Esculin(6,7-DihydroxyCoumarin-6-glucoside)	Coumarins	531-75-9	1520000	1630000	1790000	2570000	2730000	2420000	2030000	1690000	2250000	C09264	--
kz005137	Positive	[M+H]+	193.04	133.028	192.042	C10H8O4	Isoscopoletin (6-Hydroxy-7-Methoxycoumarin)	Coumarins	776-86-3	415000	515000	494000	504000	495000	555000	438000	471000	586000	--	--
kz005308	Positive	[M+H]+	203.034	147	202.027	C11H6O4	Xanthotoxol	Coumarins	2009-24-7	24400	30000	25500	35300	30300	25200	25700	39500	46300	C00841	--
kz003262	Negative	[M-H]-	187.1	123.1	188.047	C11H8O3	Ayapin	Coumarins	494-56-4	74100	62500	76700	90300	91500	72000	59500	55000	73100	C18078	--
kz001184	Positive	[M+H]+	325.092	163	324.085	C15H16O8	Skimmin	Coumarins	93-39-0	2100000	2540000	1860000	4530000	4330000	4200000	3010000	2830000	2690000	--	--
kz005043	Positive	[M+H]+	369.165	177.055	368.074	C16H16O10	Scopoletin?Beta-D-Glucuronide	Coumarins	132752-65-9	124000	157000	161000	674000	665000	649000	181000	142000	152000	--	--
kz004278	Positive	[M+H]+	355.154	102.8	354.147	C21H22O5	Notopterol	Coumarins	88206-46-6	18000	23500	21300	24100	22200	18800	17800	21900	18400	C17499	--
kz001170	Negative	[M-H]-	161.024	116.6	162.032	C9H6O3	4-Hydroxycoumarin	Coumarins	1076-38-6	71600	91500	76700	92600	79900	69300	41100	35200	38500	C20414	--
km0081	Positive	[M+H]+	271.1	153	270.053	C15H10O5	Genistein (4',5,7-Trihydroxyisoflavone)	Isoflavones	446-72-0	52000	52200	51000	80000	83900	89600	41900	29100	42900	C06563	ko00943,ko01100,ko01110
kz002153	Negative	[M-H]-	285.045	199.04	286.048	C15H10O6	2'-Hydroxyisoflavone	Isoflavones	-	50800	61300	53200	96600	96100	97900	35800	37900	45300	--	--
kz002168	Positive	[M+H]+	301.071	286.04	300.063	C16H12O6	Pratensein	Isoflavones	2284-31-3	20200	20600	18600	60600	54100	56600	102000	109000	112000	C10520	ko00943
km0602	Positive	[M+H]+	433	271	432.106	C21H20O10	Genistein 7-O-Glucoside (Genistin)	Isoflavones	529-59-9	1080000	1210000	1070000	3590000	3240000	2780000	6670000	5720000	6750000	C09126	ko00943
kz002420	Positive	[M+H]+	433.113	271.06	432.106	C21H20O10	5,7,4'-trihydroxy isoflavone-7-O-galactoside	Isoflavones	-	6260000	6400000	6150000	5830000	6070000	5610000	4580000	4360000	4970000	--	--
kz002421	Positive	[M+H]+	433.113	271.06	432.106	C21H20O10	4',5-Dihydroxyisoflavone-7-O-galactoside	Isoflavones	-	6590000	6540000	6370000	5880000	5560000	5930000	4620000	4270000	4440000	--	--
kz005146	Positive	[M+H]+	493.134	316.1	492.127	C23H24O12	Iristectorin B	Isoflavones	94396-09-5	156000	196000	214000	340000	330000	387000	551000	590000	697000	--	--
kz002192	Positive	[M+H]+	519.113	271.05	518.106	C24H22O13	Malonyglygenistin	Isoflavones	-	31300	27400	25800	29600	41500	25400	28400	22200	25000	--	--
kz002424	Positive	[M+H]+	579.171	271.06	578.164	C27H30O14	5,7,4'-trihydroxy isoflavone-7-O-galactoside-rhamnose	Isoflavones	-	1190000	1520000	1520000	481000	621000	368000	1360000	1800000	1840000	--	--
kz002196	Positive	[M+H]+	625.17	317.06	624.169	C28H32O16	2'-Hydoxy,5-methoxy Genistein-O-rhamnosyl-glucoside	Isoflavones	-	3570000	3560000	3130000	3240000	3350000	3910000	4030000	3950000	4580000	--	--
kz001225	Positive	[M+H]+	279.232	95.1	278.225	C18H30O2	Punicic acid	Free fatty acids	544-72-9	109000	112000	98100	162000	140000	145000	161000	143000	146000	C08364	--
kz000084	Positive	[M+H]+	279.2	149.4	278.225	C18H30O2	Octadeca-11E,13E,15Z-trienoic acid	Free fatty acids	25575-00-2	3330000	3490000	3090000	3330000	3500000	3690000	4200000	3780000	3620000	--	--
kz001223	Negative	[M-H]-	277.217	277.217	278.225	C18H30O2	α-Linolenic Acid	Free fatty acids	463-40-1	5440000	7210000	8170000	10100000	9740000	9710000	5400000	4790000	5410000	C06427	ko00592,ko01040,ko01100,ko01110
kz001224	Negative	[M-H]-	277.217	277.219	278.225	C18H30O2	γ-Linolenic Acid	Free fatty acids	506-26-3	5120000	6950000	7810000	9650000	9670000	9840000	5300000	4650000	5330000	C06426	ko00591,ko01040,ko01100
kz001232	Negative	[M-H]-	293.212	193.1	294.219	C18H30O3	13-HOTrE(r)	Free fatty acids	74784-20-6	102000	99700	88900	89600	92900	98800	80400	96900	86800	--	--
kz001230	Negative	[M-H]-	293.212	275	294.219	C18H30O3	9-HOTrE	Free fatty acids	89886-42-0	8310	6680	8360	10500	9040	12200	13200	14100	10700	--	--
kz000086	Positive	[M+H]+	295.2	179.2	294.219	C18H30O3	9-Hydroxy-10,12,15-octadecatrienoic acid	Free fatty acids	-	107000	125000	115000	120000	118000	118000	97600	80300	92600	--	--
kz000102	Negative	[M-H]-	309.207	209.1	310.214	C18H30O4	9-HpOTrE	Free fatty acids	111004-08-1	9140	9270	10500	6980	6990	6860	7480	6510	7750	C16321	ko00592,ko01110
kz000088	Negative	[M-H]-	309	209	310.214	C18H30O4	13-HpOTrE(r)	Free fatty acids	121107-97-9	16500	14400	17000	20300	23200	19500	23500	21000	20200	--	--
kz001236	Negative	[M-H]-	295.228	195.139	296.235	C18H32O3	13-Hydroxy-9,11-octadecadienoic acid	Free fatty acids	5204-88-6	140000	158000	133000	158000	152000	150000	152000	137000	154000	--	--
kz001234	Negative	[M-H]-	295.228	195.139	296.235	C18H32O3	9-Hydroxy-10,12-octadecadienoic acid	Free fatty acids	15514-85-9	134000	155000	144000	157000	157000	158000	150000	141000	159000	--	--
kz001238	Negative	[M-H]-	295.228	277.3	296.235	C18H32O3	9,10-EODE	Free fatty acids	65167-83-1	228000	266000	236000	345000	345000	321000	358000	326000	377000	--	--
kz000089	Negative	[M-H]-	311.1	171.3	312.23	C18H32O4	13-HPODE	Free fatty acids	33964-75-9	8250	9110	7030	11300	9220	9790	12800	12300	13800	C04717	ko00591,ko01100
kz001245	Negative	[M-H]-	311.223	293.213	312.23	C18H32O4	13-Oxo-9-hydroxy-10-octadecenoic acid	Free fatty acids	-	9770	9350	9050	10300	9620	9280	10500	8470	11900	--	--
kz001210	Negative	[M-H]-	199.17	181	200.178	C12H24O2	Lauric acid	Free fatty acids	143-07-7	7660	8060	6810	7230	8600	7800	8360	8350	10300	C02679	ko00061,ko01100,ko01110
kz001211	Negative	[M-H]-	213.186	195	214.193	C13H26O2	Tridecanoic Acid	Free fatty acids	638-53-9	42700	42500	43400	44900	43300	43300	47600	46400	49400	--	--
kz001213	Negative	[M-H]-	225.186	207	226.193	C14H26O2	Myristoleic acid	Free fatty acids	544-64-9	18200	16400	20100	21200	24000	17700	21600	15800	23500	C08322	--
kz001214	Negative	[M-H]-	227.202	227.203	228.209	C14H28O2	Myristic Acid	Free fatty acids	544-63-8	1070000	597000	787000	1430000	682000	633000	737000	689000	790000	C06424	ko00061,ko01100
kz001216	Negative	[M-H]-	253.217	235.19	254.225	C16H30O2	Palmitoleic Acid	Free fatty acids	373-49-9	110000	102000	121000	150000	120000	79900	123000	41200	74300	C08362	ko00061
kz001218	Negative	[M-H]-	255.233	255.23	256.24	C16H32O2	Palmitic acid	Free fatty acids	1957/10/3	1600000	3270000	4380000	3960000	4410000	2060000	3240000	2490000	1650000	C00249	ko00061,ko00062,ko00071,ko00073,ko01040,ko01100,ko01212
kz002895	Negative	[M-H]-	133.01	115.01	266.225	C17H30O2	Methyl 7,10-hexadecadienoate	Free fatty acids	-	2760000	3080000	2950000	4690000	4730000	4740000	4740000	4330000	4890000	--	--
kz001252	Negative	[M-H]-	327.218	291.198	328.225	C18H32O5	9,12,13-Trihyroxy-10,15-octadecadienoic acid	Free fatty acids	-	7270	7790	7450	4170	4170	5180	100	100	100	--	--
kz001227	Negative	[M-H]-	281.249	281.248	282.256	C18H34O2	Elaidic Acid	Free fatty acids	112-79-8	326000	334000	368000	363000	349000	337000	347000	384000	337000	--	--
kz001246	Negative	[M-H]-	313.238	295.233	314.246	C18H34O4	9,10-Dihydroxy-12-octadecenoic acid	Free fatty acids	263399-34-4	57700	59500	56100	44200	43300	44500	24500	23400	24300	--	--
kz001254	Negative	[M-H]-	329.233	229.146	330.241	C18H34O5	9,10,13-Trihyroxy-11-octadecadienoic acid	Free fatty acids	-	55700	53900	53700	62800	58100	60200	64900	68300	70100	--	--
kz000082	Negative	[M-H]-	269.292	209.2	270.292	C18H38O	1-Octadecanol	Free fatty acids	112-92-5	846000	689000	666000	540000	499000	480000	440000	423000	440000	--	--
kz000090	Negative	[M-H]-	311.303	183.1	312.303	C20H40O2	Arachidic acid	Free fatty acids	506-30-9	825000	834000	876000	880000	1300000	900000	670000	696000	612000	C06425	ko01040
kz000289	Negative	[M-H]-	117	59	118.027	C4H6O4	D-Erythronolactone	Organic acids	15667-21-7	193000	255000	211000	218000	179000	182000	108000	72500	124000	--	--
kz001275	Negative	[M-H]-	117.019	73	118.027	C4H6O4	Methylmalonic acid	Organic acids	516-05-2	4800000	5460000	5210000	5620000	5440000	5540000	15100000	14100000	15500000	C02170	ko00240,ko00280,ko00640,ko01100
kz001276	Negative	[M-H]-	117.019	73	118.027	C4H6O4	Succinic acid	Organic acids	110-15-6	4930000	5360000	5120000	5570000	5350000	5380000	15500000	14200000	15200000	C00042	ko00020,ko00190,ko00250,ko00310,ko00350,ko00360,ko00620,ko00630,ko00640,ko00650,ko00760,ko00920,ko01100,ko01110,ko01200
kz001261	Positive	[M+H]+	104.071	68.8	103.063	C4H9NO2	γ-Aminobutyric acid	Organic acids	1956/12/2	132000	150000	127000	267000	260000	225000	135000	144000	142000	C00334	ko00250,ko00330,ko00410,ko00650,ko00760,ko01100
kz001279	Positive	[M+H]+	120.066	74.1	119.058	C4H9NO3	L-Homoserine	Organic acids	672-15-1	3120000	2910000	3080000	4590000	4500000	4570000	3860000	3980000	3460000	C00263	ko00260,ko00270,ko00300,ko00920,ko01100,ko01110,ko01230
kz002807	Negative	[M-H]-	131.035	87.0459	132.042	C5H8O4	Dimethylmalonic acid	Organic acids	595-46-0	519000	552000	524000	425000	428000	430000	450000	454000	470000	--	--
kz000293	Negative	[M-H]-	131.042	87	132.042	C5H8O4	Glutaric acid	Organic acids	110-94-1	6750000	7130000	6150000	5140000	5340000	5580000	5580000	5410000	6170000	C00489	ko00071,ko00310,ko01100
kz001285	Negative	[M-H]-	131.035	87	132.042	C5H8O4	2-Methylsuccinic acid	Organic acids	498-21-5	6790000	7110000	6180000	5400000	5440000	5430000	5840000	5440000	6190000	--	--
kz001294	Negative	[M-H]-	145.051	101	146.058	C6H10O4	Adipic Acid	Organic acids	124-04-9	446000	426000	373000	436000	438000	417000	271000	303000	297000	C06104	ko01100
kz001295	Negative	[M-H]-	145.051	101	146.058	C6H10O4	2-Methylglutaric acid	Organic acids	617-62-9	411000	435000	386000	434000	457000	436000	264000	295000	313000	--	--
kz001319	Negative	[M-H]-	193.035	72.795	194.043	C6H10O7	D-Galacturonic acid(Gal A)	Organic acids	685-73-4	832000	978000	1110000	878000	861000	812000	1110000	907000	1130000	C00333	ko00040,ko00053,ko00520,ko01100,ko02010
kz001283	Positive	[M+H]+	132.102	69	131.095	C6H13NO2	6-Aminocaproic acid	Organic acids	60-32-2	458000	450000	378000	883000	956000	968000	565000	534000	582000	C02378	ko01100
kz000291	Negative	[M-H]-	122.03	78	123.032	C6H5NO2	2-Picolinic acid	Organic acids	98-98-6	41600	48000	44800	32100	20700	48900	15400	24400	21400	C10164	ko00380,ko01100
kz001302	Negative	[M-H]-	153.019	109	154.027	C7H6O4	2,3-Dihydroxybenzoic Acid	Organic acids	303-38-8	122000	137000	109000	139000	149000	137000	182000	195000	212000	C00196	ko01110
kz001315	Negative	[M-H]-	187.098	125	188.105	C9H16O4	Anchoic Acid	Organic acids	123-99-9	1420000	1460000	1400000	1340000	1380000	1320000	1130000	1180000	1090000	C08261	--
kz002811	Negative	[M-H]-	271.228	225.22	272.235	C16H32O3	2-hydroxyhexadecanoic acid	Organic acids	764-67-0	346000	378000	443000	493000	405000	420000	519000	584000	630000	--	--
kz001280	Negative	[M-H]-	124.007	80	125.015	C2H7NO3S	2-Aminoethanesulfonic acid	Organic acids	107-35-7	38900	32000	28000	24100	32200	24800	52500	41800	52500	C00245	ko00430,ko00920,ko01100,ko02010
kz001310	Negative	[M-K]-	166.975	78.7	166.975	C3H4KO6P	Phosphoenolpyruvic acid	Organic acids	4265-07-0	409000	448000	396000	566000	501000	540000	742000	792000	648000	--	--
kz000311	Negative	[M-H]-	103.004	59	104.011	C3H4O4	Malonic acid	Organic acids	141-82-2	5010000	3870000	4390000	5090000	4380000	4310000	4340000	4260000	4280000	C00383	ko00061,ko00240,ko00410,ko01100,ko01212
kz000290	Negative	[M-H]-	118	74	119.022	C3H5NO4	Aminomalonic acid	Organic acids	1068-84-4	186000	214000	193000	215000	201000	224000	562000	495000	615000	C00872	--
kz001270	Negative	[M-H]-	115.004	71	116.011	C4H4O4	Fumaric acid	Organic acids	110-17-8	44900	73000	60000	87500	92500	55900	108000	94600	94300	C00122	ko00020,ko00190,ko00220,ko00250,ko00350,ko00360,ko00620,ko00650,ko00760,ko01100,ko01110,ko01200
kz001288	Negative	[M-H]-	133.014	71	134.022	C4H6O5	L-(-)-Malic acid	Organic acids	636-61-3	4320000	4570000	4300000	6960000	7240000	7560000	7190000	7040000	7630000	C00497	ko00650,ko01100
kz001298	Negative	[M-H]-	149.009	87	150.016	C4H6O6	L-(+)-Tartaric acid	Organic acids	87-69-4	125000	173000	140000	131000	142000	123000	169000	214000	101000	C00898	ko00630,ko01100
km0500	Positive	[M+H]+	114.1	86	113.059	C4H7N3O	Creatinine	Organic acids	60-27-5	36300	38800	36000	36900	37200	37900	39500	42800	37400	C00791	ko00330,ko01100
kz001265	Negative	[M-H]-	103.04	57	104.047	C4H8O3	2-Hydroxybutanoic acid	Organic acids	600-15-7	18200	15800	11800	25100	20000	27700	10800	18000	13700	C05984	ko00640
km0496	Negative	[M-H]-	130.1	88	131.07	C4H9N3O2	Creatine	Organic acids	57-00-1	4230000	4250000	3900000	3090000	3400000	3050000	1960000	1890000	2290000	C00300	ko00260,ko00330,ko01100
kz001278	Negative	[M-H]-	117.056	59	118.063	C5H10O3	3-Hydroxy-3-methyl butyric acid	Organic acids	625-08-1	201000	209000	216000	721000	716000	704000	167000	163000	172000	--	--
kz001308	Negative	[M-H]-	165.041	75	166.048	C5H10O6	D-Xylonic acid	Organic acids	526-91-0	2810000	3270000	2800000	3430000	3800000	3640000	4270000	3590000	4610000	C00502	ko00040,ko01100
kz001293	Positive	[M+H]+	146.092	87	145.085	C5H11N3O2	4-Guanidinobutyric acid	Organic acids	463-00-3	264000	267000	289000	371000	355000	349000	623000	673000	610000	C01035	ko00330,ko01100
kz001281	Negative	[M-H]-	129.019	85	130.027	C5H6O4	Citraconic acid	Organic acids	498-23-7	118000	115000	125000	176000	121000	208000	76100	135000	119000	C02226	ko00290,ko00660,ko01100,ko01210
kz000312	Negative	[M-H]-	145.014	101	146.022	C5H6O5	A-Ketoglutaric acid	Organic acids	328-50-7	791000	793000	815000	880000	897000	877000	882000	878000	937000	C00026	ko00020,ko00040,ko00053,ko00220,ko00250,ko00300,ko00310,ko00340,ko00430,ko00630,ko00650,ko00660,ko01100,ko01110,ko01200,ko01210,ko01230
kz000296	Negative	[M-H]-	147	87.1	148.037	C5H8O5	Citramalate	Organic acids	2306-22-1	91500	136000	87800	125000	116000	126000	81200	91600	105000	C00815	--
kz001286	Negative	[M-H]-	131.071	85	132.079	C6H12O3	5-Hydroxyhexanoic acid	Organic acids	185956-02-9	29000	24500	18200	31300	14000	20100	19700	14600	21200	--	--
kz001290	Negative	[M-H]-	137.036	93.05	138.043	C6H6N2O2	UROCANIC ACID(RG)	Organic acids	104-98-3	82000	74100	91400	71900	77900	78300	96800	114000	107000	C00785	ko00340,ko01100
kz001291	Negative	[M-H]-	141.019	59	142.027	C6H6O4	Trans,trans-Muconic acid	Organic acids	3588-17-8	17600000	16300000	17400000	15700000	15900000	15200000	17200000	17700000	16800000	--	--
kz001311	Positive	[M+H]+	175.024	99	174.016	C6H6O6	Trans-Citridic acid	Organic acids	4023-65-8	133000	150000	115000	136000	114000	148000	136000	135000	136000	C02341	ko00660,ko01100
kz001317	Negative	[M-H]-	191.02	111.009	192.027	C6H8O7	Citric Acid	Organic acids	77-92-9	3760000	3970000	3540000	5880000	6150000	6490000	3420000	3370000	3780000	C00158	ko00020,ko00250,ko00630,ko01100,ko01110,ko01200,ko01210,ko01230
kz001312	Negative	[M-H]-	173.046	93	174.053	C7H10O5	Shikimic acid	Organic acids	138-59-0	273000	422000	318000	415000	458000	525000	484000	569000	482000	C00493	ko00400,ko01100,ko01110,ko01230
kz000302	Negative	[M-H]-	175.1	115	176.068	C7H12O5	2-Isopropylmalate	Organic acids	-	715000	787000	772000	460000	479000	526000	794000	732000	716000	C02504	ko00290,ko00620,ko01100,ko01110,ko01210,ko01230
kz001318	Negative	[M-H]-	191.056	85	192.063	C7H12O6	Quinic Acid	Organic acids	77-95-2	9370000	1940000	10200000	4490000	2520000	5440000	2370000	9030000	3520000	C00296	ko00400,ko01100
kz004909	Negative	[M-H]-	165.056	103.056	166.063	C9H10O3	2-hydroxy-3-phenylpropanoic acid	Organic acids	828-01-3	17800	20300	28500	13000	15600	14000	100	100	100	--	--
kz004910	Negative	[M-H]-	181.051	135.043	182.058	C9H10O4	2-hydroxy-(4-hydroxyphenyl)propanoic acid	Organic acids	-	53800	48600	50000	64200	76700	76200	100	100	100	--	--
kz002809	Negative	[M-H]-	163.04	119.046	164.047	C9H8O3	2-Hydroxycinnamic acid	Organic acids	583-17-5	636000	671000	594000	1860000	1800000	1930000	411000	478000	419000	--	--
