# Supplementary material for: Investigation of heat stress responses and adaptation mechanisms by integrative metabolome and transcriptome analysis in tea plants (Camellia sinensis)
Source: Sci Rep. 2024 May 1;14:10023. doi: 10.1038/s41598-024-60411-0 (PMC11063163; doi:10.1038/s41598-024-60411-0)
Supplement: Supplementary file 3 — Supplementary Table S2. [file 41598_2024_60411_MOESM3_ESM.xlsx]

## Sheet: FWH_vs_FWM
Table S2 Identification of differentially accumulated metabolites (DAMs) in different groups （FWH_vs_FWM）
Index	Compounds	CAS	Class	FWH-1	FWH-2	FWH-3	FWM-1	FWM-2	FWM-3	VIP	Fold_Change	Log2FC	Type
kz000322	L-(-)-Threonine	72-19-5	Amino acids and derivatives	3090000	2680000	3110000	4460000	4430000	4580000	1.17996	1.51689	0.601118	up
kz000320	L-Valine	72-18-4	Amino acids and derivatives	2760000	2730000	2500000	6360000	7670000	6330000	1.19815	2.54819	1.34947	up
kz000327	Trans-4-Hydroxy-L-proline	51-35-4	Amino acids and derivatives	3290000	3530000	3040000	7090000	7180000	7600000	1.20329	2.21805	1.14929	up
kz000340	O-Acetylserine	5147-00-2	Amino acids and derivatives	715000	610000	723000	316000	333000	316000	1.19825	0.471191	-1.08561	down
kz000349	N-Acetylthreonine	17093-74-2	Amino acids and derivatives	810000	772000	776000	453000	431000	397000	1.20129	0.543257	-0.880293	down
kz000329	L-Isoleucine	73-32-5	Amino acids and derivatives	2240000	2190000	2190000	5750000	5500000	6080000	1.21003	2.61782	1.38837	up
kz000330	L-Leucine	61-90-5	Amino acids and derivatives	2340000	2200000	2300000	5790000	5570000	6010000	1.21014	2.53947	1.34453	up
kz000335	1,2-N-Methylpipecolic acid	7730-87-2	Amino acids and derivatives	518000	421000	462000	233000	286000	279000	1.15797	0.569593	-0.811996	down
kz000334	L-Tyramine	51-67-2	Amino acids and derivatives	38600	53800	40900	85100	91400	79200	1.14952	1.91823	0.939775	up
kz000015	Lysine butyrate	80407-71-2	Amino acids and derivatives	735000	350000	589000	18300	28500	31100	1.19349	0.0465352	-4.42553	down
kz000378	L-Tryptophan	73-22-3	Amino acids and derivatives	6340000	6900000	6180000	12300000	12300000	11500000	1.20221	1.85891	0.894456	up
kz000386	N-Acetyl-L-tyrosine	537-55-3	Amino acids and derivatives	7220	9180	8010	15000	16400	16100	1.18316	1.94592	0.960455	up
kz000385	Glycylphenylalanine	721-66-4	Amino acids and derivatives	98500	103000	92600	196000	176000	212000	1.1928	1.98572	0.989662	up
kz000406	S-(methyl)glutathione	2922-56-7	Amino acids and derivatives	104000	123000	104000	218000	238000	230000	1.1952	2.07251	1.05138	up
kz000388	Pro-Leu	-	Amino acids and derivatives	74500	86600	110000	200000	170000	170000	1.14232	1.99188	0.994134	up
kz000018	L-Glutamine O-hexside	-	Amino acids and derivatives	15300	16600	19400	43700	39100	42900	1.19543	2.45029	1.29295	up
kz000389	Val-Leu	-	Amino acids and derivatives	60400	54300	61500	86300	88800	97100	1.1784	1.54484	0.627453	up
kz000390	DL-Alanyl-DL-phenylalanine	1999-45-7	Amino acids and derivatives	35700	31200	27500	62700	63800	64100	1.18488	2.01907	1.01369	up
kz003900	Nicotianamine	34441-14-0	Amino acids and derivatives	583000	511000	466000	290000	284000	315000	1.17448	0.569872	-0.811291	down
kz000022	Aspartic acid di-O-glucoside	-	Amino acids and derivatives	1190000	1250000	1130000	2420000	2290000	2070000	1.19535	1.89916	0.925361	up
kz000023	Oxiglutatione	27025-41-8	Amino acids and derivatives	1800000	2060000	1870000	3130000	3760000	3750000	1.17936	1.85689	0.892891	up
kz000004	Guanidineacetic acid	352-97-6	Amino acids and derivatives	22900	26600	31400	98400	105000	85100	1.19507	3.56613	1.83436	up
kz000003	L-Serine	56-45-1	Amino acids and derivatives	1720000	1480000	1550000	2400000	2450000	2730000	1.17416	1.59579	0.67427	up
kz000367	O-Phospho-L-serine	407-41-0	Amino acids and derivatives	65700	60900	49000	102000	95900	81600	1.09598	1.59169	0.670555	up
kz000331	L-Asparagine	70-47-3	Amino acids and derivatives	362000	309000	310000	1460000	1590000	1630000	1.2083	4.77064	2.25418	up
kz000338	L-Glutamine	56-85-9	Amino acids and derivatives	2430000	1740000	1750000	9020000	9300000	8550000	1.19889	4.53885	2.18233	up
kz000343	L-Methionine	63-68-3	Amino acids and derivatives	176000	145000	158000	453000	447000	516000	1.20158	2.95616	1.56372	up
kz000007	L-Ornithine	70-26-8	Amino acids and derivatives	35000	36000	34700	150000	168000	161000	1.2109	4.53169	2.18005	up
km0233	5-oxoproline	149-87-1	Amino acids and derivatives	2920000	2460000	3140000	5280000	4760000	5240000	1.17092	1.79343	0.842719	up
kz000318	L-Proline	147-85-3	Amino acids and derivatives	6230000	6420000	6150000	18100000	16600000	17700000	1.21055	2.78723	1.47883	up
km0085	L-Pipecolic acid	3105-95-1	Amino acids and derivatives	2860000	2910000	2600000	4870000	4470000	4650000	1.19573	1.67145	0.741096	up
kz000339	L-(+)-Lysine	56-87-1	Amino acids and derivatives	1710000	1700000	1680000	9190000	8890000	7960000	1.21067	5.11591	2.35499	up
kz000360	L-(+)-Arginine	74-79-3	Amino acids and derivatives	2600000	2820000	2460000	14900000	14100000	14000000	1.21069	5.45685	2.44807	up
kz000344	L-Histidine	71-00-1	Amino acids and derivatives	262000	241000	237000	769000	875000	1010000	1.20138	3.58649	1.84257	up
kz000337	Proline betaine(ProBet)	1195-94-4	Amino acids and derivatives	198000	183000	182000	70600	117000	88800	1.12475	0.490941	-1.02638	down
kz000372	H-HomoArg-OH	156-86-5	Amino acids and derivatives	269000	351000	286000	904000	859000	945000	1.19817	2.98896	1.57964	up
kz000396	γ-Glu-Cys	636-58-8	Amino acids and derivatives	20700	19700	32500	50800	42900	44400	1.08395	1.89438	0.921723	up
kz000370	N6-Acetyl-L-lysine	692-04-6	Amino acids and derivatives	768000	787000	664000	1450000	1530000	1650000	1.1933	2.08653	1.0611	up
kz000354	L-Phenylalanine	63-91-2	Amino acids and derivatives	2950000	3150000	3000000	6040000	5540000	6270000	1.20338	1.96154	0.971986	up
kz000366	L-(-)-Tyrosine	60-18-4	Amino acids and derivatives	938000	962000	814000	4350000	4280000	4600000	1.2091	4.87472	2.28532	up
kz005044	Isosalipurposide	4547-85-7	Chalcones	5240000	5470000	5320000	2220000	2330000	2510000	1.2074	0.440424	-1.18303	down
kz000500	Riboprine	7724-76-7	Phenolic acids	102000	120000	116000	72400	75000	77400	1.1726	0.665089	-0.588381	down
kz000511	Ferulic acid	537-98-4	Phenolic acids	125000	120000	112000	268000	274000	301000	1.20454	2.36134	1.23961	up
kz000053	Isoferulic Acid	537-73-5	Phenolic acids	117000	117000	134000	287000	293000	281000	1.20544	2.33967	1.22631	up
kz002939	Methyl caffeate	3843-74-1	Phenolic acids	303000	238000	232000	59100	56400	46800	1.20042	0.209961	-2.25181	down
kz000514	3,4-Dimethoxycinnamic acid	14737-89-4	Phenolic acids	60500	60800	47400	86100	89800	82400	1.12533	1.53112	0.614588	up
kz000516	Methyl ferulate	2309/7/1	Phenolic acids	49500	47100	34700	69100	68700	63900	1.07551	1.53618	0.619344	up
kz000542	1-O-Galloyl-β-D-glucose	58511-73-2	Phenolic acids	2390000	3480000	2820000	1640000	1590000	1830000	1.10944	0.582278	-0.780219	down
kz000056	Salicylic acid glucoside	10366-91-3	Phenolic acids	414000	396000	410000	1240000	1160000	1320000	1.20938	3.04918	1.60842	up
kz003517	Glucosyloxybenzoic acid	-	Phenolic acids	3530000	2790000	3190000	1470000	1510000	1430000	1.19269	0.463722	-1.10867	down
kz002546	Isosalicylic acid O-glycoside	-	Phenolic acids	3470000	2870000	3370000	1380000	1610000	1430000	1.19102	0.455201	-1.13542	down
kz002556	4-O-glucosyl-4-hydroxybenzoic acid	-	Phenolic acids	284000	310000	275000	939000	926000	894000	1.20959	3.17491	1.66672	up
kz000537	3-Galloylshikimic acid	110082-91-2	Phenolic acids	30200	27100	23300	55100	42500	40800	1.10629	1.71712	0.779992	up
kz000536	5-Galloylshikimic acid	95719-51-0	Phenolic acids	151000	133000	116000	248000	167000	211000	1.02846	1.565	0.646163	up
kz000552	Cryptochlorogenic acid	905-99-7	Phenolic acids	917000	1070000	789000	636000	586000	614000	1.10687	0.661383	-0.596442	down
kz001857	Salicylyl-galloyl-glucose	-	Phenolic acids	60900	59300	58800	88500	124000	142000	1.11488	1.98045	0.985826	up
kz000590	3,4-Dicaffeoylquinic acid	14534-61-3	Phenolic acids	4090000	4280000	3820000	1560000	1490000	1510000	1.20926	0.374077	-1.41859	down
kz000589	Isochlorogenic acid A	2450-53-5	Phenolic acids	4210000	4380000	3610000	1320000	1550000	1500000	1.19971	0.358197	-1.48118	down
kz000588	Isochlorogenic acid C	57378-72-0	Phenolic acids	3790000	4140000	3770000	1420000	1520000	1540000	1.20852	0.382906	-1.38494	down
kz000602	Hexahydroxydiphenoyl galloylglucose	-	Phenolic acids	821000	921000	908000	418000	494000	491000	1.18781	0.529434	-0.917477	down
kz002938	2,2-Dimethylsuccinic acid	-	Phenolic acids	54300	42300	62400	104000	110000	99900	1.14892	1.97421	0.981278	up
kz001819	Salicylic acid	69-72-7	Phenolic acids	19100	21500	13800	32400	30900	29600	1.08759	1.70772	0.772072	up
kz003193	Dihydro-p-coumarat	-	Phenolic acids	107000	128000	121000	81900	66100	64000	1.13979	0.595506	-0.747813	down
kz000479	Cinnamic acid	140-10-3	Phenolic acids	11000	10700	11100	24500	20700	25100	1.19709	2.14329	1.09983	up
kz000530	Brevifolin carboxylic acid	18490-95-4	Phenolic acids	1300000	1130000	1090000	758000	701000	724000	1.17774	0.62017	-0.689263	down
kz002650	1-O-(3,4-dihydroxy-5-methoxy-benzoyl)-β-D-glucoside	-	Phenolic acids	378000	422000	345000	224000	222000	219000	1.18523	0.580786	-0.783921	down
kz000540	3,4,5-Trimethoxyphenyl-β-D-Glucopyranoside	-	Phenolic acids	960000	940000	957000	2190000	2160000	2030000	1.21024	2.23311	1.15906	up
kz000560	Trihydroxycinnamoylquinic acid	-	Phenolic acids	89300	116000	95800	44100	39000	44800	1.18618	0.424776	-1.23523	down
kz000064	1-O-Feruloyl quinic acid	-	Phenolic acids	237000	215000	253000	923000	921000	963000	1.20942	3.98156	1.99333	up
kz005051	grandidentatin	15732-48-6	Phenolic acids	84400	81800	75900	153000	132000	155000	1.18825	1.81743	0.8619	up
kz005036	Dicaffeoylshikimic?acid	-	Phenolic acids	738000	687000	672000	299000	199000	259000	1.17902	0.360992	-1.46996	down
kz000612	1,3,4,6-Tetra-O-Galloyl-D-Glucose	-	Phenolic acids	15300	21400	10500	4960	7390	7440	1.05013	0.41928	-1.25402	down
kz000049	2-(Formylamino)benzoic acid	3342-77-6	Phenolic acids	152000	102000	119000	338000	390000	327000	1.17736	2.82842	1.5	up
kz000504	Caffeic acid	331-39-5	Phenolic acids	47800	56600	43700	80300	94700	73000	1.11817	1.67454	0.743768	up
km1372	MGMG (18:2) isomer1	-	Glycerol ester	482000	458000	524000	773000	779000	828000	1.19266	1.62568	0.701046	up
km1373	MGMG (18:2) isomer2	-	Glycerol ester	94900	102000	93300	170000	154000	160000	1.19823	1.66782	0.73796	up
km1260	DGMG (18:2) isomer1	-	Glycerol ester	103000	92300	97300	196000	172000	209000	1.19047	1.97198	0.979642	up
kz000630	MAG(18:1) isomer1	-	Glycerol ester	203000	241000	212000	442000	407000	447000	1.19459	1.97561	0.982298	up
kz000661	Deoxyguanosine	961-07-9	Nucleotides and derivatives	1140000	1180000	1090000	599000	623000	609000	1.20857	0.53695	-0.89714	down
kz000662	Adenosine	58-61-7	Nucleotides and derivatives	9530000	10100000	9440000	1930000	1820000	1870000	1.21167	0.193326	-2.37089	down
km1151	Adenosine 3'-monophosphate	84-21-9	Nucleotides and derivatives	1790000	1530000	1400000	2510000	2080000	2660000	1.09197	1.53602	0.619194	up
kz000641	2-Hydroxy-6-aminopurine	3373-53-3	Nucleotides and derivatives	47300	41600	39300	72500	75400	69200	1.18151	1.69345	0.759963	up
kz000642	Guanine	73-40-5	Nucleotides and derivatives	34900	45800	35700	67800	69100	71500	1.16099	1.79038	0.840264	up
kz000645	3-Methylxanthine	1076-22-8	Nucleotides and derivatives	4660000	4860000	4580000	2230000	2520000	2480000	1.20329	0.512766	-0.963628	down
kz000646	7-Methylxanthine	552-62-5	Nucleotides and derivatives	766000	760000	705000	377000	389000	358000	1.20609	0.50381	-0.989048	down
kz000667	Xanthosine	146-80-5	Nucleotides and derivatives	1580000	1730000	1590000	647000	610000	643000	1.20906	0.387755	-1.36678	down
kz000674	Cyclic AMP	60-92-4	Nucleotides and derivatives	100	100	100	252000	260000	236000	1.21233	2493.33	11.2839	up
kz000677	Guanosine 3',5'-cyclic monophosphate	7665-99-8	Nucleotides and derivatives	56400	55000	48900	370000	375000	460000	1.20806	7.51716	2.91019	up
kz000658	Deoxyadenosine	958-09-8	Nucleotides and derivatives	494000	487000	496000	73400	62900	80000	1.209	0.146445	-2.77156	down
kz000654	Thymidine	50-89-5	Nucleotides and derivatives	127000	132000	129000	80400	82600	59300	1.13449	0.572938	-0.803549	down
kz000675	2'-Deoxyadenosine-5'-monophosphate	653-63-4	Nucleotides and derivatives	45200	62200	36000	113000	110000	86300	1.10153	2.1569	1.10896	up
kz000684	Uridine 5'-diphospho-D-glucose	133-89-1	Nucleotides and derivatives	11200000	9130000	12500000	4370000	4020000	4280000	1.1878	0.385928	-1.3736	down
kz000117	NADP (Nicotinamide adenine dinucleotide phosphate)	53-59-8	Nucleotides and derivatives	163000	169000	184000	110000	110000	101000	1.18975	0.622093	-0.684798	down
kz000637	Adenine	73-24-5	Nucleotides and derivatives	245000	272000	229000	1910000	1810000	2010000	1.2103	7.68097	2.94129	up
kz000107	6-Methylmercaptopurine	50-66-8	Nucleotides and derivatives	1480000	1580000	1330000	2840000	2780000	3040000	1.19535	1.97267	0.980146	up
kz005408	5-aminoimidazole ribonucleotide	25635-88-5	Nucleotides and derivatives	256000	287000	250000	647000	523000	614000	1.19132	2.24968	1.16972	up
kz000655	Cytidine	65-46-3	Nucleotides and derivatives	721000	689000	789000	1170000	1160000	1180000	1.19551	1.59618	0.674623	up
km0517	Cytidine 5'-monophosphate (Cytidylic acid)	63-37-6	Nucleotides and derivatives	5390	11400	4500	21000	19900	18000	1.07356	2.76656	1.46809	up
kz000698	Cyanidin-3-O-galactoside	142506-26-1	Anthocyanins	1060000	1830000	2940000	429000	769000	592000	1.03717	0.307033	-1.70354	down
kz005053	Galangin	548-83-4	Flavones	30500	31900	30200	54700	51700	55300	1.20686	1.74622	0.804236	up
kz003754	Isoscutellarein	41440-05-5	Flavones	37300	41500	37400	50000	67900	61800	1.1032	1.54647	0.62898	up
kz000778	Luteolin	491-70-3	Flavones	37200	34100	32700	91700	70300	73900	1.18414	2.26827	1.18159	up
kz000781	Tricetin	520-31-0	Flavones	682000	793000	675000	1320000	1460000	1400000	1.1929	1.94419	0.959166	up
kz002950	Isoetin	1621-84-7	Flavones	1030000	1080000	1030000	2120000	2020000	2100000	1.21004	1.98726	0.990781	up
kz002949	Hispidulin	1447-88-7	Flavones	17800	19800	16800	61800	54500	61900	1.20539	3.27574	1.71182	up
kz000779	Diosmetin	520-34-3	Flavones	46600	52700	50800	151000	149000	161000	1.20882	3.07129	1.61884	up
km0238	Chrysoeriol	491-71-4	Flavones	40900	48400	42800	131000	147000	146000	1.20523	3.20969	1.68243	up
kz001686	7,8-Dihydroxy-5,6,4'-trimethoxyflavone	-	Flavones	17800	22200	19100	10900	9920	10000	1.18332	0.521489	-0.939291	down
kz001906	Sophoricoside	-	Flavones	51900	39400	46700	24600	26000	21900	1.16248	0.525362	-0.928615	down
kz001571	6-Hydroxyluteolin 5-glucoside	-	Flavones	5290000	6290000	5530000	2410000	1970000	1720000	1.18518	0.356517	-1.48796	down
kz005054	Chrysin-7-glucoside	-	Flavones	36500	42200	37800	21400	29500	21800	1.09849	0.624034	-0.680303	down
kz001907	Butin-O-glucoside	-	Flavones	12100000	12000000	12400000	7010000	7500000	7060000	1.20763	0.590959	-0.75887	down
kz003808	Pinocembrin 7-O-β-D-glucoside(Pinocembroside)	75829-43-5	Flavones	30800	30000	30700	7870	9280	8660	1.20907	0.282077	-1.82584	down
kz000800	Chrysoeriol-5-O-hexoside	-	Flavones	191000	223000	224000	83100	103000	92800	1.18993	0.437147	-1.19381	down
kz002977	Diosmetin-7-O-galactoside	-	Flavones	2420000	2670000	2150000	5410000	5020000	5300000	1.19485	2.17265	1.11946	up
km1211	Chrysoeriol 7-O-hexoside	-	Flavones	2260000	2300000	2250000	4790000	4890000	5130000	1.21042	2.17474	1.12084	up
kz000126	Selgin 7-O-hexoside	-	Flavones	1710000	2130000	1980000	3280000	3630000	3710000	1.17666	1.82474	0.867693	up
kz005469	3,3',4',5,7-Pentahydroxyflavan; (2R,3R)-form, 3-O-(3,4-Dihydroxy-5-methoxybenzoyl)	-	Flavones	6020000	6620000	5840000	108000	106000	102000	1.21213	0.0170996	-5.8699	down
kz000140	Tricin 4'-O-glucoside	-	Flavones	232000	290000	244000	429000	433000	495000	1.16573	1.77154	0.825004	up
kz005139	Iristectorigenin B-O-glucoside	-	Flavones	196000	268000	178000	449000	415000	474000	1.14542	2.08411	1.05943	up
kz002986	Luteolin-7-O-(6'-O-malonyl)-β-D-glucoside	-	Flavones	22100	29500	24800	100	100	100	1.21179	0.0039267	-7.99247	down
kz000134	Tricetin O-malonylhexoside	-	Flavones	89600	79900	59600	40900	47600	31800	1.0746	0.525098	-0.929341	down
kz000809	Chrysoeriol-O-acetylhexoside	-	Flavones	187000	225000	201000	50100	59300	34700	1.18221	0.235073	-2.08882	down
kz005224	Tamarixetin-malonylhexoside	-	Flavones	4840000	4700000	4690000	470000	460000	488000	1.2122	0.0996486	-3.32701	down
kz000135	Selgin O-malonylhexoside	-	Flavones	4520000	4700000	4500000	445000	411000	418000	1.21198	0.0928571	-3.42884	down
km1334	Luteolin O-hexosyl-O-pentoside	-	Flavones	69700	101000	110000	198000	183000	210000	1.1335	2.10545	1.07413	up
kz000822	Apigenin 7-rutinoside(Isorhoifolin)	552-57-8	Flavones	1570000	1420000	1430000	503000	621000	506000	1.19896	0.368778	-1.43917	down
kz002990	Luteolin-7-O-rutinoside	3563-98-2	Flavones	869000	924000	830000	557000	549000	615000	1.18332	0.656119	-0.607971	down
kz005225	Luteolin 7-O-neohesperidoside(Lonicerin)	25694-72-8	Flavones	711000	779000	702000	411000	492000	539000	1.12429	0.657847	-0.604177	down
kz000834	Luteolin-3',7-di-O-glucoside	52187-80-1	Flavones	117000	99900	100000	719000	753000	761000	1.21025	7.04639	2.81688	up
kz003688	Apigenin-7-O-(2''-O-p-Coumarylglucoside)	-	Flavones	1140000	1470000	1210000	559000	549000	467000	1.18477	0.412304	-1.27822	down
kz005132	Luteolin-caffeoyl-O-rhamnoside	-	Flavones	3720000	4130000	3660000	6600000	6320000	6580000	1.19841	1.69418	0.760586	up
kz003989	Luteolin-O-rutinoside-O-rhamnoside	-	Flavones	15800	22700	19400	84800	99700	99800	1.19929	4.91019	2.29578	up
kz001684	Tetramethylluteolin (3',4',5,7-Tetramethoxyflavone)	855-97-0	Flavones	24400	23200	18600	14500	13700	12500	1.13031	0.614804	-0.701802	down
kz002673	Eriodictyol-O-glucoside	-	Flavones	1570000	2200000	2190000	3760000	4820000	4540000	1.14856	2.20134	1.13838	up
kz002974	Acacetin-7-O-galactoside	-	Flavones	8690	10200	11600	19800	20300	26800	1.15277	2.19416	1.13367	up
kz002655	3',5',5,7-Tetrahydroxy-4'-methoxyflavanone-3'-O-β-D-glucopyranoside	-	Flavones	6930000	7370000	6570000	4840000	4570000	4100000	1.1704	0.647341	-0.627403	down
kz000812	Tricin O-saccharic acid	-	Flavones	1650000	1830000	1750000	961000	914000	1080000	1.1882	0.56501	-0.823653	down
kz002984	Eupatilin 3-glucoside	-	Flavones	53000	50800	54300	235000	239000	254000	1.2114	4.60468	2.2031	up
kz000821	Tricin 7-O-(6''-O-Malonyl)-Beta-D-Glucoside	-	Flavones	14900	15900	11200	20900	22800	23900	1.09478	1.60952	0.686634	up
kz000815	Tricin 4'-O-β-guaiacylglycerol	-	Flavones	9010	6720	7790	20800	21300	19000	1.19079	2.59779	1.37728	up
kz004774	(2R)-Pinocembrin-7-neohesperidoside	-	Flavones	148000	155000	144000	89600	88100	99400	1.19316	0.619911	-0.689868	down
kz000848	Tricin 4'-O-(β-guaiacylglyceryl)ether 7-O-glucoside	-	Flavones	19600	11400	9260	31600	35500	29000	1.08155	2.38698	1.25519	up
kz005088	Tricetin?4'-methyl?ether-3'-O-β-D-glucoside	-	Flavones	5210000	5720000	5550000	2770000	2920000	2930000	1.20618	0.523058	-0.934956	down
kz002948	Rhamnocitrin (7-Methylkaempferol)	569-92-6	Flavonols	18600	22000	19600	58200	58000	61900	1.20643	2.95847	1.56485	up
kz003689	Kaempferol-3-arabinopyranoside	-	Flavonols	3790000	4030000	3890000	1680000	1730000	1620000	1.21009	0.429547	-1.21911	down
kz002979	6-C-Methylkaempferol 3-glucoside	-	Flavonols	2290000	2460000	2430000	4960000	5360000	5570000	1.20594	2.21309	1.14606	up
kz002982	6-methoxykaempferol-3-O-glucoside	63422-27-5	Flavonols	5840000	5730000	5080000	2830000	2780000	2820000	1.2027	0.506306	-0.981918	down
kz002819	Limocitrin 3-rhamnoside	-	Flavonols	244000	232000	211000	383000	477000	541000	1.15657	2.0393	1.02807	up
kz004167	Kaempferol-O-pentoside-O-hexoside	-	Flavonols	36100	41800	37700	246000	211000	247000	1.20912	6.08997	2.60643	up
kz003539	Quercetin-3-O-β-D-xylopyranosyl-(1→2)-β-D-galactopyranoside	-	Flavonols	1020000	1030000	974000	640000	582000	657000	1.19504	0.621362	-0.686493	down
kz004671	Kaempferol-O-glucoside-O-glucoside	-	Flavonols	1930000	1730000	1390000	288000	660000	678000	1.0873	0.32198	-1.63496	down
kz005084	(Kaempferol-3-O-β-D-galactoside-4'O-β-D-glucoside)	-	Flavonols	1960000	2140000	1960000	754000	822000	866000	1.20542	0.40297	-1.31125	down
kz003821	Kampferol 3-O-(6″-galloyl)-β-D-galactopyranoside	-	Flavonols	17200	10700	9740	100	100	100	1.20931	0.00797024	-6.97116	down
kz003816	Kaempferol 3-O-(6''-trans-p-Coumaroyl)-β-D-galactopyranoside	-	Flavonols	865000	1040000	841000	1490000	1410000	1380000	1.15641	1.55863	0.640279	up
kz003818	Kaempferol 3-O-(2''-trans-p-Coumaroyl)-β-D-galactopyranoside	-	Flavonols	842000	932000	885000	1330000	1380000	1320000	1.19794	1.51561	0.599896	up
kz003825	Quercetin 3-O-(6''-trans-p-Coumaroyl)-β-D-galactopyranoside	-	Flavonols	224000	222000	187000	356000	362000	381000	1.18219	1.73618	0.795914	up
kz001380	Quercetin-O-rutinoside-O-rhamnoside	-	Flavonols	653000	627000	732000	281000	233000	301000	1.18884	0.40507	-1.30376	down
km0454	Aromadedrin (Dihydrokaempferol)	480-20-6	Flavonols	320000	325000	313000	188000	169000	185000	1.20317	0.565762	-0.821733	down
km0548	Dihydroquercetin (Taxifolin)	480-18-2	Flavonols	520000	460000	463000	299000	299000	297000	1.19606	0.620236	-0.689112	down
kz002233	Dihydrokaempferide	137225-59-3	Flavonols	2810000	1210000	1760000	367000	519000	896000	1.04026	0.308304	-1.69757	down
kz000876	Juglanin	5041-67-8	Flavonols	313000	368000	336000	159000	162000	179000	1.19566	0.491642	-1.02432	down
km0692	Kaempferol 7-O-rhamnoside	20196-89-8	Flavonols	305000	366000	344000	96300	84800	109000	1.19981	0.285813	-1.80686	down
kz000891	Quercetin-3-O-β-D-glucoside(Isoquercitrin)	482-35-9	Flavonols	2670000	3080000	2940000	912000	1070000	1140000	1.19862	0.359264	-1.47689	down
kz000890	Quercetin-7-O-Glucoside	491-50-9	Flavonols	3920000	5300000	6670000	2130000	1910000	1950000	1.14996	0.376967	-1.40749	down
kz000888	Quercetin-3-O-β-D-Galactoside (Hyperin)	482-36-0	Flavonols	267000	307000	187000	80600	81400	86000	1.17107	0.325887	-1.61756	down
kz003840	6-methoxy quercetin-3-O-Xyloside	-	Flavonols	55400	60900	53700	39000	34300	37100	1.17692	0.649412	-0.622795	down
kz003838	8-methoxykaempferol-7-O-rhamnoside	-	Flavonols	281000	339000	283000	155000	122000	153000	1.17115	0.47619	-1.07039	down
kz002828	Isorhamnetin-3-O-rhamnoside	-	Flavonols	14100	10600	7620	100	100	100	1.20908	0.00928218	-6.75132	down
kz002771	methylquercetin rha	-	Flavonols	12500	12500	12500	100	100	100	1.21236	0.008	-6.96578	down
kz002829	Isorhamnetin-7-O-glucoside	-	Flavonols	5470000	6090000	5200000	2450000	2920000	2840000	1.18942	0.489857	-1.02957	down
kz004169	Isorhamnetin 3-O-β-D-Glucoside	5041-82-7	Flavonols	5240000	6270000	5110000	2680000	2710000	2880000	1.18994	0.497593	-1.00696	down
kz004170	Rhamnetin 3-O-β-D-Glucoside	27875-34-9	Flavonols	5400000	5340000	5430000	2900000	3030000	3190000	1.2068	0.564007	-0.826214	down
kz002678	Quercetin-3-O-(6''-O-acetyl)-galactoside	-	Flavonols	8650000	7020000	11400000	1510000	1580000	2400000	1.17454	0.202808	-2.30182	down
kz002679	Kaempferol-3-O-(6''-malonyl)-glucoside	-	Flavonols	4070000	4150000	4880000	618000	720000	857000	1.20324	0.167557	-2.57727	down
kz002680	Kaempferol-3-O-(6''-malonyl)-galactoside	-	Flavonols	4650000	5050000	4720000	776000	683000	739000	1.21086	0.152427	-2.71381	down
kz002682	Quercetin-3-O-(6''-O-malonyl)-galactoside	-	Flavonols	13700000	12600000	12300000	2260000	2260000	2000000	1.21036	0.168912	-2.56566	down
kz002995	Quercetin-7-O-(6'-O-malonyl)-β-D-glucoside	-	Flavonols	15900000	19200000	15900000	3110000	2750000	3350000	1.20636	0.180588	-2.46922	down
km1309	Isorhamnetin O-acetyl-hexoside	-	Flavonols	1560000	1360000	1220000	127000	113000	104000	1.20915	0.0830918	-3.58915	down
kz003844	Limocitrin-O-Acetyl-O-Hexoside	-	Flavonols	114000	112000	117000	26200	34900	29900	1.20325	0.265306	-1.91427	down
kz003755	Quercetin-3-sambubioside	83048-35-5	Flavonols	936000	1170000	1010000	573000	554000	500000	1.17901	0.522144	-0.937481	down
kz005041	Quercetin-3-O-β-D-apiofuranosyl-(1→2)-β-D-galactoside	-	Flavonols	934000	1090000	1070000	595000	554000	556000	1.19227	0.551067	-0.859701	down
kz002833	Quercetin-O-rhamnoside-O-rhamnoside	-	Flavonols	54900	36800	49300	25200	33200	30700	1.02132	0.631915	-0.662198	down
kz000909	Quercetin-3-O-rutinoside (Rutin)	153-18-4	Flavonols	1120000	1130000	1150000	640000	679000	669000	1.20933	0.584706	-0.774217	down
kz000908	Quercetin-3-O-robinobioside	52525-35-6	Flavonols	686000	809000	716000	434000	481000	421000	1.1755	0.604251	-0.726779	down
kz000915	6-Hydroxykaempferol-7,6-O-Diglucoside	-	Flavonols	8700000	8450000	8700000	3790000	3870000	4460000	1.20126	0.468859	-1.09277	down
km0175	Myricetin 3-O-rutinoside	-	Flavonols	997000	923000	931000	1560000	1650000	1530000	1.20174	1.66257	0.733419	up
kz005042	Quercetin-3-O-β-D-galactoside-7-O-β-D-glucoside	56782-99-1	Flavonols	3100000	3040000	2980000	1750000	1860000	1640000	1.20131	0.575658	-0.796716	down
kz001739	Quercetin-3-O-(2''-galloyl)-β-D-glucoside	-	Flavonols	18500	28500	12200	100	100	100	1.2073	0.00506757	-7.62449	down
kz003572	Biondnoid I	142750-32-1	Flavonols	2990000	3220000	2810000	5570000	5890000	5880000	1.20138	1.92239	0.942905	up
kz002767	Kaempferol-7-O-β-D-(6''-O-(E)-p-coumaroyl)galactoside	-	Flavonols	887000	999000	829000	1400000	1380000	1360000	1.17301	1.52486	0.608679	up
kz002783	Kaempferol 3-O-β-d-(6''-O-(E)-p-coumaroyl) glucopyranoside	-	Flavonols	927000	928000	910000	1450000	1410000	1470000	1.21007	1.566	0.647088	up
kz000904	Tiliroside	20316-62-5	Flavonols	3950000	4180000	3750000	6610000	6610000	6640000	1.20315	1.67172	0.741331	up
kz000872	Myricetin	529-44-2	Flavonols	63100	44200	34200	88100	98800	78500	1.04807	1.87562	0.907366	up
km0545	Dihydromyricetin	27200-12-0	Flavonols	721000	594000	597000	183000	215000	204000	1.20154	0.314854	-1.66725	down
kz002604	Kaempferol-3-O-(6''-acetyl)-glucoside	-	Flavonols	10600000	15600000	10300000	2000000	2260000	2360000	1.1958	0.18137	-2.46299	down
kz003711	Quercetin 3-(2''-Galloyl-Alpha-L-Arabinopyranoside)	-	Flavonols	35400	37200	32700	161000	133000	117000	1.19953	3.90313	1.96463	up
kz005089	Isorhamnetin 3-O-α-L- (6'''-p-coumarylglucosyl-β-D-1,2-O-rhamnoside)	-	Flavonols	22300	21500	19100	156000	171000	159000	1.21041	7.72655	2.94982	up
kz002354	Luteolin-C-pentoside	-	Flavonoid carbonoside	135000	99800	125000	330000	404000	484000	1.17974	3.38521	1.75925	up
kz000123	O-methylnaringenin C-pentoside	-	Flavonoid carbonoside	139000	153000	112000	442000	458000	580000	1.18977	3.66337	1.87317	up
kz005138	Chrysoeriol-C-glucoside	-	Flavonoid carbonoside	501000	628000	553000	78800	97300	91700	1.20669	0.159215	-2.65095	down
kz002359	Luteolin-C-pentoside-C-pentoside	-	Flavonoid carbonoside	34200	31100	32300	82600	89900	86000	1.20867	2.64857	1.40521	up
kz000828	Apigenin 6,8-C-diglucoside	23666-13-9	Flavonoid carbonoside	127000	142000	140000	220000	218000	189000	1.16689	1.53301	0.616365	up
kz002596	Kaempferol-C-glucoside-O-glucoside	-	Flavonoid carbonoside	318000	441000	401000	2790000	2630000	2310000	1.20431	6.66379	2.73634	up
kz000928	Luteolin-8-C-Glucoside (Orientin)	28608-75-5	Flavonoid carbonoside	18400	20300	14600	9270	9490	10100	1.15096	0.541463	-0.885064	down
kz000926	Isohemiphloin	3682/2/8	Flavonoid carbonoside	2300000	2470000	2300000	981000	1130000	875000	1.19361	0.422348	-1.2435	down
kz003210	Apigenin-6-C-β-D-xyloside-8-C-β-Darabinoside	-	Flavonoid carbonoside	2530000	2700000	2300000	4270000	4090000	4030000	1.18878	1.64542	0.718454	up
kz003212	Apigenin-6,8-di-C-α-L-arabinopyranoside	-	Flavonoid carbonoside	1800000	1810000	1590000	3220000	2890000	2750000	1.1798	1.70385	0.768795	up
kz000932	Schaftoside	51938-32-0	Flavonoid carbonoside	101000	88200	92100	172000	173000	150000	1.18455	1.75969	0.815319	up
kz000930	Isoschaftoside	52012-29-0	Flavonoid carbonoside	2300000	2400000	2200000	2980000	3570000	3800000	1.13031	1.5	0.584963	up
kz000931	Apigenin-6-C-glucose-8-xylcose	-	Flavonoid carbonoside	682000	847000	657000	2910000	3080000	3290000	1.20353	4.2452	2.08583	up
kz001981	Genistein 8-C-apiosyl(1→6)glucoside	-	Flavonoid carbonoside	1240000	1300000	1240000	7830000	8300000	7340000	1.21121	6.20899	2.63436	up
kz005441	Isovitexin-2''-O-rhamnoside	-	Flavonoid carbonoside	34100	48500	39700	281000	233000	285000	1.20271	6.53312	2.70777	up
km1011	Vitexin 2''-O-beta-L-rhamnoside	64820-99-1	Flavonoid carbonoside	1190000	1200000	1280000	6470000	6650000	6510000	1.21191	5.34877	2.41921	up
kz000441	Hesperetin 5-O-glucoside	69651-80-5	Flavanols	5810000	6430000	6280000	2370000	2040000	2010000	1.20406	0.346652	-1.52844	down
kz005205	Phellamurin	52589-11-4	Flavanols	41300	29300	24000	535000	368000	434000	1.19985	14.1332	3.82102	up
kz000970	Epiafzelechin	24808-04-6	Flavanols	1890000	1890000	2000000	1230000	1170000	1230000	1.20488	0.628028	-0.6711	down
kz000971	Catechin	154-23-4	Flavanols	10900000	9180000	9950000	6740000	6570000	6510000	1.17752	0.660007	-0.599448	down
kz000972	Epicatechin	490-46-0	Flavanols	4530000	4660000	4240000	2970000	2830000	2860000	1.20011	0.644825	-0.63302	down
kz000978	Catechin-(7,8-bc)-4β-(3,4-dihydroxyphenyl)-dihydro-2-(3H)-pyranone	-	Flavanols	207000	219000	180000	60800	101000	98400	1.12584	0.429373	-1.2197	down
kz000979	Catechin-(7,8-bc)-4α-(3,4-dihydroxyphenyl)-dihydro-2-(3H)-pyranone	-	Flavanols	1660000	1780000	1730000	809000	867000	861000	1.20824	0.490716	-1.02704	down
kz000424	Eriodictyol	552-58-9	Flavanones	2720000	3040000	2690000	4900000	4870000	5080000	1.19949	1.7574	0.81344	up
kz004665	5,7,3',4',5’-pentahydroxydihydroflavone	-	Flavanones	775000	793000	799000	1660000	1830000	1810000	1.20833	2.23912	1.16293	up
kz000429	Naringenin-7-O-glucoside	529-55-5	Flavanones	10300000	9990000	10100000	4560000	5080000	4900000	1.20787	0.478447	-1.06357	down
kz005196	Naringenin-7-O-Neohesperidoside(Naringin)	10236-47-2	Flavanones	2670000	2620000	2390000	354000	338000	411000	1.2095	0.14362	-2.79967	down
kz005197	Naringenin-7-O-Rutinoside(Narirutin)	14259-46-2	Flavanones	641000	638000	718000	87400	92600	95400	1.21097	0.137907	-2.85823	down
kz005220	Hesperetin-7-O-glucoside	31712-49-9	Flavanones	2820000	2800000	2950000	4410000	4620000	3940000	1.17839	1.51342	0.597811	up
km0097	Hesperetin	520-33-2	Flavanones	48500	50600	52700	142000	147000	144000	1.21097	2.85244	1.5122	up
km1293	Hesperetin O-malonylhexoside	-	Flavanones	132000	130000	117000	70300	72200	78100	1.1933	0.582058	-0.780765	down
km0639	Hesperetin 7-rutinoside (Hesperidin)	520-26-3	Flavanones	2770000	2840000	2940000	1390000	1520000	1590000	1.20175	0.526316	-0.925999	down
kz003147	Clemaphenol A	362606-60-8	Lignans	638000	640000	462000	171000	201000	243000	1.16685	0.353448	-1.50043	down
kz002219	Epipinoresinol	24404-50-0	Lignans	381000	378000	374000	183000	196000	182000	1.20966	0.495146	-1.01408	down
kz000992	Pinoresinol	487-36-5	Lignans	350000	348000	345000	194000	169000	192000	1.20019	0.532119	-0.910179	down
kz002685	Matairesinol	580-72-3	Lignans	16900	18100	16300	9250	10300	11400	1.17221	0.603314	-0.729019	down
kz005372	(+)-medioresinol	40957-99-1	Lignans	200000	220000	202000	91900	75000	70700	1.19367	0.381994	-1.38838	down
kz005375	Isolariciresinol 9'-O-Glucoside	63358-12-3	Lignans	3050000	2910000	2710000	822000	822000	825000	1.21074	0.284775	-1.81211	down
kz004703	secoisolariciresinol 9-O-β-D-glucopyranoside	63320-67-2	Lignans	87500	73700	62300	152000	151000	132000	1.15333	1.94631	0.960741	up
kz003450	Balanophonin	118916-57-7	Lignans	48700	54600	46300	23100	25000	29500	1.17284	0.518717	-0.946982	down
kz005370	(+)-Isolariciresinol	548-29-8	Lignans	382000	366000	349000	138000	135000	127000	1.20938	0.364631	-1.45549	down
kz000995	Syringaresinol	21453-69-0	Lignans	93700	91600	89500	205000	201000	221000	1.20867	2.28166	1.19008	up
kz001004	Pinoresinol diglucoside	63902-38-5	Lignans	19400	17800	22300	36300	40300	33900	1.17184	1.85714	0.893085	up
kz004735	Ligraminol E	-	Others	61900	84600	71500	20100	23700	23300	1.1938	0.307798	-1.69994	down
kz003151	Ailantinol E	-	Others	337000	381000	317000	169000	136000	160000	1.18592	0.449275	-1.15433	down
kz003316	(-)-epicatechin-3-(3''-O-methyl) gallate	-	Others	4670000	5500000	4760000	67400	65500	62700	1.21196	0.0131011	-6.25416	down
kz002607	Lariciresinol glucopyranoside	-	Others	207000	299000	208000	48700	95800	69900	1.13599	0.30028	-1.73562	down
kz000186	2-Deoxyribose 1-phosphate	17210-42-3	Others	406000	537000	510000	846000	714000	930000	1.11549	1.7137	0.777111	up
kz000178	Hydroxyphenethylamine	7568-93-6	Others	16100	17700	12900	35500	24900	34200	1.11903	2.0257	1.01842	up
kz001031	N-Acetyl-β-D-mannosamine	7772-94-3	Others	94700	89900	92800	197000	169000	217000	1.18874	2.10166	1.07153	up
kz002367	Methyl dioxindole-3-acetate	57061-18-4	Others	954000	899000	1090000	538000	568000	604000	1.17739	0.58104	-0.783291	down
kz003669	Cis-Jasmone	488-10-8	Others	100	100	100	13300	15500	13400	1.21207	140.667	7.13614	up
kz000190	Arbutin	497-76-7	Others	761000	891000	787000	1280000	1230000	1250000	1.18244	1.54162	0.624443	up
kz000212	2,4,2',4'-tetrahydroxy-3'-prenylchalcone	-	Others	136000	118000	110000	52400	27600	44600	1.1375	0.342308	-1.54663	down
kz004738	4,7,9,9′-Tetrahydroxy-3,3′-dimethoxy-8-O-4′-neolignan	-	Others	4660000	5290000	4490000	796000	734000	817000	1.20982	0.162535	-2.62118	down
kz000198	Phellodensin F	-	Others	145000	166000	139000	63800	66900	50400	1.18311	0.402444	-1.31314	down
kz001009	Diethanolamine	111-42-2	Others	161000	108000	131000	206000	249000	200000	1.06813	1.6375	0.711495	up
kz003852	(Rs)-Mevalonic acid	-	Others	40600	32700	31800	65100	72200	72000	1.17714	1.99144	0.99381	up
kz000175	Benzamide	55-21-0	Others	198000	194000	192000	109000	116000	121000	1.20401	0.592466	-0.755196	down
kz001013	Phenethylamine	64-04-0	Others	766000	809000	689000	469000	450000	465000	1.18943	0.611307	-0.71003	down
kz000204	Ergothioneine	497-30-3	Others	923000	883000	834000	536000	534000	547000	1.20359	0.6125	-0.707218	down
kz001351	2,4,6,4'-Tetrahydroxy-stilbene-2-O-D-glucopyranoside	-	Others	49700	56800	42700	23700	21200	36200	1.04957	0.543566	-0.879474	down
kz005463	3,3',4',5,5',7-Hexahydroxyflavone; 3'-O-β-D-Glucopyranoside	-	Other flavonoids	2350000	2540000	2780000	4590000	4550000	4880000	1.19447	1.8279	0.870188	up
kz001061	LysoPC 17:0	50930-23-9	LPC	156000	171000	162000	231000	242000	266000	1.17876	1.51125	0.59574	up
kz001064	LysoPC 18:0	19420-57-6	LPC	90400	117000	89400	152000	155000	159000	1.13006	1.57008	0.650839	up
kz001065	LysoPC 18:0(2n isomer)	-	LPC	102000	134000	90500	187000	192000	182000	1.11604	1.71822	0.780918	up
kz002371	LysoPC 17:2	-	LPC	58500	72200	55500	34600	35700	36000	1.16392	0.570892	-0.808711	down
kz003718	2,3-Di-O-Galloyl-D-Glucose	-	Tannins	165000	230000	210000	112000	117000	158000	1.01493	0.639669	-0.644602	down
kz002511	Galloyl-ellagyl-glucose	-	Tannins	3100000	3570000	2810000	1650000	1870000	1890000	1.16413	0.570675	-0.809258	down
kz003723	1,3,6-Tri-O-galloyl-D-glucose	18483-17-5	Tannins	59200	76100	85300	143000	129000	134000	1.14162	1.84044	0.880047	up
kz003724	1,2,3-Tri-O-galloyl-D-glucose	-	Tannins	61600	48800	87900	123000	147000	131000	1.08972	2.02219	1.01592	up
kz004373	Theaflagallin	102208-15-1	Tannins	114000	109000	95500	48900	39100	34600	1.17934	0.384929	-1.37733	down
kz001334	Procyanidin B4	29106-51-2	Tannins	3120000	2970000	2700000	4770000	4490000	4470000	1.18575	1.562	0.643397	up
kz004381	Theaflavin-3-gallate	30462-34-1	Tannins	1270000	1320000	1320000	509000	526000	506000	1.21149	0.394118	-1.3433	down
kz004382	Theaflavin-3'-Gallate	28543-07-9	Tannins	1340000	1380000	1340000	506000	508000	499000	1.21207	0.37266	-1.42407	down
kz004380	Theaflavin	4670/5/7	Tannins	363000	400000	351000	181000	188000	177000	1.2039	0.490126	-1.02878	down
kz004383	Theaflavin 3,3'-Digallate	30462-35-2	Tannins	269000	308000	295000	85700	105000	87100	1.20193	0.318578	-1.65028	down
kz002541	(EC→EC→EC)g(4)	-	Tannins	179000	255000	163000	349000	312000	314000	1.05975	1.63317	0.707671	up
kz001598	Stachydrine	471-87-4	Alkaloids	451000	482000	536000	282000	341000	291000	1.15284	0.622192	-0.684568	down
kz000463	N',N'',N'''-p-Coumaroyl-cinnamoyl-caffeoyl spermidine	-	Alkaloids	40700	61400	44800	80500	70400	75300	1.04762	1.53982	0.622765	up
kz000044	Feruloylspermidine	-	Alkaloids	99800	101000	94400	62200	65900	43100	1.09328	0.579946	-0.78601	down
km1402	N-hexosyl-p-coumaroyl serotonin	-	Alkaloids	59700	63300	85100	33100	37200	30100	1.1439	0.48246	-1.05152	down
kz000240	Trans-Zeatin-9-N-Glucoside	-	Alkaloids	1540000	1570000	1450000	4260000	4360000	4010000	1.20942	2.76974	1.46975	up
kz001097	Betaine	107-43-7	Alkaloids	3170000	3570000	3290000	521000	509000	574000	1.2105	0.15992	-2.64458	down
kz000231	5-Aminolevulinate	106-60-5	Alkaloids	3840000	3940000	3550000	8800000	8610000	8700000	1.20865	2.3045	1.20445	up
kz004021	6-Deoxyfagomine	197449-09-5	Alkaloids	619000	524000	579000	1370000	1260000	1390000	1.20159	2.33449	1.22311	up
kz001101	Trigonelline	535-83-1	Alkaloids	28200	37600	36100	21600	14400	23400	1.02287	0.582924	-0.778619	down
kz001100	Nicotinic Acid Methyl Ester(Methyl Nicotinate)	93-60-7	Alkaloids	22500	26300	26200	100	100	100	1.21211	0.004	-7.96578	down
kz004035	3-Indoleacrylic acid	1204-06-4	Alkaloids	7510000	7620000	6800000	12100000	12400000	12600000	1.19962	1.69175	0.758513	up
kz003555	Ehretioside	-	Alkaloids	44100	48200	44000	100	100	100	1.21232	0.00220103	-8.82761	down
kz001119	10-Formyl-THF	2800-34-2	Alkaloids	137000	140000	145000	465000	496000	476000	1.21134	3.40521	1.76775	up
kz003046	Ixerisoside D	-	Alkaloids	329000	248000	363000	674000	809000	1140000	1.13394	2.79043	1.48049	up
kz000229	Piperidine	110-89-4	Alkaloids	486000	520000	498000	1090000	1020000	1230000	1.19964	2.22074	1.15104	up
km0984	Theobromine	83-67-0	Alkaloids	3350000	3500000	3300000	2110000	2130000	2340000	1.195	0.648276	-0.62532	down
kz002408	p-hydroxymandelonitrile	-	Alkaloids	96400	99500	108000	329000	311000	339000	1.20949	3.22145	1.68771	up
kz004756	N-Benzylmethylene isomethylamine	-	Alkaloids	1010000	1130000	988000	1870000	2000000	1990000	1.19871	1.8734	0.90566	up
kz000283	Methoxyindoleacetic acid	3471-31-6	Alkaloids	627000	713000	623000	1250000	1130000	1190000	1.19416	1.81864	0.862864	up
kz001198	Indole	120-72-9	Alkaloids	73900	63400	74700	114000	120000	123000	1.18413	1.68396	0.75186	up
kz001132	Inositol	87-89-8	Saccharides and Alcohols	2360000	2230000	2260000	3600000	3730000	3770000	1.20704	1.62044	0.696384	up
kz001149	Trehalose 6-phosphate	4484-88-2	Saccharides and Alcohols	481000	408000	350000	308000	268000	248000	1.06159	0.665052	-0.58846	down
kz001371	Threonate	70753-61-6	Saccharides and Alcohols	4240000	4650000	4810000	1560000	1540000	1540000	1.20916	0.338686	-1.56198	down
kz001142	Glucarate O-Phosphoric acid	-	Saccharides and Alcohols	2710000	3760000	2630000	5830000	5380000	5940000	1.1381	1.88462	0.91427	up
kz000253	D-Sedoheptuiose 7-phosphate	2646-35-7	Saccharides and Alcohols	2780000	4040000	2870000	6320000	6370000	6640000	1.14682	1.99484	0.996273	up
kz005413	1-(sn-Glycero-3-phospho)-1D-myo-inositol	-	Saccharides and Alcohols	10600000	9110000	10900000	5080000	5570000	4750000	1.1862	0.503104	-0.991073	down
kz005179	Monotropein	5945-50-6	Terpenoids	57600	76200	49300	138000	153000	173000	1.15915	2.53413	1.34149	up
kz003744	Genipin O-apiofuranosyl-O-glucopyranoside	-	Terpenoids	25100	20900	12600	127000	159000	207000	1.17998	8.41297	3.07262	up
kz001155	Nicotinic acid	59-67-6	Vitamins	130000	105000	82600	156000	170000	167000	1.04408	1.55227	0.634377	up
kz001159	Biotin	58-85-5	Vitamins	33500	36800	44500	93200	101000	99900	1.19273	2.56185	1.35718	up
kz000258	Nicotinate D-ribonucleoside	17720-18-2	Vitamins	1940000	2130000	2020000	3330000	3540000	3550000	1.20249	1.711	0.774841	up
kz000263	Pyridoxine-5'-O-glucoside	-	Vitamins	126000	114000	86300	260000	284000	284000	1.17568	2.53754	1.34343	up
kz001163	Riboflavin	83-88-5	Vitamins	165000	216000	182000	136000	126000	113000	1.09537	0.666075	-0.586244	down
kz003477	ascorbic acid	-	Vitamins	2360000	2580000	1380000	3520000	4490000	5060000	1.04071	2.06804	1.04826	up
km1405	Nicotinic acid-hexoside	-	Vitamins	112000	97700	123000	34200	37700	43700	1.19216	0.34746	-1.52508	down
km0880	Orotic acid	65-86-1	Vitamins	924000	930000	1000000	490000	632000	740000	1.05993	0.652418	-0.616132	down
kz001188	Esculin(6,7-DihydroxyCoumarin-6-glucoside)	531-75-9	Coumarins	1520000	1630000	1790000	2570000	2730000	2420000	1.17311	1.56275	0.64409	up
kz001184	Skimmin	93-39-0	Coumarins	2100000	2540000	1860000	4530000	4330000	4200000	1.17167	2.00923	1.00664	up
kz005043	Scopoletin?Beta-D-Glucuronide	132752-65-9	Coumarins	124000	157000	161000	674000	665000	649000	1.20526	4.49774	2.1692	up
km0081	Genistein (4',5,7-Trihydroxyisoflavone)	446-72-0	Isoflavones	52000	52200	51000	80000	83900	89600	1.20073	1.63338	0.707857	up
kz002153	2'-Hydroxyisoflavone	-	Isoflavones	50800	61300	53200	96600	96100	97900	1.18875	1.75802	0.813948	up
kz002168	Pratensein	2284-31-3	Isoflavones	20200	20600	18600	60600	54100	56600	1.20794	2.88384	1.52799	up
km0602	Genistein 7-O-Glucoside (Genistin)	529-59-9	Isoflavones	1080000	1210000	1070000	3590000	3240000	2780000	1.19717	2.86012	1.51608	up
kz005146	Iristectorin B	94396-09-5	Isoflavones	156000	196000	214000	340000	330000	387000	1.14988	1.86749	0.901101	up
kz002424	5,7,4'-trihydroxy isoflavone-7-O-galactoside-rhamnose	-	Isoflavones	1190000	1520000	1520000	481000	621000	368000	1.15463	0.347518	-1.52484	down
kz002895	Methyl 7,10-hexadecadienoate	-	Free fatty acids	2760000	3080000	2950000	4690000	4730000	4740000	1.20171	1.61092	0.687886	up
kz001252	9,12,13-Trihyroxy-10,15-octadecadienoic acid	-	Free fatty acids	7270	7790	7450	4170	4170	5180	1.16402	0.600622	-0.735471	down
kz001261	γ-Aminobutyric acid	1956/12/2	Organic acids	132000	150000	127000	267000	260000	225000	1.17868	1.83863	0.878632	up
kz001283	6-Aminocaproic acid	60-32-2	Organic acids	458000	450000	378000	883000	956000	968000	1.19392	2.18274	1.12614	up
kz001288	L-(-)-Malic acid	636-61-3	Organic acids	4320000	4570000	4300000	6960000	7240000	7560000	1.20294	1.64973	0.722234	up
kz001265	2-Hydroxybutanoic acid	600-15-7	Organic acids	18200	15800	11800	25100	20000	27700	1.00146	1.58952	0.668591	up
kz001278	3-Hydroxy-3-methyl butyric acid	625-08-1	Organic acids	201000	209000	216000	721000	716000	704000	1.21172	3.42013	1.77405	up
kz001317	Citric Acid	77-92-9	Organic acids	3760000	3970000	3540000	5880000	6150000	6490000	1.19346	1.6433	0.716597	up
kz000302	2-Isopropylmalate	-	Organic acids	715000	787000	772000	460000	479000	526000	1.18306	0.644239	-0.634332	down
kz002809	2-Hydroxycinnamic acid	583-17-5	Organic acids	636000	671000	594000	1860000	1800000	1930000	1.20881	2.94056	1.55609	up

## Sheet: FWH_vs_FWS
Table S2 Identification of differentially accumulated metabolites (DAMs) in different groups （FWH_vs_FWS）
Index	Compounds	CAS	Class	FD-1	FD-2	FD-3	FWH-1	FWH-2	FWH-3	FWS-1	FWS-2	FWS-3	VIP	Fold_Change	Log2FC	Type
kz000321	5-Aminovaleric acid	660-88-8	Amino acids and derivatives	8920	8870	9060	7390	10000	5920	100	100	100	1.23581	0.01287	-6.27984	down
kz000340	O-Acetylserine	5147-00-2	Amino acids and derivatives	1100000	1310000	1040000	715000	610000	723000	237000	246000	254000	1.2314	0.359863	-1.47448	down
kz000349	N-Acetylthreonine	17093-74-2	Amino acids and derivatives	369000	372000	434000	810000	772000	776000	384000	403000	375000	1.23588	0.492791	-1.02095	down
kz000329	L-Isoleucine	73-32-5	Amino acids and derivatives	4290000	3990000	4150000	2240000	2190000	2190000	3200000	3280000	3500000	1.22807	1.50755	0.592209	up
kz000334	L-Tyramine	51-67-2	Amino acids and derivatives	96600	67500	67200	38600	53800	40900	93000	82800	81300	1.17674	1.92873	0.947653	up
kz005400	Ile-Asp	-	Amino acids and derivatives	101000	105000	82600	111000	118000	87400	51300	52100	58300	1.1857	0.511062	-0.96843	down
kz000015	Lysine butyrate	80407-71-2	Amino acids and derivatives	51600	37100	55200	735000	350000	589000	33400	31400	21300	1.22084	0.0514337	-4.28114	down
kz000386	N-Acetyl-L-tyrosine	537-55-3	Amino acids and derivatives	16100	10600	12000	7220	9180	8010	23500	13500	16800	1.12697	2.20401	1.14013	up
kz000018	L-Glutamine O-hexside	-	Amino acids and derivatives	32400	27300	28400	15300	16600	19400	33100	24000	25300	1.0991	1.60624	0.683686	up
kz000394	Acetyltryptophan	2280/1/5	Amino acids and derivatives	310000	302000	262000	88700	91200	71600	165000	172000	205000	1.19889	2.15507	1.10773	up
kz000004	Guanidineacetic acid	352-97-6	Amino acids and derivatives	20000	16100	21900	22900	26600	31400	50900	54400	60100	1.19178	2.0445	1.03175	up
kz000331	L-Asparagine	70-47-3	Amino acids and derivatives	667000	742000	583000	362000	309000	310000	683000	711000	571000	1.20253	2.00306	1.0022	up
kz000338	L-Glutamine	56-85-9	Amino acids and derivatives	4090000	3600000	5000000	2430000	1740000	1750000	3220000	3110000	3370000	1.13053	1.63851	0.712388	up
kz000343	L-Methionine	63-68-3	Amino acids and derivatives	215000	226000	215000	176000	145000	158000	262000	265000	308000	1.19422	1.74322	0.801751	up
kz000007	L-Ornithine	70-26-8	Amino acids and derivatives	70300	70600	72500	35000	36000	34700	66200	80700	65300	1.21526	2.00757	1.00545	up
km0233	5-oxoproline	149-87-1	Amino acids and derivatives	2910000	2350000	2380000	2920000	2460000	3140000	5590000	5380000	5720000	1.20934	1.95892	0.970059	up
km0085	L-Pipecolic acid	3105-95-1	Amino acids and derivatives	2880000	2420000	1900000	2860000	2910000	2600000	6190000	5850000	6350000	1.2321	2.19713	1.13562	up
kz000347	D-Alanyl-D-Alanine	923-16-0	Amino acids and derivatives	1840	3880	2960	1870	3330	638	7680	9580	8430	1.07327	4.40048	2.13766	up
kz000339	L-(+)-Lysine	56-87-1	Amino acids and derivatives	3800000	3960000	5190000	1710000	1700000	1680000	2760000	2820000	3930000	1.16105	1.86837	0.90178	up
kz000360	L-(+)-Arginine	74-79-3	Amino acids and derivatives	12700000	11700000	12400000	2600000	2820000	2460000	4140000	3890000	4100000	1.21462	1.53934	0.622312	up
kz000361	N-Acetylaspartate	997-55-7	Amino acids and derivatives	297000	342000	320000	536000	489000	549000	277000	250000	318000	1.20249	0.536849	-0.897412	down
kz000012	N-Acetylmethionine	65-82-7	Amino acids and derivatives	35700	50300	49700	56800	58500	58000	36200	29100	30700	1.20987	0.553953	-0.852165	down
kz000396	γ-Glu-Cys	636-58-8	Amino acids and derivatives	20600	20500	25900	20700	19700	32500	43800	40400	43700	1.08514	1.75446	0.811026	up
kz000366	L-(-)-Tyrosine	60-18-4	Amino acids and derivatives	1750000	1830000	1920000	938000	962000	814000	2190000	2430000	2320000	1.22948	2.55711	1.35451	up
kz000417	Phloretin	60-82-2	Chalcones	5560	9030	7270	26100	21400	22000	13000	10400	11900	1.19867	0.507914	-0.977345	down
kz002939	Methyl caffeate	3843-74-1	Phenolic acids	135000	110000	121000	303000	238000	232000	29400	56100	38600	1.20963	0.160543	-2.63897	down
kz000514	3,4-Dimethoxycinnamic acid	14737-89-4	Phenolic acids	51700	52500	54400	60500	60800	47400	99700	98600	104000	1.19239	1.79194	0.841521	up
kz000516	Methyl ferulate	2309/7/1	Phenolic acids	100	100	100	49500	47100	34700	93000	67500	97400	1.11937	1.9642	0.973945	up
kz003100	5-O-Galloylhamamelose	-	Phenolic acids	16600000	17400000	17300000	13900000	15500000	13100000	34900000	33000000	35400000	1.23056	2.43059	1.28131	up
kz000542	1-O-Galloyl-β-D-glucose	58511-73-2	Phenolic acids	4700000	4920000	5000000	2390000	3480000	2820000	7060000	7890000	7230000	1.20585	2.55236	1.35183	up
kz000056	Salicylic acid glucoside	10366-91-3	Phenolic acids	556000	601000	671000	414000	396000	410000	774000	679000	778000	1.22423	1.82869	0.870809	up
kz002556	4-O-glucosyl-4-hydroxybenzoic acid	-	Phenolic acids	415000	439000	494000	284000	310000	275000	519000	508000	583000	1.21991	1.8527	0.889633	up
kz000537	3-Galloylshikimic acid	110082-91-2	Phenolic acids	81500	104000	92900	30200	27100	23300	47300	44100	48800	1.18995	1.73945	0.798635	up
kz000536	5-Galloylshikimic acid	95719-51-0	Phenolic acids	453000	479000	473000	151000	133000	116000	343000	278000	203000	1.1148	2.06	1.04264	up
kz000547	Cis-3-p-coumaric quinic acid	-	Phenolic acids	796000	694000	904000	1310000	1370000	1390000	467000	379000	452000	1.23075	0.318919	-1.64874	down
kz000546	1-O-p-Coumaroyl quinic acid	-	Phenolic acids	300000	275000	317000	1040000	1050000	839000	238000	277000	222000	1.22656	0.251622	-1.99067	down
kz000061	5-O-p-Coumaroylquinic acid	32451-86-8	Phenolic acids	1150000	1170000	1060000	2940000	3220000	2740000	799000	853000	821000	1.23496	0.277865	-1.84754	down
kz000553	Neochlorogenic acid(5-O-Caffeoylquinic acid)	906-33-2	Phenolic acids	2650000	2450000	2420000	5120000	4690000	5140000	2560000	2190000	2200000	1.22521	0.464883	-1.10506	down
kz000554	Chlorogenic acid	327-97-9	Phenolic acids	2860000	2590000	2820000	4800000	5280000	4920000	2150000	2260000	2490000	1.22772	0.46	-1.12029	down
kz000552	Cryptochlorogenic acid	905-99-7	Phenolic acids	444000	447000	449000	917000	1070000	789000	475000	412000	464000	1.194	0.486671	-1.03898	down
kz001857	Salicylyl-galloyl-glucose	-	Phenolic acids	75500	80100	97900	60900	59300	58800	109000	87600	105000	1.19762	1.68492	0.752677	up
kz000570	Maleoyl-caffeoylquinic acid	-	Phenolic acids	100	100	100	21500	19000	12900	100	100	100	1.23688	0.00561798	-7.47573	down
kz000585	3-O-p-coumaroyl quinic acid O-hexoside	-	Phenolic acids	23400	20900	16700	54900	46200	57900	28700	26000	22700	1.19822	0.486792	-1.03862	down
kz000587	Cynarin	30964-13-7	Phenolic acids	115000	125000	124000	142000	165000	137000	85100	65000	92200	1.15316	0.545721	-0.873765	down
kz000590	3,4-Dicaffeoylquinic acid	14534-61-3	Phenolic acids	766000	835000	738000	4090000	4280000	3820000	636000	608000	771000	1.23405	0.165299	-2.59685	down
kz000589	Isochlorogenic acid A	2450-53-5	Phenolic acids	800000	686000	821000	4210000	4380000	3610000	726000	720000	819000	1.23434	0.185656	-2.4293	down
kz000588	Isochlorogenic acid C	57378-72-0	Phenolic acids	649000	667000	829000	3790000	4140000	3770000	672000	762000	723000	1.23691	0.184359	-2.43941	down
kz000489	Protocatechuic acid	99-50-3	Phenolic acids	149000	158000	188000	127000	111000	136000	220000	212000	211000	1.20817	1.71925	0.78178	up
kz000487	2,5-Dihydroxybenzoic acid	490-79-9	Phenolic acids	33700	29800	29500	15400	26400	24600	37200	47900	47000	1.09681	1.98946	0.992375	up
kz000474	Anthranilic Acid	118-92-3	Phenolic acids	77700	72500	69600	123000	113000	95400	46600	54400	51100	1.20866	0.458962	-1.12355	down
kz002553	trans-Cinnamic acid	-	Phenolic acids	6660	6020	6790	4150	8080	4570	15900	20300	16700	1.16285	3.14881	1.65481	up
kz000479	Cinnamic acid	140-10-3	Phenolic acids	18900	13400	23000	11000	10700	11100	45700	38200	42700	1.23503	3.85976	1.94851	up
kz000057	Caftaric acid	67879-58-7	Phenolic acids	94500	86000	92800	32500	34300	36900	44200	60200	56900	1.12289	1.55545	0.637331	up
kz005355	Koaburaside	41653-73-0	Phenolic acids	1480000	1500000	1610000	915000	1000000	930000	1560000	1630000	1610000	1.23147	1.68717	0.754606	up
kz000540	3,4,5-Trimethoxyphenyl-β-D-Glucopyranoside	-	Phenolic acids	2590000	2260000	2740000	960000	940000	957000	2560000	2530000	2640000	1.23857	2.70564	1.43597	up
kz003663	3-O-Caffeoylshikimic acid	180981-12-8	Phenolic acids	129000	115000	110000	47500	36700	27800	57700	68100	53300	1.01488	1.59911	0.677267	up
kz000560	Trihydroxycinnamoylquinic acid	-	Phenolic acids	54100	44800	62500	89300	116000	95800	51200	51500	63600	1.16545	0.552308	-0.856455	down
kz002560	6-O-feruloyl-α-glucose	-	Phenolic acids	56300	62700	68800	157000	162000	125000	284000	280000	245000	1.18306	1.82207	0.86558	up
kz000550	Coniferin	531-29-3	Phenolic acids	2530000	2490000	2640000	1520000	1480000	1430000	977000	850000	980000	1.21065	0.633634	-0.658278	down
kz003672	Piceid	65914-17-2	Phenolic acids	630000	593000	677000	768000	758000	739000	1200000	1030000	1190000	1.20237	1.50993	0.594485	up
kz005051	grandidentatin	15732-48-6	Phenolic acids	82200	80200	114000	84400	81800	75900	162000	152000	160000	1.23159	1.95787	0.969284	up
kz005036	Dicaffeoylshikimic?acid	-	Phenolic acids	86700	130000	115000	738000	687000	672000	112000	83800	84000	1.23335	0.133429	-2.90586	down
kz005039	SyringoylcaffeoylQuinic acid O-glucose	-	Phenolic acids	61400	69100	65000	82600	93000	71300	41800	35300	54600	1.12279	0.533414	-0.906671	down
kz000504	Caffeic acid	331-39-5	Phenolic acids	63700	63400	57000	47800	56600	43700	15500	31900	23800	1.07037	0.480756	-1.05662	down
kz002326	2-γ-Linolenoyl-glycerol-glucoside	-	Glycerol ester	37300	40000	41800	21400	25600	22600	14700	12100	14200	1.18561	0.58908	-0.763463	down
kz000661	Deoxyguanosine	961-07-9	Nucleotides and derivatives	699000	696000	726000	1140000	1180000	1090000	672000	589000	701000	1.21336	0.575367	-0.797447	down
kz000662	Adenosine	58-61-7	Nucleotides and derivatives	2030000	2100000	2090000	9530000	10100000	9440000	2080000	1880000	2060000	1.23756	0.207086	-2.2717	down
kz000679	Adenosine 5'-monophosphate	61-19-8	Nucleotides and derivatives	1860000	1630000	1440000	847000	731000	816000	1350000	1310000	1380000	1.21923	1.68755	0.754932	up
kz000641	2-Hydroxy-6-aminopurine	3373-53-3	Nucleotides and derivatives	54400	41100	44700	47300	41600	39300	63200	63200	69300	1.18809	1.52652	0.610247	up
kz000649	1,7-Dimethylxanthine	611-59-6	Nucleotides and derivatives	247000	268000	286000	160000	183000	163000	278000	264000	221000	1.15132	1.50791	0.592546	up
kz000667	Xanthosine	146-80-5	Nucleotides and derivatives	1620000	2140000	2170000	1580000	1730000	1590000	2680000	2660000	3020000	1.21822	1.70612	0.770721	up
kz000674	Cyclic AMP	60-92-4	Nucleotides and derivatives	44100	51000	46200	100	100	100	8850	10100	10700	1.2388	98.8333	6.62693	up
kz000658	Deoxyadenosine	958-09-8	Nucleotides and derivatives	81600	90800	92000	494000	487000	496000	102000	93600	118000	1.23437	0.212322	-2.23567	down
kz000654	Thymidine	50-89-5	Nucleotides and derivatives	81700	94800	74400	127000	132000	129000	40800	36800	40300	1.23703	0.303866	-1.71849	down
kz000114	Succinyladenosine	4542-23-8	Nucleotides and derivatives	993000	947000	854000	849000	877000	888000	1760000	1480000	1840000	1.2138	1.94338	0.958569	up
kz000637	Adenine	73-24-5	Nucleotides and derivatives	1570000	1500000	1490000	245000	272000	229000	905000	951000	907000	1.23544	3.70375	1.88899	up
kz000698	Cyanidin-3-O-galactoside	142506-26-1	Anthocyanins	2250000	2090000	1430000	1060000	1830000	2940000	888000	732000	698000	1.00535	0.397599	-1.33062	down
kz000690	Cyanidin	13306-05-3	Anthocyanins	2390000	2110000	2440000	3560000	2960000	3400000	715000	904000	924000	1.22629	0.256351	-1.96381	down
kz003754	Isoscutellarein	41440-05-5	Flavones	65500	57600	52700	37300	41500	37400	100	100	100	1.23897	0.00258176	-8.59743	down
kz000781	Tricetin	520-31-0	Flavones	1260000	1300000	1450000	682000	793000	675000	1820000	1740000	1660000	1.22887	2.42791	1.27971	up
kz002950	Isoetin	1621-84-7	Flavones	2050000	1950000	1930000	1030000	1080000	1030000	2590000	2640000	2840000	1.23649	2.57006	1.3618	up
kz002949	Hispidulin	1447-88-7	Flavones	56300	58900	49000	17800	19800	16800	110000	117000	120000	1.23723	6.37868	2.67326	up
kz000779	Diosmetin	520-34-3	Flavones	126000	126000	120000	46600	52700	50800	315000	300000	332000	1.23767	6.30913	2.65744	up
km0238	Chrysoeriol	491-71-4	Flavones	114000	108000	120000	40900	48400	42800	292000	283000	306000	1.23727	6.66919	2.73751	up
kz001686	7,8-Dihydroxy-5,6,4'-trimethoxyflavone	-	Flavones	26900	25400	29800	17800	22200	19100	10200	6960	11500	1.13164	0.484941	-1.04412	down
kz001906	Sophoricoside	-	Flavones	52500	47300	51700	51900	39400	46700	78000	83900	83500	1.18986	1.77826	0.830467	up
kz003538	Luteolin 3'-O-β-D-glucoside	5154-41-6	Flavones	6760000	6410000	5880000	8490000	9300000	8540000	2660000	2700000	2730000	1.23721	0.307254	-1.7025	down
kz002335	Luteolin-4'-O-β-D-glucoside	6920-38-3	Flavones	5720000	5960000	6220000	7930000	9560000	8110000	2410000	2270000	2770000	1.22744	0.291016	-1.78083	down
kz001571	6-Hydroxyluteolin 5-glucoside	-	Flavones	3920000	3980000	3720000	5290000	6290000	5530000	2880000	2780000	2700000	1.22407	0.488603	-1.03326	down
kz005054	Chrysin-7-glucoside	-	Flavones	38500	36700	32400	36500	42200	37800	81200	68900	68700	1.20929	1.87811	0.909283	up
kz003808	Pinocembrin 7-O-β-D-glucoside(Pinocembroside)	75829-43-5	Flavones	27900	31600	28300	30800	30000	30700	139000	137000	161000	1.2364	4.77596	2.25579	up
kz000800	Chrysoeriol-5-O-hexoside	-	Flavones	103000	104000	90200	191000	223000	224000	87100	77300	111000	1.19281	0.431661	-1.21203	down
kz002977	Diosmetin-7-O-galactoside	-	Flavones	4480000	4580000	4790000	2420000	2670000	2150000	16200000	16200000	16500000	1.23665	6.75414	2.75577	up
km1211	Chrysoeriol 7-O-hexoside	-	Flavones	4420000	4530000	4230000	2260000	2300000	2250000	15100000	14100000	14800000	1.23877	6.46109	2.69178	up
kz005469	3,3',4',5,7-Pentahydroxyflavan; (2R,3R)-form, 3-O-(3,4-Dihydroxy-5-methoxybenzoyl)	-	Flavones	126000	114000	117000	6020000	6620000	5840000	131000	132000	133000	1.23878	0.0214286	-5.54432	down
kz000810	Tricin 7-O-Glucuronide	-	Flavones	157000	112000	160000	15700	17700	29200	51700	61300	61600	1.16041	2.78914	1.47982	up
kz000140	Tricin 4'-O-glucoside	-	Flavones	371000	325000	327000	232000	290000	244000	809000	893000	823000	1.23026	3.29634	1.72087	up
kz005139	Iristectorigenin B-O-glucoside	-	Flavones	295000	341000	306000	196000	268000	178000	800000	795000	773000	1.21853	3.68847	1.88302	up
kz002986	Luteolin-7-O-(6'-O-malonyl)-β-D-glucoside	-	Flavones	9990	7590	9190	22100	29500	24800	100	100	100	1.23841	0.0039267	-7.99247	down
kz000134	Tricetin O-malonylhexoside	-	Flavones	260000	303000	258000	89600	79900	59600	767000	927000	964000	1.23129	11.6019	3.53629	up
kz000809	Chrysoeriol-O-acetylhexoside	-	Flavones	143000	114000	142000	187000	225000	201000	53500	66800	52400	1.22516	0.281729	-1.82762	down
kz002674	Dihydrochrysin-O-malonylglucoside	-	Flavones	10100	8440	7140	1690	4040	4280	24500	26500	31600	1.19293	8.25175	3.0447	up
kz005224	Tamarixetin-malonylhexoside	-	Flavones	2290000	2100000	2130000	4840000	4700000	4690000	593000	530000	572000	1.23853	0.119115	-3.06958	down
kz000135	Selgin O-malonylhexoside	-	Flavones	2240000	2180000	2120000	4520000	4700000	4500000	544000	498000	596000	1.23745	0.119388	-3.06627	down
kz002990	Luteolin-7-O-rutinoside	3563-98-2	Flavones	842000	833000	770000	869000	924000	830000	251000	246000	273000	1.2356	0.293557	-1.76829	down
kz005225	Luteolin 7-O-neohesperidoside(Lonicerin)	25694-72-8	Flavones	509000	492000	519000	711000	779000	702000	486000	392000	513000	1.15621	0.63458	-0.656125	down
kz000834	Luteolin-3',7-di-O-glucoside	52187-80-1	Flavones	203000	195000	173000	117000	99900	100000	304000	380000	358000	1.22668	3.2881	1.71726	up
kz000831	Diosmin	520-27-4	Flavones	1490000	1720000	1210000	456000	606000	542000	1320000	1130000	1050000	1.19576	2.18204	1.12568	up
kz000830	Chrysoeriol-7-O-rutinoside	-	Flavones	284000	444000	302000	93100	113000	124000	236000	289000	205000	1.17684	2.21145	1.14499	up
kz005132	Luteolin-caffeoyl-O-rhamnoside	-	Flavones	5250000	4950000	5300000	3720000	4130000	3660000	2380000	2390000	2550000	1.21543	0.635969	-0.652972	down
kz001684	Tetramethylluteolin (3',4',5,7-Tetramethoxyflavone)	855-97-0	Flavones	31000	28200	23700	24400	23200	18600	10300	11100	13000	1.17577	0.519637	-0.944423	down
kz002673	Eriodictyol-O-glucoside	-	Flavones	6610000	6920000	6340000	1570000	2200000	2190000	5550000	6430000	5960000	1.21216	3.01007	1.5898	up
kz004697	Taxifolin-3'-O-β-D-glucoside	-	Flavones	2660000	2850000	3100000	2960000	2550000	2990000	5670000	4970000	4820000	1.2039	1.81882	0.863006	up
kz005470	(+)-Afzelechin-3-O-gallate	-	Flavones	1670000	1930000	2280000	3190000	3370000	3540000	1710000	1980000	2120000	1.20075	0.575248	-0.797745	down
kz002974	Acacetin-7-O-galactoside	-	Flavones	15000	19700	14000	8690	10200	11600	34900	39600	49000	1.21875	4.05051	2.0181	up
kz002984	Eupatilin 3-glucoside	-	Flavones	128000	130000	142000	53000	50800	54300	380000	343000	383000	1.23793	6.99557	2.80644	up
kz000821	Tricin 7-O-(6''-O-Malonyl)-Beta-D-Glucoside	-	Flavones	37400	40200	51600	14900	15900	11200	73800	72100	82300	1.22826	5.43333	2.44184	up
kz000815	Tricin 4'-O-β-guaiacylglycerol	-	Flavones	20300	20900	21400	9010	6720	7790	30900	27100	35400	1.22194	3.97109	1.98953	up
kz000848	Tricin 4'-O-(β-guaiacylglyceryl)ether 7-O-glucoside	-	Flavones	65600	38300	48300	19600	11400	9260	72500	71900	73900	1.19973	5.42226	2.43889	up
kz003992	Luteolin-O-Malonyl-O-Hexoside-O-Hexoside-O-Pentoside	-	Flavones	155000	102000	103000	155000	174000	167000	58900	47300	61700	1.22282	0.338508	-1.56274	down
kz005088	Tricetin?4'-methyl?ether-3'-O-β-D-glucoside	-	Flavones	3430000	3270000	3420000	5210000	5720000	5550000	2720000	2940000	2890000	1.23112	0.518811	-0.94672	down
kz002948	Rhamnocitrin (7-Methylkaempferol)	569-92-6	Flavonols	57400	50200	56200	18600	22000	19600	103000	112000	123000	1.23529	5.61462	2.48919	up
kz003689	Kaempferol-3-arabinopyranoside	-	Flavonols	673000	646000	580000	3790000	4030000	3890000	487000	505000	469000	1.2386	0.124765	-3.00271	down
kz005079	Kaempferol-4'-O-β-D-glucopyranoside	-	Flavonols	12100000	11600000	11000000	16200000	19200000	18300000	6260000	5490000	5920000	1.23094	0.32905	-1.60362	down
kz002979	6-C-Methylkaempferol 3-glucoside	-	Flavonols	4630000	4760000	4850000	2290000	2460000	2430000	14400000	15600000	16700000	1.23766	6.50418	2.70137	up
kz002982	6-methoxykaempferol-3-O-glucoside	63422-27-5	Flavonols	3090000	3390000	3470000	5840000	5730000	5080000	2780000	2770000	2850000	1.22852	0.504505	-0.987061	down
kz002819	Limocitrin 3-rhamnoside	-	Flavonols	341000	339000	298000	244000	232000	211000	759000	780000	873000	1.23355	3.51092	1.81185	up
kz004167	Kaempferol-O-pentoside-O-hexoside	-	Flavonols	100	100	100	36100	41800	37700	375000	336000	334000	1.2375	9.03979	3.17629	up
kz003539	Quercetin-3-O-β-D-xylopyranosyl-(1→2)-β-D-galactopyranoside	-	Flavonols	789000	859000	856000	1020000	1030000	974000	2100000	2420000	2910000	1.21184	2.45701	1.2969	up
kz004776	Kaempferol-7-O-neohesperidoside	-	Flavonols	3020000	3700000	3590000	4480000	4600000	4790000	2590000	3170000	3360000	1.15646	0.657534	-0.604862	down
kz005084	(Kaempferol-3-O-β-D-galactoside-4'O-β-D-glucoside)	-	Flavonols	1350000	1290000	1440000	1960000	2140000	1960000	494000	403000	444000	1.23444	0.221287	-2.17601	down
kz003821	Kampferol 3-O-(6″-galloyl)-β-D-galactopyranoside	-	Flavonols	100	100	100	17200	10700	9740	100	100	100	1.23595	0.00797024	-6.97116	down
kz003820	Kampferol 3-O-(6″-galloyl)-β-D-glucopyranoside	56317-05-6	Flavonols	93200	71700	73600	50100	57100	60500	25000	16400	30800	1.13245	0.430531	-1.21581	down
kz003825	Quercetin 3-O-(6''-trans-p-Coumaroyl)-β-D-galactopyranoside	-	Flavonols	632000	618000	619000	224000	222000	187000	635000	553000	630000	1.2272	2.87204	1.52207	up
kz001380	Quercetin-O-rutinoside-O-rhamnoside	-	Flavonols	280000	330000	373000	653000	627000	732000	396000	410000	436000	1.20896	0.617296	-0.695965	down
kz004371	Kaempferol 3-O-[2-O-β-D-galactose-6-O-a-L-rhamnose]-β-D-glucoside	-	Flavonols	5950000	6160000	4200000	7830000	9480000	10100000	2240000	2860000	1930000	1.2145	0.256476	-1.96311	down
km0814	Morin	6472-38-4	Flavonols	382000	402000	388000	419000	411000	363000	218000	236000	261000	1.19611	0.599329	-0.738579	down
km0548	Dihydroquercetin (Taxifolin)	480-18-2	Flavonols	260000	237000	319000	520000	460000	463000	317000	276000	285000	1.20778	0.608455	-0.716778	down
kz002233	Dihydrokaempferide	137225-59-3	Flavonols	1750000	2790000	1610000	2810000	1210000	1760000	683000	941000	969000	1.01121	0.448616	-1.15645	down
kz000876	Juglanin	5041-67-8	Flavonols	107000	112000	119000	313000	368000	336000	64000	70200	85700	1.22863	0.216224	-2.2094	down
km0692	Kaempferol 7-O-rhamnoside	20196-89-8	Flavonols	77600	100000	97300	305000	366000	344000	1780000	2000000	2020000	1.2358	5.71429	2.51457	up
kz000882	Kaempferol-7-O-glucoside	16290-07-6	Flavonols	300000	277000	309000	213000	223000	207000	129000	129000	142000	1.22247	0.622084	-0.684819	down
kz000891	Quercetin-3-O-β-D-glucoside(Isoquercitrin)	482-35-9	Flavonols	1770000	2170000	1530000	2670000	3080000	2940000	1590000	1460000	1590000	1.22273	0.533947	-0.905231	down
km0817	Myricetin 3-O-rhamnoside (Myricitrin)	17912-87-7	Flavonols	8870	17900	13400	4890	18900	16900	7550000	7640000	7460000	1.22857	556.648	9.12062	up
kz000890	Quercetin-7-O-Glucoside	491-50-9	Flavonols	2580000	2870000	2440000	3920000	5300000	6670000	2470000	2390000	1740000	1.13487	0.415356	-1.26758	down
kz000888	Quercetin-3-O-β-D-Galactoside (Hyperin)	482-36-0	Flavonols	183000	167000	196000	267000	307000	187000	71500	81900	137000	1.10583	0.381603	-1.38986	down
kz003840	6-methoxy quercetin-3-O-Xyloside	-	Flavonols	10800	19800	21300	55400	60900	53700	33500	28100	22200	1.17084	0.492941	-1.02051	down
kz003838	8-methoxykaempferol-7-O-rhamnoside	-	Flavonols	159000	120000	143000	281000	339000	283000	107000	99700	107000	1.22911	0.347398	-1.52534	down
kz002828	Isorhamnetin-3-O-rhamnoside	-	Flavonols	100	100	100	14100	10600	7620	100	100	100	1.23554	0.00928218	-6.75132	down
kz002771	methylquercetin rha	-	Flavonols	4630	6490	7490	12500	12500	12500	100	100	100	1.2391	0.008	-6.96578	down
kz002829	Isorhamnetin-7-O-glucoside	-	Flavonols	3210000	3260000	3700000	5470000	6090000	5200000	2760000	2770000	2890000	1.22614	0.502387	-0.99313	down
kz004169	Isorhamnetin 3-O-β-D-Glucoside	5041-82-7	Flavonols	3320000	3100000	3730000	5240000	6270000	5110000	2580000	2670000	2940000	1.21075	0.49278	-1.02099	down
kz004170	Rhamnetin 3-O-β-D-Glucoside	27875-34-9	Flavonols	3180000	3400000	3480000	5400000	5340000	5430000	2700000	2630000	2970000	1.23139	0.513296	-0.962136	down
kz002678	Quercetin-3-O-(6''-O-acetyl)-galactoside	-	Flavonols	7530000	3420000	6590000	8650000	7020000	11400000	2300000	1750000	1470000	1.20547	0.203916	-2.29395	down
kz002679	Kaempferol-3-O-(6''-malonyl)-glucoside	-	Flavonols	1450000	1960000	1670000	4070000	4150000	4880000	205000	162000	187000	1.23724	0.0422901	-4.56354	down
kz002680	Kaempferol-3-O-(6''-malonyl)-galactoside	-	Flavonols	1530000	1690000	1860000	4650000	5050000	4720000	147000	142000	163000	1.23853	0.0313454	-4.9956	down
kz002682	Quercetin-3-O-(6''-O-malonyl)-galactoside	-	Flavonols	7100000	7410000	7810000	13700000	12600000	12300000	1920000	2090000	2320000	1.23597	0.16399	-2.60832	down
kz002995	Quercetin-7-O-(6'-O-malonyl)-β-D-glucoside	-	Flavonols	13200000	13000000	12000000	15900000	19200000	15900000	3310000	3170000	3210000	1.23512	0.19	-2.39593	down
km1309	Isorhamnetin O-acetyl-hexoside	-	Flavonols	532000	584000	639000	1560000	1360000	1220000	191000	164000	181000	1.23508	0.129469	-2.94933	down
kz003844	Limocitrin-O-Acetyl-O-Hexoside	-	Flavonols	66000	52800	54800	114000	112000	117000	29900	31800	23500	1.22851	0.248397	-2.00928	down
kz003755	Quercetin-3-sambubioside	83048-35-5	Flavonols	753000	853000	925000	936000	1170000	1010000	2280000	2150000	2550000	1.21491	2.24005	1.16353	up
kz005041	Quercetin-3-O-β-D-apiofuranosyl-(1→2)-β-D-galactoside	-	Flavonols	908000	852000	892000	934000	1090000	1070000	2090000	1380000	2440000	1.07723	1.91015	0.933685	up
kz000905	Kaempferol-3-O-rutinoside(Nicotiflorin)	17650-84-9	Flavonols	127000	112000	126000	146000	139000	123000	51200	62900	59800	1.21744	0.426225	-1.23031	down
kz000915	6-Hydroxykaempferol-7,6-O-Diglucoside	-	Flavonols	6070000	5030000	5840000	8700000	8450000	8700000	1690000	1140000	1520000	1.22878	0.168279	-2.57108	down
km0175	Myricetin 3-O-rutinoside	-	Flavonols	1020000	1150000	1250000	997000	923000	931000	2250000	2080000	2080000	1.23394	2.24833	1.16886	up
kz005042	Quercetin-3-O-β-D-galactoside-7-O-β-D-glucoside	56782-99-1	Flavonols	2250000	2570000	2390000	3100000	3040000	2980000	1560000	1480000	1380000	1.23287	0.484649	-1.04499	down
kz001739	Quercetin-3-O-(2''-galloyl)-β-D-glucoside	-	Flavonols	100	100	14000	18500	28500	12200	100	100	100	1.23338	0.00506757	-7.62449	down
kz001948	Quercetin-3-O-methyl ether	1486-70-0	Flavonols	15800	16300	14100	24400	31200	24400	11300	12300	16000	1.15838	0.495	-1.0145	down
kz000886	Myricetin-3-O-arabinoside	132679-85-7	Flavonols	735000	627000	528000	1020000	1100000	1320000	675000	652000	625000	1.19219	0.567442	-0.817456	down
kz002604	Kaempferol-3-O-(6''-acetyl)-glucoside	-	Flavonols	3520000	3560000	3370000	10600000	15600000	10300000	409000	456000	538000	1.23298	0.0384384	-4.70131	down
kz002658	"Myricetin-3-O-(6""-malony)glucoside"	-	Flavonols	233000	246000	313000	437000	494000	394000	29900	35600	32000	1.23637	0.0735849	-3.76445	down
kz005089	Isorhamnetin 3-O-α-L- (6'''-p-coumarylglucosyl-β-D-1,2-O-rhamnoside)	-	Flavonols	66100	57200	43300	22300	21500	19100	59500	40700	50100	1.19368	2.38951	1.25671	up
kz002354	Luteolin-C-pentoside	-	Flavonoid carbonoside	414000	399000	410000	135000	99800	125000	621000	604000	703000	1.22973	5.35853	2.42184	up
kz000123	O-methylnaringenin C-pentoside	-	Flavonoid carbonoside	343000	404000	432000	139000	153000	112000	579000	643000	636000	1.22951	4.59901	2.20132	up
kz002359	Luteolin-C-pentoside-C-pentoside	-	Flavonoid carbonoside	39600	49200	39600	34200	31100	32300	55100	49400	58600	1.20899	1.67111	0.740804	up
kz000828	Apigenin 6,8-C-diglucoside	23666-13-9	Flavonoid carbonoside	863000	798000	606000	127000	142000	140000	658000	818000	712000	1.23473	5.34963	2.41944	up
kz002597	Kaempferol-C-glucoside-C-glucoside	-	Flavonoid carbonoside	78900	117000	106000	100	100	100	160000	172000	189000	1.23903	1736.67	10.7621	up
kz002596	Kaempferol-C-glucoside-O-glucoside	-	Flavonoid carbonoside	1150000	1230000	1340000	318000	441000	401000	1660000	1200000	1510000	1.21386	3.76724	1.91351	up
kz001903	Apigenin 8-C-α-L-Arabinopyranoside	-	Flavonoid carbonoside	795000	752000	787000	377000	429000	416000	821000	868000	872000	1.23115	2.09574	1.06746	up
kz001978	Genistein 8-C-glucoside	66026-80-0	Flavonoid carbonoside	4270000	3380000	3880000	758000	1020000	987000	5210000	4530000	4770000	1.23007	5.24774	2.3917	up
kz000928	Luteolin-8-C-Glucoside (Orientin)	28608-75-5	Flavonoid carbonoside	32400	32200	31500	18400	20300	14600	43600	44500	53200	1.20633	2.65103	1.40655	up
kz000927	Luteolin-6-C-glucoside (Isoorientin)	4261-42-1	Flavonoid carbonoside	2230000	2020000	2410000	500000	441000	460000	4260000	4530000	5170000	1.23693	9.96431	3.31677	up
km1387	Naringenin C-hexoside	-	Flavonoid carbonoside	577000	488000	559000	94000	166000	59800	763000	731000	765000	1.19113	7.06379	2.82044	up
kz003210	Apigenin-6-C-β-D-xyloside-8-C-β-Darabinoside	-	Flavonoid carbonoside	3560000	3550000	3540000	2530000	2700000	2300000	4010000	3740000	3770000	1.2049	1.52988	0.613419	up
kz003214	"Apigenin-8-C-(2""-β-D-glucosyl)-α-L-arabinoside"	-	Flavonoid carbonoside	7980000	8110000	8430000	3770000	3600000	3300000	9920000	8380000	10200000	1.2256	2.67104	1.4174	up
kz000932	Schaftoside	51938-32-0	Flavonoid carbonoside	219000	256000	282000	101000	88200	92100	318000	244000	312000	1.22176	3.107	1.63552	up
kz003215	"Apigenin-6-C-(2""-β-D-glucosyl)-α-L-arabinoside"	-	Flavonoid carbonoside	1290000	1320000	1630000	520000	516000	401000	971000	1170000	1350000	1.19114	2.42937	1.28058	up
kz000930	Isoschaftoside	52012-29-0	Flavonoid carbonoside	6040000	6590000	6270000	2300000	2400000	2200000	6840000	6290000	6430000	1.23628	2.83478	1.50324	up
kz000931	Apigenin-6-C-glucose-8-xylcose	-	Flavonoid carbonoside	1770000	1840000	1900000	682000	847000	657000	3190000	2900000	3190000	1.23103	4.2452	2.08583	up
kz001981	Genistein 8-C-apiosyl(1→6)glucoside	-	Flavonoid carbonoside	2400000	2650000	2770000	1240000	1300000	1240000	3250000	2900000	3690000	1.22564	2.60317	1.38027	up
kz005441	Isovitexin-2''-O-rhamnoside	-	Flavonoid carbonoside	39100	39700	30800	34100	48500	39700	100	100	100	1.23825	0.00245298	-8.67125	down
km1011	Vitexin 2''-O-beta-L-rhamnoside	64820-99-1	Flavonoid carbonoside	2610000	2230000	2200000	1190000	1200000	1280000	3160000	2960000	3320000	1.23455	2.57221	1.36301	up
kz003217	Vitexin-2-O-D-glucopyranoside	-	Flavonoid carbonoside	7770000	8400000	7330000	2070000	1630000	2240000	7120000	7570000	7980000	1.22495	3.8165	1.93225	up
kz000434	Pinobanksin	548-82-3	Flavanols	705000	732000	801000	818000	935000	826000	528000	490000	525000	1.21619	0.598294	-0.741074	down
kz000441	Hesperetin 5-O-glucoside	69651-80-5	Flavanols	3610000	3540000	3300000	5810000	6430000	6280000	3250000	2930000	2600000	1.21736	0.474082	-1.07679	down
kz000970	Epiafzelechin	24808-04-6	Flavanols	840000	732000	802000	1890000	1890000	2000000	971000	776000	802000	1.22087	0.441003	-1.18114	down
kz000158	Eriodictyol O-malonylhexoside	-	Flavanols	580000	521000	525000	270000	306000	284000	571000	602000	720000	1.21551	2.20116	1.13827	up
kz000982	Epicatechin-epiafzelechin	-	Flavanols	691000	731000	742000	1800000	1760000	1740000	939000	925000	944000	1.23832	0.529811	-0.916449	down
kz005192	Naringenin	480-41-1	Flavanones	730000	771000	838000	887000	980000	844000	544000	524000	588000	1.20794	0.610845	-0.711122	down
kz004664	5,7,4-trihydroxy-dihydroflavone	-	Flavanones	485000	484000	483000	444000	520000	481000	290000	254000	284000	1.20949	0.57301	-0.803367	down
kz000422	Butin	492-14-8	Flavanones	574000	575000	574000	519000	636000	529000	318000	300000	345000	1.19372	0.571853	-0.806284	down
kz000424	Eriodictyol	552-58-9	Flavanones	3670000	4030000	4010000	2720000	3040000	2690000	1150000	1030000	1070000	1.232	0.384615	-1.37851	down
kz005220	Hesperetin-7-O-glucoside	31712-49-9	Flavanones	4250000	4130000	4830000	2820000	2800000	2950000	7740000	6720000	8130000	1.22975	2.63594	1.39832	up
km0097	Hesperetin	520-33-2	Flavanones	110000	99500	104000	48500	50600	52700	146000	140000	146000	1.23738	2.84585	1.50886	up
km1293	Hesperetin O-malonylhexoside	-	Flavanones	79400	93800	102000	132000	130000	117000	89600	72600	85300	1.17152	0.653034	-0.614769	down
kz002219	Epipinoresinol	24404-50-0	Lignans	248000	225000	238000	381000	378000	374000	232000	202000	224000	1.22495	0.580759	-0.783988	down
kz000992	Pinoresinol	487-36-5	Lignans	230000	233000	220000	350000	348000	345000	221000	222000	194000	1.21993	0.610738	-0.711374	down
kz002685	Matairesinol	580-72-3	Lignans	102000	82900	81900	16900	18100	16300	198000	205000	217000	1.23859	12.0858	3.59524	up
kz005372	(+)-medioresinol	40957-99-1	Lignans	169000	158000	178000	200000	220000	202000	64400	66100	68500	1.23645	0.319936	-1.64415	down
kz003644	Matairesinoside	23202-85-9	Lignans	852000	908000	898000	570000	601000	575000	2580000	2450000	2720000	1.2379	4.43872	2.15014	up
kz005375	Isolariciresinol 9'-O-Glucoside	63358-12-3	Lignans	4870000	5130000	5150000	3050000	2910000	2710000	4880000	4670000	4990000	1.22489	1.67705	0.745923	up
kz004702	(+)-Isolariciresinol-9-O-β-D-glucopyranoside	-	Lignans	584000	594000	663000	371000	444000	349000	1020000	1030000	1090000	1.22591	2.69759	1.43167	up
kz003850	(-)-secoisolariciresinol 4-O-β-D-giucopyranoside	-	Lignans	2050000	2060000	2050000	1330000	1230000	1170000	4270000	4390000	4740000	1.23556	3.59249	1.84499	up
kz004703	secoisolariciresinol 9-O-β-D-glucopyranoside	63320-67-2	Lignans	391000	389000	330000	87500	73700	62300	1970000	1980000	1900000	1.23679	26.1745	4.71009	up
kz003450	Balanophonin	118916-57-7	Lignans	27200	30000	26600	48700	54600	46300	25600	26800	26400	1.22317	0.526738	-0.924843	down
kz000995	Syringaresinol	21453-69-0	Lignans	172000	177000	187000	93700	91600	89500	214000	223000	236000	1.23621	2.44905	1.29222	up
kz002687	Nortrachelogenin 4-O-β-D-glucoside	-	Lignans	194000	213000	218000	142000	174000	148000	248000	241000	219000	1.17357	1.52586	0.609625	up
kz001001	Syringaresinol-Hex	-	Lignans	866000	1150000	1010000	1050000	1030000	1040000	1700000	1810000	1900000	1.23065	1.73397	0.794083	up
kz004735	Ligraminol E	-	Others	64500	54800	59900	61900	84600	71500	18600	20800	24500	1.21486	0.293119	-1.77044	down
kz003151	Ailantinol E	-	Others	916000	792000	841000	337000	381000	317000	870000	912000	892000	1.23118	2.58357	1.36937	up
kz003316	(-)-epicatechin-3-(3''-O-methyl) gallate	-	Others	39200	63700	71100	4670000	5500000	4760000	81400	86800	72700	1.23824	0.0161353	-5.95364	down
kz000178	Hydroxyphenethylamine	7568-93-6	Others	25600	25100	22800	16100	17700	12900	30200	32700	26100	1.1689	1.90578	0.930383	up
kz001031	N-Acetyl-β-D-mannosamine	7772-94-3	Others	68900	83700	89100	94700	89900	92800	174000	176000	180000	1.23704	1.9106	0.934025	up
kz000190	Arbutin	497-76-7	Others	917000	1040000	1160000	761000	891000	787000	1440000	1320000	1570000	1.20522	1.77532	0.828077	up
kz004738	4,7,9,9′-Tetrahydroxy-3,3′-dimethoxy-8-O-4′-neolignan	-	Others	2560000	2570000	2530000	4660000	5290000	4490000	2370000	2270000	2270000	1.22659	0.478532	-1.06331	down
kz000198	Phellodensin F	-	Others	45200	70000	55000	145000	166000	139000	72400	71000	80600	1.21635	0.497778	-1.00643	down
kz004748	Propyl2-(trimethylammonio)ethyl phosphate	-	Others	174000	192000	190000	186000	194000	152000	84200	70000	77200	1.20943	0.434962	-1.20104	down
kz000184	Trisodium Phosphoenolpyruvate	5541-93-5	Others	381000	354000	456000	405000	441000	373000	879000	839000	809000	1.22607	2.07301	1.05173	up
kz003218	Benzaldehyde	100-52-7	Others	89700	106000	116000	147000	167000	142000	64400	40100	47400	1.19834	0.333114	-1.58591	down
kz000175	Benzamide	55-21-0	Others	102000	100000	90400	198000	194000	192000	120000	114000	125000	1.23095	0.614726	-0.701985	down
kz001013	Phenethylamine	64-04-0	Others	438000	368000	417000	766000	809000	689000	497000	432000	500000	1.18919	0.631184	-0.663868	down
kz001351	2,4,6,4'-Tetrahydroxy-stilbene-2-O-D-glucopyranoside	-	Others	48300	29200	51300	49700	56800	42700	82300	71300	85800	1.14402	1.60456	0.682176	up
kz005462	3,3',4',5,5',7-Hexahydroxyflavone; 3-O-[α-L-Rhamnopyranosyl-(1->6)-β-D-glucopyranoside]	-	Other flavonoids	224000	240000	224000	204000	216000	183000	318000	306000	305000	1.20742	1.54063	0.623521	up
kz005472	3,3',4',5,7-Pentahydroxyflavan-(4->6)-3,3',4',5,7-pentahydroxyflavan; (2R,2'R,3R,3'R,4R)-form, 3,3'-Bis-O-(3,4,5-trihydroxybenzoyl)	-	Other flavonoids	98400	121000	96300	185000	199000	187000	92000	67200	84800	1.20883	0.42732	-1.22661	down
kz001058	LysoPC 16:2(2n isomer)	-	LPC	25600	26500	31900	28400	26800	29700	14700	11900	13600	1.21952	0.473498	-1.07857	down
kz002370	LysoPC 16:1(2n isomer)	-	LPC	1090000	1140000	1200000	1140000	1310000	1070000	505000	459000	526000	1.22143	0.423295	-1.24026	down
kz001062	LysoPC 18:3(2n isomer)	-	LPC	10300000	8550000	10300000	8710000	9390000	7780000	4850000	4970000	5520000	1.19863	0.592736	-0.754539	down
kz004549	LysoPC 18:2(isomer)	-	LPC	14700000	14800000	15300000	11400000	12500000	9920000	5420000	4730000	5710000	1.20666	0.468953	-1.09248	down
kz004754	LysoPC 18:1	-	LPC	13500000	13100000	14300000	11800000	13000000	10800000	5290000	4020000	5620000	1.19745	0.419382	-1.25366	down
km1041	LysoPC 18:1 (2n isomer)	-	LPC	16000000	16000000	16900000	14100000	15600000	12800000	6160000	4730000	6650000	1.1976	0.412706	-1.27681	down
kz000223	LysoPC 20:2(2n isomer)	-	LPC	21300	19800	19500	13800	15800	11000	9490	5170	5140	1.05807	0.487685	-1.03598	down
kz002371	LysoPC 17:2	-	LPC	58400	57200	55000	58500	72200	55500	28300	21800	26300	1.20134	0.410311	-1.28521	down
kz002378	LysoPC 19:1	-	LPC	44300	36800	44000	35200	41700	23800	18700	13100	14600	1.09997	0.460775	-1.11787	down
kz002393	LysoPE 16:1	-	LPE	40600	33700	46700	41300	40600	36400	27300	20200	25300	1.15035	0.615385	-0.70044	down
kz002392	LysoPE 16:1(2n isomer)	-	LPE	39500	41400	44200	39700	46100	38400	22500	22800	29300	1.14936	0.600644	-0.735418	down
kz001067	LysoPE 16:0(2n isomer)	-	LPE	1150000	1130000	1200000	1490000	1510000	1330000	951000	900000	948000	1.2142	0.64642	-0.629456	down
kz001068	LysoPE 16:0	53862-35-4	LPE	1150000	1130000	1240000	1440000	1510000	1410000	929000	869000	971000	1.2217	0.635092	-0.654963	down
kz001070	LysoPE 18:2	-	LPE	4700000	4500000	4790000	4020000	4420000	3770000	2420000	2340000	2680000	1.20154	0.609337	-0.714689	down
kz001069	LysoPE 18:2(2n isomer)	-	LPE	4740000	4450000	5020000	3950000	4510000	3820000	2530000	2340000	2680000	1.1971	0.614821	-0.701762	down
kz003497	3-O-Galloyl-β-D-glucose	-	Tannins	16100000	17100000	17700000	13600000	15300000	12800000	34600000	33200000	35700000	1.23015	2.48201	1.31151	up
kz003498	2-O-Galloyl-β-D-glucose	-	Tannins	5670000	5320000	5620000	2910000	2570000	2800000	8900000	8990000	9040000	1.23643	3.25242	1.70151	up
kz003718	2,3-Di-O-Galloyl-D-Glucose	-	Tannins	486000	411000	453000	165000	230000	210000	328000	291000	331000	1.12357	1.57025	0.650992	up
kz003723	1,3,6-Tri-O-galloyl-D-glucose	18483-17-5	Tannins	141000	133000	197000	59200	76100	85300	136000	125000	153000	1.15693	1.8767	0.908198	up
kz003724	1,2,3-Tri-O-galloyl-D-glucose	-	Tannins	128000	145000	147000	61600	48800	87900	118000	116000	117000	1.07503	1.77005	0.823786	up
kz005457	Theasinensin C; Atropisomer, 3,3'-bis-O-(3,4,5-trihydroxybenzoyl)	-	Tannin	17800	17600	22400	62100	70100	39800	106000	88200	123000	1.05189	1.84419	0.882984	up
kz003716	Maplexin D (2,4-Di-O-Galloyl-1,5-Anhydro-D-Glucitol)	-	Tannins	83500	78500	114000	43500	45200	57200	152000	120000	146000	1.21152	2.86498	1.51852	up
kz004377	Theaflavate B;3'-O-(3,4,5-Trihydroxybenzoyl)	152542-70-6	Tannins	696000	842000	760000	1100000	1160000	1350000	722000	592000	629000	1.19544	0.538227	-0.893713	down
kz004381	Theaflavin-3-gallate	30462-34-1	Tannins	2260000	2000000	1880000	1270000	1320000	1320000	823000	796000	859000	1.2312	0.63376	-0.657992	down
kz004382	Theaflavin-3'-Gallate	28543-07-9	Tannins	2290000	1980000	1900000	1340000	1380000	1340000	799000	741000	841000	1.22658	0.586453	-0.769912	down
kz004380	Theaflavin	4670/5/7	Tannins	246000	237000	237000	363000	400000	351000	251000	240000	228000	1.20985	0.645422	-0.631686	down
km1411	N-p-Coumaroyl putrescine	34136-53-3	Alkaloids	51600	85800	55600	85400	100000	75400	27100	29400	23700	1.22012	0.307515	-1.70127	down
km1410	N'-p-Coumaroyl putrescine	-	Alkaloids	42500	59500	50100	62600	57200	44500	23000	21100	15800	1.18659	0.364577	-1.4557	down
kz000044	Feruloylspermidine	-	Alkaloids	53000	79700	51800	99800	101000	94400	100	100	100	1.23907	0.00101626	-9.94251	down
kz000444	Agmatine	306-60-5	Alkaloids	223000	203000	190000	162000	180000	172000	428000	359000	462000	1.21919	2.42996	1.28093	up
kz000443	N-Acetylputrescine	18233-70-0	Alkaloids	301000	222000	231000	152000	145000	193000	453000	463000	442000	1.22034	2.77143	1.47063	up
kz000240	Trans-Zeatin-9-N-Glucoside	-	Alkaloids	1480000	1460000	1480000	1540000	1570000	1450000	3780000	3850000	3940000	1.23724	2.53728	1.34328	up
kz001097	Betaine	107-43-7	Alkaloids	1160000	1070000	930000	3170000	3570000	3290000	813000	866000	772000	1.236	0.244367	-2.03288	down
kz004021	6-Deoxyfagomine	197449-09-5	Alkaloids	1160000	1100000	988000	619000	524000	579000	912000	866000	862000	1.20354	1.5331	0.616453	up
kz001112	N-Acetyl-5-hydroxytryptamine	1210-83-9	Alkaloids	217000	196000	223000	228000	298000	260000	163000	140000	147000	1.17848	0.572519	-0.804604	down
kz003555	Ehretioside	-	Alkaloids	57700	60200	65600	44100	48200	44000	19600	27200	33300	1.07576	0.587674	-0.766911	down
kz001119	10-Formyl-THF	2800-34-2	Alkaloids	181000	197000	209000	137000	140000	145000	338000	280000	342000	1.22275	2.27488	1.18579	up
kz004762	2-Hydroxy-5,8,11,14,17-icosapentaenoyloxy]propyl-2-(trimethylammonio)ethyl phosphate	-	Alkaloids	106000	114000	120000	80500	86500	73200	45600	50400	50000	1.20567	0.607827	-0.718268	down
kz004763	3-Hydroxypropyl palmitate glc-glucosamine	-	Alkaloids	605000	524000	493000	242000	268000	205000	152000	152000	170000	1.13874	0.662937	-0.593056	down
kz002408	p-hydroxymandelonitrile	-	Alkaloids	163000	188000	143000	96400	99500	108000	198000	211000	194000	1.22979	1.98421	0.988561	up
kz001147	D-(+)-Sucrose	57-50-1	Saccharides and Alcohols	1830000	1960000	2000000	1310000	1440000	1430000	2770000	2810000	3120000	1.22891	2.08134	1.05751	up
kz001124	Xylitol	87-99-0	Saccharides and Alcohols	35200	36700	51400	140000	211000	142000	53400	46100	53000	1.20215	0.309331	-1.69278	down
kz001127	D-Arabitol	488-82-4	Saccharides and Alcohols	100000	109000	105000	315000	324000	306000	135000	128000	125000	1.23666	0.410582	-1.28426	down
kz001130	L-Gulonic-γ-lactone	1128-23-0	Saccharides and Alcohols	48700	71400	43700	59000	58900	51000	113000	85300	83300	1.13612	1.66726	0.737478	up
kz001132	Inositol	87-89-8	Saccharides and Alcohols	3670000	3690000	4000000	2360000	2230000	2260000	5070000	5710000	5450000	1.23421	2.36934	1.24449	up
kz001371	Threonate	70753-61-6	Saccharides and Alcohols	2090000	2000000	2040000	4240000	4650000	4810000	2660000	2570000	2780000	1.22239	0.584672	-0.774302	down
kz005413	1-(sn-Glycero-3-phospho)-1D-myo-inositol	-	Saccharides and Alcohols	7890000	8510000	7860000	10600000	9110000	10900000	7450000	7150000	5340000	1.09003	0.651421	-0.618338	down
kz003728	Geniposide	24512-63-8	Terpenoids	2600000	2260000	2160000	3220000	2820000	3470000	4800000	4550000	5530000	1.15942	1.56467	0.645857	up
kz005179	Monotropein	5945-50-6	Terpenoids	180000	162000	173000	57600	76200	49300	159000	154000	143000	1.19318	2.49044	1.3164	up
kz002218	Genipin	6902-77-8	Terpenoids	255000	265000	341000	214000	306000	267000	562000	469000	582000	1.17337	2.04956	1.03531	up
kz003744	Genipin O-apiofuranosyl-O-glucopyranoside	-	Terpenoids	104000	85000	93500	25100	20900	12600	34400	42500	60600	1.05845	2.34642	1.23046	up
kz001155	Nicotinic acid	59-67-6	Vitamins	218000	203000	256000	130000	105000	82600	387000	360000	364000	1.21255	3.49811	1.80658	up
kz000258	Nicotinate D-ribonucleoside	17720-18-2	Vitamins	5060000	4760000	4380000	1940000	2130000	2020000	6080000	5840000	6320000	1.23676	2.99507	1.58259	up
kz003477	ascorbic acid	-	Vitamins	3310000	4880000	5510000	2360000	2580000	1380000	7920000	6340000	7210000	1.17775	3.39715	1.76433	up
km0715	L-ascorbate	50-81-7	Vitamins	1580000	2090000	2490000	1350000	1300000	642000	3510000	3580000	2890000	1.137	3.03159	1.60008	up
kz001170	4-Hydroxycoumarin	1076-38-6	Coumarins	39400	49300	40500	71600	91500	76700	41100	35200	38500	1.20593	0.478732	-1.06271	down
kz002168	Pratensein	2284-31-3	Isoflavones	57500	51200	56600	20200	20600	18600	102000	109000	112000	1.23776	5.43771	2.443	up
km0602	Genistein 7-O-Glucoside (Genistin)	529-59-9	Isoflavones	2890000	2990000	2930000	1080000	1210000	1070000	6670000	5720000	6750000	1.23565	5.69643	2.51006	up
kz005146	Iristectorin B	94396-09-5	Isoflavones	204000	233000	180000	156000	196000	214000	551000	590000	697000	1.21595	3.24735	1.69926	up
kz001230	9-HOTrE	89886-42-0	Free fatty acids	8110	11500	11800	8310	6680	8360	13200	14100	10700	1.12498	1.62741	0.702577	up
kz000089	13-HPODE	33964-75-9	Free fatty acids	13300	14600	13600	8250	9110	7030	12800	12300	13800	1.17019	1.59492	0.67348	up
kz002895	Methyl 7,10-hexadecadienoate	-	Free fatty acids	3450000	3260000	3530000	2760000	3080000	2950000	4740000	4330000	4890000	1.21322	1.58817	0.667364	up
kz001252	9,12,13-Trihyroxy-10,15-octadecadienoic acid	-	Free fatty acids	5710	6640	5650	7270	7790	7450	100	100	100	1.23901	0.0133274	-6.22946	down
kz001246	9,10-Dihydroxy-12-octadecenoic acid	263399-34-4	Free fatty acids	38200	37400	41300	57700	59500	56100	24500	23400	24300	1.23744	0.416619	-1.2632	down
kz000082	1-Octadecanol	112-92-5	Free fatty acids	429000	462000	472000	846000	689000	666000	440000	423000	440000	1.18996	0.592004	-0.756322	down
kz000289	D-Erythronolactone	15667-21-7	Organic acids	151000	113000	140000	193000	255000	211000	108000	72500	124000	1.12612	0.462064	-1.11384	down
kz001275	Methylmalonic acid	516-05-2	Organic acids	5100000	5030000	5300000	4800000	5460000	5210000	15100000	14100000	15500000	1.23453	2.88946	1.5308	up
kz001276	Succinic acid	110-15-6	Organic acids	5270000	5090000	5410000	4930000	5360000	5120000	15500000	14200000	15200000	1.23644	2.91369	1.54285	up
kz000291	2-Picolinic acid	98-98-6	Organic acids	38500	40800	29000	41600	48000	44800	15400	24400	21400	1.16614	0.455357	-1.13493	down
kz001302	2,3-Dihydroxybenzoic Acid	303-38-8	Organic acids	137000	141000	154000	122000	137000	109000	182000	195000	212000	1.17594	1.60054	0.678562	up
kz001310	Phosphoenolpyruvic acid	4265-07-0	Organic acids	363000	332000	341000	409000	448000	396000	742000	792000	648000	1.20179	1.74142	0.800265	up
kz000290	Aminomalonic acid	1068-84-4	Organic acids	223000	197000	215000	186000	214000	193000	562000	495000	615000	1.22643	2.81956	1.49547	up
kz001270	Fumaric acid	110-17-8	Organic acids	78000	76500	55100	44900	73000	60000	108000	94600	94300	1.08297	1.66892	0.738911	up
kz001288	L-(-)-Malic acid	636-61-3	Organic acids	5020000	5320000	5300000	4320000	4570000	4300000	7190000	7040000	7630000	1.23028	1.65732	0.728849	up
km0496	Creatine	57-00-1	Organic acids	2280000	1940000	1990000	4230000	4250000	3900000	1960000	1890000	2290000	1.21807	0.495961	-1.0117	down
kz001293	4-Guanidinobutyric acid	463-00-3	Organic acids	442000	448000	424000	264000	267000	289000	623000	673000	610000	1.23318	2.32439	1.21685	up
kz001312	Shikimic acid	138-59-0	Organic acids	410000	361000	407000	273000	422000	318000	484000	569000	482000	1.04273	1.5153	0.599604	up
kz004909	2-hydroxy-3-phenylpropanoic acid	828-01-3	Organic acids	100	100	100	17800	20300	28500	100	100	100	1.23744	0.0045045	-7.79442	down
kz004910	2-hydroxy-(4-hydroxyphenyl)propanoic acid	-	Organic acids	100	100	100	53800	48600	50000	100	100	100	1.23908	0.0019685	-8.98868	down

## Sheet: FWM_vs_FWS
Table S2 Identification of differentially accumulated metabolites (DAMs) in different groups （FWM_vs_FWS）
Index	Compounds	CAS	Class	FWH-1	FWM-1	FWM-2	FWM-3	FWS-1	FWS-2	FWS-3	VIP	Fold_Change	Log2FC	Type
kz000321	5-Aminovaleric acid	660-88-8	Amino acids and derivatives	7390	7400	10900	14000	100	100	100	1.19249	0.00928793	-6.75043	down
kz000320	L-Valine	72-18-4	Amino acids and derivatives	2760000	6360000	7670000	6330000	4170000	3430000	4100000	1.13894	0.574656	-0.799229	down
kz000327	Trans-4-Hydroxy-L-proline	51-35-4	Amino acids and derivatives	3290000	7090000	7180000	7600000	4720000	4590000	4850000	1.18735	0.647462	-0.627132	down
kz000329	L-Isoleucine	73-32-5	Amino acids and derivatives	2240000	5750000	5500000	6080000	3200000	3280000	3500000	1.18419	0.57588	-0.79616	down
kz000330	L-Leucine	61-90-5	Amino acids and derivatives	2340000	5790000	5570000	6010000	3300000	3300000	3470000	1.19028	0.579735	-0.786534	down
kz005400	Ile-Asp	-	Amino acids and derivatives	111000	95100	83000	118000	51300	52100	58300	1.12202	0.546099	-0.872765	down
kz000378	L-Tryptophan	73-22-3	Amino acids and derivatives	6340000	12300000	12300000	11500000	6470000	6840000	7120000	1.187	0.565928	-0.82131	down
kz000385	Glycylphenylalanine	721-66-4	Amino acids and derivatives	98500	196000	176000	212000	85400	72800	67900	1.17759	0.387158	-1.36901	down
kz000406	S-(methyl)glutathione	2922-56-7	Amino acids and derivatives	104000	218000	238000	230000	92300	90700	144000	1.10924	0.476676	-1.06892	down
kz000388	Pro-Leu	-	Amino acids and derivatives	74500	200000	170000	170000	102000	94600	96800	1.17553	0.543333	-0.880091	down
kz000018	L-Glutamine O-hexside	-	Amino acids and derivatives	15300	43700	39100	42900	33100	24000	25300	1.07652	0.655529	-0.609268	down
kz000389	Val-Leu	-	Amino acids and derivatives	60400	86300	88800	97100	47200	37000	37000	1.16956	0.445261	-1.16728	down
kz000390	DL-Alanyl-DL-phenylalanine	1999-45-7	Amino acids and derivatives	35700	62700	63800	64100	25000	31700	34700	1.15621	0.479538	-1.06028	down
kz000394	Acetyltryptophan	2280/1/5	Amino acids and derivatives	88700	85400	87800	104000	165000	172000	205000	1.15576	1.95527	0.967366	up
kz000022	Aspartic acid di-O-glucoside	-	Amino acids and derivatives	1190000	2420000	2290000	2070000	1330000	1320000	1270000	1.17896	0.578171	-0.790432	down
kz000023	Oxiglutatione	27025-41-8	Amino acids and derivatives	1800000	3130000	3760000	3750000	1500000	1390000	1910000	1.1504	0.451128	-1.14839	down
kz000004	Guanidineacetic acid	352-97-6	Amino acids and derivatives	22900	98400	105000	85100	50900	54400	60100	1.15065	0.57331	-0.802612	down
kz000331	L-Asparagine	70-47-3	Amino acids and derivatives	362000	1460000	1590000	1630000	683000	711000	571000	1.17918	0.419872	-1.25198	down
kz000338	L-Glutamine	56-85-9	Amino acids and derivatives	2430000	9020000	9300000	8550000	3220000	3110000	3370000	1.1938	0.360997	-1.46994	down
kz000343	L-Methionine	63-68-3	Amino acids and derivatives	176000	453000	447000	516000	262000	265000	308000	1.15665	0.589689	-0.761973	down
kz000007	L-Ornithine	70-26-8	Amino acids and derivatives	35000	150000	168000	161000	66200	80700	65300	1.17612	0.443006	-1.1746	down
kz000318	L-Proline	147-85-3	Amino acids and derivatives	6230000	18100000	16600000	17700000	8290000	8070000	8620000	1.19207	0.476718	-1.06879	down
kz000347	D-Alanyl-D-Alanine	923-16-0	Amino acids and derivatives	1870	2390	4180	3150	7680	9580	8430	1.13053	2.643	1.40218	up
kz000339	L-(+)-Lysine	56-87-1	Amino acids and derivatives	1710000	9190000	8890000	7960000	2760000	2820000	3930000	1.16297	0.365207	-1.45321	down
kz000360	L-(+)-Arginine	74-79-3	Amino acids and derivatives	2600000	14900000	14100000	14000000	4140000	3890000	4100000	1.19547	0.282093	-1.82576	down
kz000344	L-Histidine	71-00-1	Amino acids and derivatives	262000	769000	875000	1010000	246000	232000	258000	1.18582	0.277317	-1.85039	down
kz000361	N-Acetylaspartate	997-55-7	Amino acids and derivatives	536000	461000	413000	476000	277000	250000	318000	1.13003	0.625926	-0.675936	down
kz000356	Glycyl-L-proline	704-15-4	Amino acids and derivatives	8410	13800	15600	26700	9330	9240	8720	1.02484	0.486453	-1.03963	down
kz000012	N-Acetylmethionine	65-82-7	Amino acids and derivatives	56800	53300	56900	63900	36200	29100	30700	1.15147	0.551407	-0.85881	down
kz000374	2,6-Diaminooimelic acid	583-93-7	Amino acids and derivatives	2360000	2070000	1900000	1880000	3140000	3230000	2670000	1.1424	1.5453	0.627886	up
kz000372	H-HomoArg-OH	156-86-5	Amino acids and derivatives	269000	904000	859000	945000	241000	281000	235000	1.19088	0.279542	-1.83886	down
kz000370	N6-Acetyl-L-lysine	692-04-6	Amino acids and derivatives	768000	1450000	1530000	1650000	831000	858000	828000	1.18644	0.543629	-0.879307	down
kz000366	L-(-)-Tyrosine	60-18-4	Amino acids and derivatives	938000	4350000	4280000	4600000	2190000	2430000	2320000	1.18843	0.524565	-0.930805	down
kz000417	Phloretin	60-82-2	Chalcones	26100	17700	19300	22700	13000	10400	11900	1.1211	0.59129	-0.758063	down
kz005044	Isosalipurposide	4547-85-7	Chalcones	5240000	2220000	2330000	2510000	4040000	3800000	4270000	1.17762	1.7153	0.778459	up
kz000511	Ferulic acid	537-98-4	Phenolic acids	125000	268000	274000	301000	128000	116000	152000	1.1661	0.469751	-1.09003	down
kz000053	Isoferulic Acid	537-73-5	Phenolic acids	117000	287000	293000	281000	135000	140000	139000	1.19521	0.480836	-1.05638	down
kz003100	5-O-Galloylhamamelose	-	Phenolic acids	13900000	11100000	11200000	11000000	34900000	33000000	35400000	1.19561	3.1021	1.63325	up
kz000542	1-O-Galloyl-β-D-glucose	58511-73-2	Phenolic acids	2390000	1640000	1590000	1830000	7060000	7890000	7230000	1.19334	4.3834	2.13205	up
kz000056	Salicylic acid glucoside	10366-91-3	Phenolic acids	414000	1240000	1160000	1320000	774000	679000	778000	1.1669	0.599731	-0.737612	down
kz003517	Glucosyloxybenzoic acid	-	Phenolic acids	3530000	1470000	1510000	1430000	2840000	2610000	2740000	1.19114	1.85714	0.893085	up
kz002546	Isosalicylic acid O-glycoside	-	Phenolic acids	3470000	1380000	1610000	1430000	2640000	2560000	2910000	1.17405	1.83484	0.875656	up
kz002556	4-O-glucosyl-4-hydroxybenzoic acid	-	Phenolic acids	284000	939000	926000	894000	519000	508000	583000	1.17982	0.583545	-0.777085	down
kz000547	Cis-3-p-coumaric quinic acid	-	Phenolic acids	1310000	1130000	1240000	1240000	467000	379000	452000	1.18484	0.359557	-1.47571	down
kz000546	1-O-p-Coumaroyl quinic acid	-	Phenolic acids	1040000	920000	856000	879000	238000	277000	222000	1.1899	0.277589	-1.84898	down
kz000061	5-O-p-Coumaroylquinic acid	32451-86-8	Phenolic acids	2940000	2460000	2610000	2260000	799000	853000	821000	1.19218	0.337381	-1.56755	down
kz000554	Chlorogenic acid	327-97-9	Phenolic acids	4800000	3440000	3320000	3760000	2150000	2260000	2490000	1.15474	0.655894	-0.608466	down
kz000570	Maleoyl-caffeoylquinic acid	-	Phenolic acids	21500	12400	18000	15200	100	100	100	1.19527	0.00657895	-7.24793	down
kz000585	3-O-p-coumaroyl quinic acid O-hexoside	-	Phenolic acids	54900	49500	60400	44100	28700	26000	22700	1.1352	0.502597	-0.992525	down
kz000590	3,4-Dicaffeoylquinic acid	14534-61-3	Phenolic acids	4090000	1560000	1490000	1510000	636000	608000	771000	1.17721	0.441886	-1.17825	down
kz000589	Isochlorogenic acid A	2450-53-5	Phenolic acids	4210000	1320000	1550000	1500000	726000	720000	819000	1.17345	0.518307	-0.948122	down
kz000588	Isochlorogenic acid C	57378-72-0	Phenolic acids	3790000	1420000	1520000	1540000	672000	762000	723000	1.18743	0.481473	-1.05447	down
kz000602	Hexahydroxydiphenoyl galloylglucose	-	Phenolic acids	821000	418000	494000	491000	677000	682000	832000	1.11561	1.56165	0.643074	up
kz002938	2,2-Dimethylsuccinic acid	-	Phenolic acids	54300	104000	110000	99900	48400	44800	38900	1.18174	0.420835	-1.24867	down
kz000474	Anthranilic Acid	118-92-3	Phenolic acids	123000	113000	93600	140000	46600	54400	51100	1.14364	0.438834	-1.18825	down
kz000484	Vanillin	121-33-5	Phenolic acids	455000	359000	369000	402000	604000	541000	561000	1.16644	1.50973	0.594295	up
kz002553	trans-Cinnamic acid	-	Phenolic acids	4150	7590	8070	6260	15900	20300	16700	1.16283	2.41332	1.27102	up
kz000479	Cinnamic acid	140-10-3	Phenolic acids	11000	24500	20700	25100	45700	38200	42700	1.1541	1.80085	0.848681	up
kz000057	Caftaric acid	67879-58-7	Phenolic acids	32500	26400	32900	38600	44200	60200	56900	1.03734	1.6476	0.720366	up
kz000530	Brevifolin carboxylic acid	18490-95-4	Phenolic acids	1300000	758000	701000	724000	1200000	1250000	1110000	1.179	1.63078	0.705565	up
kz003796	1'-O-vanilloyl-β-D-glucoside	-	Phenolic acids	3220000	2150000	2090000	2220000	3280000	3600000	3540000	1.18516	1.613	0.689749	up
kz002560	6-O-feruloyl-α-glucose	-	Phenolic acids	157000	145000	141000	124000	284000	280000	245000	1.17309	1.97317	0.980516	up
kz000550	Coniferin	531-29-3	Phenolic acids	1520000	1420000	1430000	1370000	977000	850000	980000	1.16404	0.665166	-0.588214	down
kz000064	1-O-Feruloyl quinic acid	-	Phenolic acids	237000	923000	921000	963000	252000	247000	267000	1.19533	0.272889	-1.87361	down
kz000066	Feruloyl syringic acid	-	Phenolic acids	48800	36300	38900	27800	56000	62800	47600	1.05269	1.61553	0.692011	up
kz000070	Anthranilate O-hexosyl-O-hexoside	-	Phenolic acids	4560000	4330000	4210000	3200000	7490000	6760000	5450000	1.06047	1.67802	0.746763	up
kz000577	Hexahydroxydiphenoylglucose	-	Phenolic acids	33000	24100	26600	26100	48300	41600	53300	1.16059	1.86458	0.898853	up
kz003672	Piceid	65914-17-2	Phenolic acids	768000	673000	782000	614000	1200000	1030000	1190000	1.13252	1.65297	0.725063	up
kz005036	Dicaffeoylshikimic?acid	-	Phenolic acids	738000	299000	199000	259000	112000	83800	84000	1.14417	0.369617	-1.4359	down
kz000612	1,3,4,6-Tetra-O-Galloyl-D-Glucose	-	Phenolic acids	15300	4960	7390	7440	20500	23700	27400	1.1634	3.61799	1.85519	up
kz000049	2-(Formylamino)benzoic acid	3342-77-6	Phenolic acids	152000	338000	390000	327000	50700	113000	92100	1.1334	0.242464	-2.04415	down
kz000504	Caffeic acid	331-39-5	Phenolic acids	47800	80300	94700	73000	15500	31900	23800	1.12961	0.287097	-1.80039	down
kz002326	2-γ-Linolenoyl-glycerol-glucoside	-	Glycerol ester	21400	26300	19900	25000	14700	12100	14200	1.11863	0.575843	-0.796253	down
km1372	MGMG (18:2) isomer1	-	Glycerol ester	482000	773000	779000	828000	368000	353000	402000	1.18809	0.471849	-1.0836	down
km1373	MGMG (18:2) isomer2	-	Glycerol ester	94900	170000	154000	160000	67400	64800	62500	1.19308	0.402273	-1.31375	down
kz002331	1-α-Linolenoyl-glycerol-diglucoside	-	Glycerol ester	10800	14200	16900	17400	12400	10200	8190	1.03415	0.634845	-0.655523	down
km1261	DGMG (18:2) isomer2	-	Glycerol ester	31600	41800	52200	45200	32800	29500	29700	1.12622	0.66092	-0.597453	down
km1260	DGMG (18:2) isomer1	-	Glycerol ester	103000	196000	172000	209000	104000	75400	87100	1.1525	0.461872	-1.11444	down
kz000630	MAG(18:1) isomer1	-	Glycerol ester	203000	442000	407000	447000	202000	180000	215000	1.18255	0.460648	-1.11826	down
kz000642	Guanine	73-40-5	Nucleotides and derivatives	34900	67800	69100	71500	37400	33100	38800	1.18205	0.524472	-0.931062	down
kz000645	3-Methylxanthine	1076-22-8	Nucleotides and derivatives	4660000	2230000	2520000	2480000	4870000	4600000	5220000	1.18382	2.03181	1.02277	up
kz000646	7-Methylxanthine	552-62-5	Nucleotides and derivatives	766000	377000	389000	358000	760000	665000	747000	1.18365	1.93238	0.950382	up
kz000649	1,7-Dimethylxanthine	611-59-6	Nucleotides and derivatives	160000	147000	142000	127000	278000	264000	221000	1.15345	1.83413	0.8751	up
kz000667	Xanthosine	146-80-5	Nucleotides and derivatives	1580000	647000	610000	643000	2680000	2660000	3020000	1.19436	4.4	2.1375	up
kz000674	Cyclic AMP	60-92-4	Nucleotides and derivatives	100	252000	260000	236000	8850	10100	10700	1.19548	0.039639	-4.65693	down
kz000677	Guanosine 3',5'-cyclic monophosphate	7665-99-8	Nucleotides and derivatives	56400	370000	375000	460000	47400	46600	44000	1.19368	0.114523	-3.12629	down
kz000654	Thymidine	50-89-5	Nucleotides and derivatives	127000	80400	82600	59300	40800	36800	40300	1.12757	0.530364	-0.914944	down
kz000675	2'-Deoxyadenosine-5'-monophosphate	653-63-4	Nucleotides and derivatives	45200	113000	110000	86300	44300	34600	61100	1.08805	0.452635	-1.14358	down
kz000115	Adenosine 5'-Diphosphate	58-64-0	Nucleotides and derivatives	100000	52000	72700	74200	149000	92100	150000	1.02802	1.96631	0.975494	up
kz000114	Succinyladenosine	4542-23-8	Nucleotides and derivatives	849000	1050000	953000	1030000	1760000	1480000	1840000	1.15085	1.67491	0.744083	up
kz000684	Uridine 5'-diphospho-D-glucose	133-89-1	Nucleotides and derivatives	11200000	4370000	4020000	4280000	8690000	9220000	7910000	1.18389	2.03788	1.02707	up
kz000686	Nicotinic acid adenine dinucleotide	53-84-9	Nucleotides and derivatives	118000	77900	80200	79200	125000	142000	111000	1.14225	1.59292	0.671674	up
kz000117	NADP (Nicotinamide adenine dinucleotide phosphate)	53-59-8	Nucleotides and derivatives	163000	110000	110000	101000	162000	133000	189000	1.05913	1.50779	0.592434	up
kz000637	Adenine	73-24-5	Nucleotides and derivatives	245000	1910000	1810000	2010000	905000	951000	907000	1.19125	0.482199	-1.0523	down
kz005408	5-aminoimidazole ribonucleotide	25635-88-5	Nucleotides and derivatives	256000	647000	523000	614000	236000	271000	260000	1.17758	0.429933	-1.21782	down
kz000655	Cytidine	65-46-3	Nucleotides and derivatives	721000	1170000	1160000	1180000	967000	634000	710000	1.03555	0.658405	-0.602954	down
kz000690	Cyanidin	13306-05-3	Anthocyanins	3560000	2340000	2380000	3400000	715000	904000	924000	1.15874	0.313177	-1.67495	down
kz005053	Galangin	548-83-4	Flavones	30500	54700	51700	55300	26200	23600	21500	1.18411	0.44094	-1.18135	down
kz003754	Isoscutellarein	41440-05-5	Flavones	37300	50000	67900	61800	100	100	100	1.19593	0.00166945	-9.22641	down
kz000778	Luteolin	491-70-3	Flavones	37200	91700	70300	73900	38000	29500	39400	1.14394	0.453158	-1.14191	down
kz002949	Hispidulin	1447-88-7	Flavones	17800	61800	54500	61900	110000	117000	120000	1.18359	1.94725	0.961438	up
kz000779	Diosmetin	520-34-3	Flavones	46600	151000	149000	161000	315000	300000	332000	1.19011	2.05423	1.0386	up
km0238	Chrysoeriol	491-71-4	Flavones	40900	131000	147000	146000	292000	283000	306000	1.18847	2.07783	1.05508	up
kz001906	Sophoricoside	-	Flavones	51900	24600	26000	21900	78000	83900	83500	1.19162	3.38483	1.75908	up
kz003538	Luteolin 3'-O-β-D-glucoside	5154-41-6	Flavones	8490000	5870000	5920000	6210000	2660000	2700000	2730000	1.19501	0.449444	-1.15379	down
kz002335	Luteolin-4'-O-β-D-glucoside	6920-38-3	Flavones	7930000	6420000	5250000	5910000	2410000	2270000	2770000	1.17484	0.423777	-1.23862	down
kz000121	Chrysin 5-O-glucoside (Toringin)	1329-10-8	Flavones	183000	141000	126000	158000	250000	230000	233000	1.15485	1.67765	0.746439	up
kz005054	Chrysin-7-glucoside	-	Flavones	36500	21400	29500	21800	81200	68900	68700	1.17049	3.00963	1.58959	up
kz001907	Butin-O-glucoside	-	Flavones	12100000	7010000	7500000	7060000	12900000	12900000	13000000	1.19345	1.79879	0.84703	up
kz003808	Pinocembrin 7-O-β-D-glucoside(Pinocembroside)	75829-43-5	Flavones	30800	7870	9280	8660	139000	137000	161000	1.19521	16.9314	4.08163	up
kz002977	Diosmetin-7-O-galactoside	-	Flavones	2420000	5410000	5020000	5300000	16200000	16200000	16500000	1.19544	3.10871	1.63632	up
km1211	Chrysoeriol 7-O-hexoside	-	Flavones	2260000	4790000	4890000	5130000	15100000	14100000	14800000	1.19486	2.97097	1.57093	up
kz000126	Selgin 7-O-hexoside	-	Flavones	1710000	3280000	3630000	3710000	1600000	740000	1640000	1.06709	0.374765	-1.41594	down
kz002207	Laricitrin-O-glucoside	-	Flavones	86000	129000	115000	123000	81500	78000	66900	1.15256	0.616894	-0.696906	down
kz000810	Tricin 7-O-Glucuronide	-	Flavones	15700	10400	18100	11100	51700	61300	61600	1.16321	4.40909	2.14048	up
kz000140	Tricin 4'-O-glucoside	-	Flavones	232000	429000	433000	495000	809000	893000	823000	1.17825	1.86072	0.895863	up
kz005139	Iristectorigenin B-O-glucoside	-	Flavones	196000	449000	415000	474000	800000	795000	773000	1.18477	1.76981	0.823591	up
kz000134	Tricetin O-malonylhexoside	-	Flavones	89600	40900	47600	31800	767000	927000	964000	1.19198	22.0948	4.46563	up
kz002674	Dihydrochrysin-O-malonylglucoside	-	Flavones	1690	4110	4810	2840	24500	26500	31600	1.17851	7.02381	2.81225	up
kz000822	Apigenin 7-rutinoside(Isorhoifolin)	552-57-8	Flavones	1570000	503000	621000	506000	1890000	1920000	1930000	1.18954	3.52147	1.81618	up
kz002990	Luteolin-7-O-rutinoside	3563-98-2	Flavones	869000	557000	549000	615000	251000	246000	273000	1.18786	0.447414	-1.16032	down
kz000834	Luteolin-3',7-di-O-glucoside	52187-80-1	Flavones	117000	719000	753000	761000	304000	380000	358000	1.17705	0.466637	-1.09963	down
kz000831	Diosmin	520-27-4	Flavones	456000	542000	515000	523000	1320000	1130000	1050000	1.17799	2.21519	1.14743	up
kz000830	Chrysoeriol-7-O-rutinoside	-	Flavones	93100	50200	89000	72600	236000	289000	205000	1.14315	3.44665	1.78519	up
kz003688	Apigenin-7-O-(2''-O-p-Coumarylglucoside)	-	Flavones	1140000	559000	549000	467000	1730000	1640000	1770000	1.19	3.26349	1.70642	up
kz005132	Luteolin-caffeoyl-O-rhamnoside	-	Flavones	3720000	6600000	6320000	6580000	2380000	2390000	2550000	1.1947	0.375385	-1.41356	down
kz003989	Luteolin-O-rutinoside-O-rhamnoside	-	Flavones	15800	84800	99700	99800	24200	21100	21700	1.19109	0.235667	-2.08518	down
kz004697	Taxifolin-3'-O-β-D-glucoside	-	Flavones	2960000	3320000	3160000	3640000	5670000	4970000	4820000	1.14333	1.52767	0.611331	up
kz005470	(+)-Afzelechin-3-O-gallate	-	Flavones	3190000	3130000	3190000	3090000	1710000	1980000	2120000	1.15615	0.617428	-0.695657	down
kz002974	Acacetin-7-O-galactoside	-	Flavones	8690	19800	20300	26800	34900	39600	49000	1.09141	1.84604	0.884433	up
kz000812	Tricin O-saccharic acid	-	Flavones	1650000	961000	914000	1080000	2210000	1980000	2260000	1.18075	2.18274	1.12614	up
kz002984	Eupatilin 3-glucoside	-	Flavones	53000	235000	239000	254000	380000	343000	383000	1.17245	1.51923	0.603341	up
kz000821	Tricin 7-O-(6''-O-Malonyl)-Beta-D-Glucoside	-	Flavones	14900	20900	22800	23900	73800	72100	82300	1.19166	3.37574	1.7552	up
kz000815	Tricin 4'-O-β-guaiacylglycerol	-	Flavones	9010	20800	21300	19000	30900	27100	35400	1.11002	1.52864	0.61225	up
kz000848	Tricin 4'-O-(β-guaiacylglyceryl)ether 7-O-glucoside	-	Flavones	19600	31600	35500	29000	72500	71900	73900	1.18447	2.27159	1.1837	up
kz002948	Rhamnocitrin (7-Methylkaempferol)	569-92-6	Flavonols	18600	58200	58000	61900	103000	112000	123000	1.17941	1.89781	0.924336	up
kz003689	Kaempferol-3-arabinopyranoside	-	Flavonols	3790000	1680000	1730000	1620000	487000	505000	469000	1.19526	0.290457	-1.7836	down
kz005079	Kaempferol-4'-O-β-D-glucopyranoside	-	Flavonols	16200000	12100000	13400000	13500000	6260000	5490000	5920000	1.18624	0.453077	-1.14217	down
kz002979	6-C-Methylkaempferol 3-glucoside	-	Flavonols	2290000	4960000	5360000	5570000	14400000	15600000	16700000	1.19078	2.93896	1.5553	up
kz002819	Limocitrin 3-rhamnoside	-	Flavonols	244000	383000	477000	541000	759000	780000	873000	1.11313	1.72163	0.783773	up
kz003539	Quercetin-3-O-β-D-xylopyranosyl-(1→2)-β-D-galactopyranoside	-	Flavonols	1020000	640000	582000	657000	2100000	2420000	2910000	1.18391	3.95423	1.9834	up
kz005084	(Kaempferol-3-O-β-D-galactoside-4'O-β-D-glucoside)	-	Flavonols	1960000	754000	822000	866000	494000	403000	444000	1.16419	0.54914	-0.864754	down
kz003820	Kampferol 3-O-(6″-galloyl)-β-D-glucopyranoside	56317-05-6	Flavonols	50100	60200	67700	65000	25000	16400	30800	1.12108	0.374287	-1.41778	down
kz003816	Kaempferol 3-O-(6''-trans-p-Coumaroyl)-β-D-galactopyranoside	-	Flavonols	865000	1490000	1410000	1380000	789000	744000	766000	1.19181	0.53715	-0.896604	down
kz003818	Kaempferol 3-O-(2''-trans-p-Coumaroyl)-β-D-galactopyranoside	-	Flavonols	842000	1330000	1380000	1320000	752000	719000	758000	1.1933	0.553102	-0.854383	down
kz003825	Quercetin 3-O-(6''-trans-p-Coumaroyl)-β-D-galactopyranoside	-	Flavonols	224000	356000	362000	381000	635000	553000	630000	1.17415	1.65423	0.726161	up
kz001380	Quercetin-O-rutinoside-O-rhamnoside	-	Flavonols	653000	281000	233000	301000	396000	410000	436000	1.11752	1.52393	0.607793	up
kz004371	Kaempferol 3-O-[2-O-β-D-galactose-6-O-a-L-rhamnose]-β-D-glucoside	-	Flavonols	7830000	5990000	7660000	4900000	2240000	2860000	1930000	1.12681	0.378976	-1.39982	down
km0814	Morin	6472-38-4	Flavonols	419000	449000	489000	483000	218000	236000	261000	1.17891	0.503167	-0.990891	down
kz000866	Quercetin	117-39-5	Flavonols	152000	119000	80100	105000	178000	157000	141000	1.02848	1.56527	0.646416	up
kz000876	Juglanin	5041-67-8	Flavonols	313000	159000	162000	179000	64000	70200	85700	1.16622	0.4398	-1.18508	down
km0692	Kaempferol 7-O-rhamnoside	20196-89-8	Flavonols	305000	96300	84800	109000	1780000	2000000	2020000	1.19472	19.9931	4.32143	up
kz000882	Kaempferol-7-O-glucoside	16290-07-6	Flavonols	213000	302000	318000	304000	129000	129000	142000	1.19186	0.4329	-1.20789	down
kz000883	Kaempferol-3-O-galactoside (Trifolin)	23627-87-4	Flavonols	204000	290000	321000	291000	139000	125000	151000	1.1803	0.460089	-1.12002	down
km0817	Myricetin 3-O-rhamnoside (Myricitrin)	17912-87-7	Flavonols	4890	13700	11700	15300	7550000	7640000	7460000	1.19611	556.511	9.12027	up
kz002679	Kaempferol-3-O-(6''-malonyl)-glucoside	-	Flavonols	4070000	618000	720000	857000	205000	162000	187000	1.1794	0.252392	-1.98626	down
kz002680	Kaempferol-3-O-(6''-malonyl)-galactoside	-	Flavonols	4650000	776000	683000	739000	147000	142000	163000	1.19355	0.205641	-2.2818	down
km1309	Isorhamnetin O-acetyl-hexoside	-	Flavonols	1560000	127000	113000	104000	191000	164000	181000	1.13575	1.55814	0.639824	up
kz003755	Quercetin-3-sambubioside	83048-35-5	Flavonols	936000	573000	554000	500000	2280000	2150000	2550000	1.19182	4.2901	2.10101	up
kz005041	Quercetin-3-O-β-D-apiofuranosyl-(1→2)-β-D-galactoside	-	Flavonols	934000	595000	554000	556000	2090000	1380000	2440000	1.1515	3.46628	1.79339	up
kz002833	Quercetin-O-rhamnoside-O-rhamnoside	-	Flavonols	54900	25200	33200	30700	69200	57300	69300	1.15797	2.19753	1.13588	up
kz000905	Kaempferol-3-O-rutinoside(Nicotiflorin)	17650-84-9	Flavonols	146000	96600	114000	113000	51200	62900	59800	1.15596	0.537392	-0.895954	down
kz000909	Quercetin-3-O-rutinoside (Rutin)	153-18-4	Flavonols	1120000	640000	679000	669000	1600000	1350000	1470000	1.18629	2.22334	1.15273	up
kz000908	Quercetin-3-O-robinobioside	52525-35-6	Flavonols	686000	434000	481000	421000	947000	1100000	1000000	1.18448	2.28069	1.18947	up
kz000915	6-Hydroxykaempferol-7,6-O-Diglucoside	-	Flavonols	8700000	3790000	3870000	4460000	1690000	1140000	1520000	1.16148	0.358911	-1.4783	down
kz003572	Biondnoid I	142750-32-1	Flavonols	2990000	5570000	5890000	5880000	3230000	3030000	3460000	1.18349	0.560554	-0.835076	down
kz002767	Kaempferol-7-O-β-D-(6''-O-(E)-p-coumaroyl)galactoside	-	Flavonols	887000	1400000	1380000	1360000	740000	682000	752000	1.19091	0.525121	-0.929279	down
kz002783	Kaempferol 3-O-β-d-(6''-O-(E)-p-coumaroyl) glucopyranoside	-	Flavonols	927000	1450000	1410000	1470000	751000	689000	753000	1.19141	0.506467	-0.981461	down
kz000904	Tiliroside	20316-62-5	Flavonols	3950000	6610000	6610000	6640000	2660000	2540000	2880000	1.19239	0.406848	-1.29744	down
kz005471	Astragalin-2'',6''-Bis-O-(4-hydroxy-E-cinnamoyl)	-	Flavonols	957000	1140000	1390000	1190000	716000	745000	798000	1.15297	0.607258	-0.719618	down
km0545	Dihydromyricetin	27200-12-0	Flavonols	721000	183000	215000	204000	477000	541000	539000	1.18667	2.58638	1.37093	up
kz000886	Myricetin-3-O-arabinoside	132679-85-7	Flavonols	1020000	1420000	1640000	1430000	675000	652000	625000	1.18723	0.434744	-1.20176	down
kz002604	Kaempferol-3-O-(6''-acetyl)-glucoside	-	Flavonols	10600000	2000000	2260000	2360000	409000	456000	538000	1.18739	0.211934	-2.23832	down
kz002658	"Myricetin-3-O-(6""-malony)glucoside"	-	Flavonols	437000	324000	333000	309000	29900	35600	32000	1.19505	0.100932	-3.30855	down
kz003711	Quercetin 3-(2''-Galloyl-Alpha-L-Arabinopyranoside)	-	Flavonols	35400	161000	133000	117000	29400	26800	27100	1.18802	0.202676	-2.30275	down
kz005089	Isorhamnetin 3-O-α-L- (6'''-p-coumarylglucosyl-β-D-1,2-O-rhamnoside)	-	Flavonols	22300	156000	171000	159000	59500	40700	50100	1.17539	0.309259	-1.69311	down
kz002354	Luteolin-C-pentoside	-	Flavonoid carbonoside	135000	330000	404000	484000	621000	604000	703000	1.06655	1.58292	0.662591	up
kz005138	Chrysoeriol-C-glucoside	-	Flavonoid carbonoside	501000	78800	97300	91700	857000	791000	864000	1.19441	9.38013	3.22961	up
kz002359	Luteolin-C-pentoside-C-pentoside	-	Flavonoid carbonoside	34200	82600	89900	86000	55100	49400	58600	1.16286	0.630948	-0.664407	down
kz000828	Apigenin 6,8-C-diglucoside	23666-13-9	Flavonoid carbonoside	127000	220000	218000	189000	658000	818000	712000	1.18672	3.48963	1.80308	up
kz002597	Kaempferol-C-glucoside-C-glucoside	-	Flavonoid carbonoside	100	100	100	100	160000	172000	189000	1.19644	1736.67	10.7621	up
kz002596	Kaempferol-C-glucoside-O-glucoside	-	Flavonoid carbonoside	318000	2790000	2630000	2310000	1660000	1200000	1510000	1.11682	0.56533	-0.822835	down
kz002598	Chrysoeriol-C-glucoside-O-glucoside	-	Flavonoid carbonoside	56900	132000	188000	149000	89500	86100	98800	1.10057	0.585075	-0.773307	down
kz001903	Apigenin 8-C-α-L-Arabinopyranoside	-	Flavonoid carbonoside	377000	319000	352000	395000	821000	868000	872000	1.1842	2.40244	1.2645	up
kz001978	Genistein 8-C-glucoside	66026-80-0	Flavonoid carbonoside	758000	765000	686000	853000	5210000	4530000	4770000	1.19243	6.29774	2.65483	up
kz000928	Luteolin-8-C-Glucoside (Orientin)	28608-75-5	Flavonoid carbonoside	18400	9270	9490	10100	43600	44500	53200	1.19237	4.89605	2.29162	up
kz000927	Luteolin-6-C-glucoside (Isoorientin)	4261-42-1	Flavonoid carbonoside	500000	537000	464000	437000	4260000	4530000	5170000	1.19327	9.70793	3.27916	up
kz000926	Isohemiphloin	3682/2/8	Flavonoid carbonoside	2300000	981000	1130000	875000	3090000	3050000	3020000	1.18626	3.06765	1.61713	up
km1387	Naringenin C-hexoside	-	Flavonoid carbonoside	94000	156000	126000	162000	763000	731000	765000	1.1907	5.08784	2.34705	up
kz003214	"Apigenin-8-C-(2""-β-D-glucosyl)-α-L-arabinoside"	-	Flavonoid carbonoside	3770000	4860000	5200000	5230000	9920000	8380000	10200000	1.17066	1.86396	0.898374	up
kz000932	Schaftoside	51938-32-0	Flavonoid carbonoside	101000	172000	173000	150000	318000	244000	312000	1.1308	1.76566	0.820205	up
kz003215	"Apigenin-6-C-(2""-β-D-glucosyl)-α-L-arabinoside"	-	Flavonoid carbonoside	520000	639000	729000	760000	971000	1170000	1350000	1.09473	1.64051	0.714142	up
kz000930	Isoschaftoside	52012-29-0	Flavonoid carbonoside	2300000	2980000	3570000	3800000	6840000	6290000	6430000	1.16376	1.88986	0.918276	up
kz001981	Genistein 8-C-apiosyl(1→6)glucoside	-	Flavonoid carbonoside	1240000	7830000	8300000	7340000	3250000	2900000	3690000	1.17753	0.419259	-1.25409	down
kz005441	Isovitexin-2''-O-rhamnoside	-	Flavonoid carbonoside	34100	281000	233000	285000	100	100	100	1.19636	0.000375469	-11.379	down
km1011	Vitexin 2''-O-beta-L-rhamnoside	64820-99-1	Flavonoid carbonoside	1190000	6470000	6650000	6510000	3160000	2960000	3320000	1.19115	0.480897	-1.0562	down
kz003217	Vitexin-2-O-D-glucopyranoside	-	Flavonoid carbonoside	2070000	3240000	2870000	2350000	7120000	7570000	7980000	1.17311	2.67967	1.42205	up
kz000434	Pinobanksin	548-82-3	Flavanols	818000	1110000	1150000	1090000	528000	490000	525000	1.19322	0.460597	-1.11842	down
kz005205	Phellamurin	52589-11-4	Flavanols	41300	535000	368000	434000	31500	51800	38600	1.18331	0.0911743	-3.45523	down
kz000978	Catechin-(7,8-bc)-4β-(3,4-dihydroxyphenyl)-dihydro-2-(3H)-pyranone	-	Flavanols	207000	60800	101000	98400	228000	243000	250000	1.1405	2.77095	1.47038	up
kz000979	Catechin-(7,8-bc)-4α-(3,4-dihydroxyphenyl)-dihydro-2-(3H)-pyranone	-	Flavanols	1660000	809000	867000	861000	1800000	1670000	1820000	1.19133	2.08514	1.06014	up
kz000158	Eriodictyol O-malonylhexoside	-	Flavanols	270000	237000	234000	220000	571000	602000	720000	1.18408	2.73951	1.45392	up
kz000982	Epicatechin-epiafzelechin	-	Flavanols	1800000	1960000	1970000	1830000	939000	925000	944000	1.19377	0.4875	-1.03653	down
kz005192	Naringenin	480-41-1	Flavanones	887000	1090000	1100000	1080000	544000	524000	588000	1.19027	0.506422	-0.981588	down
kz004664	5,7,4-trihydroxy-dihydroflavone	-	Flavanones	444000	596000	646000	655000	290000	254000	284000	1.18757	0.436479	-1.19602	down
kz000422	Butin	492-14-8	Flavanones	519000	640000	775000	725000	318000	300000	345000	1.17829	0.45	-1.152	down
kz000424	Eriodictyol	552-58-9	Flavanones	2720000	4900000	4870000	5080000	1150000	1030000	1070000	1.19532	0.218855	-2.19195	down
kz004665	5,7,3',4',5’-pentahydroxydihydroflavone	-	Flavanones	775000	1660000	1830000	1810000	955000	1030000	1120000	1.17085	0.585849	-0.771399	down
kz000429	Naringenin-7-O-glucoside	529-55-5	Flavanones	10300000	4560000	5080000	4900000	9390000	9190000	9050000	1.19023	1.90028	0.926208	up
kz005196	Naringenin-7-O-Neohesperidoside(Naringin)	10236-47-2	Flavanones	2670000	354000	338000	411000	3150000	2720000	2960000	1.19355	8.00544	3.00098	up
kz005197	Naringenin-7-O-Rutinoside(Narirutin)	14259-46-2	Flavanones	641000	87400	92600	95400	777000	722000	787000	1.19583	8.30065	3.05322	up
kz005220	Hesperetin-7-O-glucoside	31712-49-9	Flavanones	2820000	4410000	4620000	3940000	7740000	6720000	8130000	1.15587	1.74171	0.800506	up
km0639	Hesperetin 7-rutinoside (Hesperidin)	520-26-3	Flavanones	2770000	1390000	1520000	1590000	3850000	3790000	4000000	1.19201	2.58667	1.37109	up
kz003147	Clemaphenol A	362606-60-8	Lignans	638000	171000	201000	243000	445000	460000	632000	1.13709	2.49919	1.32146	up
kz002685	Matairesinol	580-72-3	Lignans	16900	9250	10300	11400	198000	205000	217000	1.19549	20.0323	4.32426	up
kz003644	Matairesinoside	23202-85-9	Lignans	570000	433000	433000	467000	2580000	2450000	2720000	1.19538	5.81395	2.53952	up
kz005375	Isolariciresinol 9'-O-Glucoside	63358-12-3	Lignans	3050000	822000	822000	825000	4880000	4670000	4990000	1.19623	5.88902	2.55803	up
kz004702	(+)-Isolariciresinol-9-O-β-D-glucopyranoside	-	Lignans	371000	297000	311000	322000	1020000	1030000	1090000	1.19511	3.37634	1.75546	up
kz003850	(-)-secoisolariciresinol 4-O-β-D-giucopyranoside	-	Lignans	1330000	1440000	1340000	1450000	4270000	4390000	4740000	1.19369	3.16785	1.6635	up
kz004703	secoisolariciresinol 9-O-β-D-glucopyranoside	63320-67-2	Lignans	87500	152000	151000	132000	1970000	1980000	1900000	1.19562	13.4483	3.74935	up
kz005370	(+)-Isolariciresinol	548-29-8	Lignans	382000	138000	135000	127000	276000	254000	269000	1.19023	1.9975	0.998196	up
kz002687	Nortrachelogenin 4-O-β-D-glucoside	-	Lignans	142000	127000	140000	147000	248000	241000	219000	1.17033	1.71014	0.774119	up
kz004789	Dihydrocharcone-4`-O-β-Dglucopyranoside	-	Others	1120000	748000	778000	879000	1340000	1180000	1390000	1.15084	1.62578	0.701132	up
kz003151	Ailantinol E	-	Others	337000	169000	136000	160000	870000	912000	892000	1.19291	5.75054	2.5237	up
kz002607	Lariciresinol glucopyranoside	-	Others	207000	48700	95800	69900	296000	312000	205000	1.13016	3.79198	1.92295	up
kz000186	2-Deoxyribose 1-phosphate	17210-42-3	Others	406000	846000	714000	930000	548000	442000	495000	1.11714	0.596386	-0.745683	down
km0074	Theophylline	58-55-9	Others	150000	104000	118000	134000	186000	214000	182000	1.12629	1.63483	0.709142	up
kz002217	Rhododendrol	501-96-2	Others	79700	106000	95100	103000	65300	79500	48900	1.01945	0.636962	-0.650722	down
kz002367	Methyl dioxindole-3-acetate	57061-18-4	Others	954000	538000	568000	604000	802000	949000	1020000	1.13786	1.62047	0.69641	up
kz003669	Cis-Jasmone	488-10-8	Others	100	13300	15500	13400	100	100	100	1.19621	0.007109	-7.13614	down
kz000212	2,4,2',4'-tetrahydroxy-3'-prenylchalcone	-	Others	136000	52400	27600	44600	86700	68300	96300	1.02537	2.01685	1.01211	up
kz004738	4,7,9,9′-Tetrahydroxy-3,3′-dimethoxy-8-O-4′-neolignan	-	Others	4660000	796000	734000	817000	2370000	2270000	2270000	1.1938	2.94418	1.55787	up
kz004748	Propyl2-(trimethylammonio)ethyl phosphate	-	Others	186000	134000	147000	137000	84200	70000	77200	1.17268	0.553589	-0.853114	down
kz000184	Trisodium Phosphoenolpyruvate	5541-93-5	Others	405000	543000	586000	552000	879000	839000	809000	1.18067	1.50327	0.588106	up
kz001009	Diethanolamine	111-42-2	Others	161000	206000	249000	200000	142000	153000	139000	1.12326	0.662595	-0.5938	down
kz003852	(Rs)-Mevalonic acid	-	Others	40600	65100	72200	72000	44600	27500	29200	1.10524	0.483994	-1.04694	down
kz001351	2,4,6,4'-Tetrahydroxy-stilbene-2-O-D-glucopyranoside	-	Others	49700	23700	21200	36200	82300	71300	85800	1.14259	2.95191	1.56165	up
kz003340	Piceatannol-O-glucoside	-	Others	30300	26700	20700	24500	56300	55100	48900	1.16897	2.22949	1.15671	up
kz005463	3,3',4',5,5',7-Hexahydroxyflavone; 3'-O-β-D-Glucopyranoside	-	Other flavonoids	2350000	4590000	4550000	4880000	3440000	2260000	2730000	1.08272	0.601284	-0.733882	down
kz005456	3,4',5,7-Tetrahydroxyflavan(4->6)-3,3',4',5,7-pentahydroxyflavan; (all-R)-form, 3,3''-Bis-O-(3,4,5-trihydroxybenzoyl)	-	Other flavonoids	3320000	3640000	3860000	4140000	2610000	2550000	2490000	1.17543	0.657216	-0.605559	down
kz005472	3,3',4',5,7-Pentahydroxyflavan-(4->6)-3,3',4',5,7-pentahydroxyflavan; (2R,2'R,3R,3'R,4R)-form, 3,3'-Bis-O-(3,4,5-trihydroxybenzoyl)	-	Other flavonoids	185000	121000	182000	152000	92000	67200	84800	1.07428	0.536264	-0.898985	down
kz001056	LysoPC 15:1	-	LPC	41200	49000	50800	55900	30300	27800	27100	1.17928	0.547206	-0.869844	down
kz001058	LysoPC 16:2(2n isomer)	-	LPC	28400	22700	31000	33000	14700	11900	13600	1.13035	0.463668	-1.10884	down
kz000220	LysoPC 16:2	-	LPC	26200	39100	31900	32900	20000	16100	19100	1.15017	0.53128	-0.912455	down
kz002370	LysoPC 16:1(2n isomer)	-	LPC	1140000	1120000	1250000	1100000	505000	459000	526000	1.18564	0.429395	-1.21962	down
kz004755	LysoPC 16:1	-	LPC	643000	731000	762000	783000	462000	437000	449000	1.19072	0.592267	-0.75568	down
kz001060	LysoPC 16:0	17364-16-8	LPC	2150000	2490000	2500000	2600000	1740000	1460000	1830000	1.13401	0.662714	-0.593541	down
kz001059	LysoPC 16:0(2n isomer)	-	LPC	2130000	2350000	2390000	2490000	1720000	1410000	1660000	1.14412	0.662517	-0.59397	down
kz004549	LysoPC 18:2(isomer)	-	LPC	11400000	8450000	8150000	8710000	5420000	4730000	5710000	1.16002	0.62663	-0.674315	down
kz004754	LysoPC 18:1	-	LPC	11800000	8420000	8290000	8600000	5290000	4020000	5620000	1.1164	0.589885	-0.761493	down
km1041	LysoPC 18:1 (2n isomer)	-	LPC	14100000	10200000	10000000	10200000	6160000	4730000	6650000	1.12235	0.576974	-0.793423	down
kz000223	LysoPC 20:2(2n isomer)	-	LPC	13800	12800	12000	13900	9490	5170	5140	1.03474	0.511628	-0.966833	down
kz002372	LysoPC 17:1	-	LPC	82300	152000	139000	141000	79000	79300	63700	1.16648	0.513889	-0.960472	down
kz002393	LysoPE 16:1	-	LPE	41300	57000	50100	46700	27300	20200	25300	1.15098	0.473342	-1.07905	down
kz002392	LysoPE 16:1(2n isomer)	-	LPE	39700	53500	46400	50000	22500	22800	29300	1.15461	0.497665	-1.00675	down
kz002395	LysoPE 17:1	-	LPE	10300	11300	12300	12800	6290	5610	9050	1.06041	0.575549	-0.796988	down
kz003497	3-O-Galloyl-β-D-glucose	-	Tannins	13600000	11600000	10800000	10700000	34600000	33200000	35700000	1.1944	3.12689	1.64473	up
kz003498	2-O-Galloyl-β-D-glucose	-	Tannins	2910000	2120000	2430000	2080000	8900000	8990000	9040000	1.1937	4.06184	2.02213	up
kz003718	2,3-Di-O-Galloyl-D-Glucose	-	Tannins	165000	112000	117000	158000	328000	291000	331000	1.15971	2.45478	1.29559	up
kz002511	Galloyl-ellagyl-glucose	-	Tannins	3100000	1650000	1870000	1890000	2800000	2820000	2550000	1.15733	1.51017	0.594707	up
kz004373	Theaflagallin	102208-15-1	Tannins	114000	48900	39100	34600	87700	112000	93000	1.14985	2.38744	1.25546	up
kz003716	Maplexin D (2,4-Di-O-Galloyl-1,5-Anhydro-D-Glucitol)	-	Tannins	43500	22600	39200	19000	152000	120000	146000	1.15457	5.17327	2.37108	up
kz001074	Gallic acid	149-91-7	Tannins	16100000	19600000	23200000	25100000	12100000	13700000	14500000	1.12861	0.59352	-0.752632	down
kz004381	Theaflavin-3-gallate	30462-34-1	Tannins	1270000	509000	526000	506000	823000	796000	859000	1.19006	1.60805	0.685309	up
kz004382	Theaflavin-3'-Gallate	28543-07-9	Tannins	1340000	506000	508000	499000	799000	741000	841000	1.1808	1.57369	0.654156	up
kz001339	Procyanidin C1	37064-30-5	Tannins	2280000	3130000	3080000	3160000	1630000	1680000	1780000	1.19165	0.543223	-0.880383	down
kz004383	Theaflavin 3,3'-Digallate	30462-35-2	Tannins	269000	85700	105000	87100	245000	232000	277000	1.18055	2.71418	1.44052	up
kz002541	(EC→EC→EC)g(4)	-	Tannins	179000	349000	312000	314000	198000	167000	191000	1.16789	0.570256	-0.810317	down
kz003698	Procyanidin C1 3'-O-gallate	-	Tannins	2210000	2550000	2740000	2660000	1540000	1590000	1550000	1.19175	0.588679	-0.764446	down
kz001598	Stachydrine	471-87-4	Alkaloids	451000	282000	341000	291000	462000	494000	540000	1.14704	1.63676	0.710844	up
km1411	N-p-Coumaroyl putrescine	34136-53-3	Alkaloids	85400	77300	77500	82200	27100	29400	23700	1.18794	0.338397	-1.56321	down
km1410	N'-p-Coumaroyl putrescine	-	Alkaloids	62600	50700	54100	47100	23000	21100	15800	1.15984	0.394338	-1.34249	down
kz000446	Spermine	71-44-3	Alkaloids	320000	428000	416000	483000	308000	189000	291000	1.02888	0.593821	-0.751901	down
kz000044	Feruloylspermidine	-	Alkaloids	99800	62200	65900	43100	100	100	100	1.19547	0.00175234	-9.1565	down
kz000444	Agmatine	306-60-5	Alkaloids	162000	184000	186000	218000	428000	359000	462000	1.16199	2.12415	1.08689	up
kz000443	N-Acetylputrescine	18233-70-0	Alkaloids	152000	150000	179000	161000	453000	463000	442000	1.19031	2.77143	1.47063	up
kz001097	Betaine	107-43-7	Alkaloids	3170000	521000	509000	574000	813000	866000	772000	1.16502	1.52805	0.611696	up
kz000231	5-Aminolevulinate	106-60-5	Alkaloids	3840000	8800000	8610000	8700000	5580000	5430000	5630000	1.19469	0.637304	-0.649947	down
kz001108	DL-2-Aminoadipic acid	542-32-5	Alkaloids	1460000	1680000	1660000	1760000	1050000	1050000	930000	1.18004	0.594118	-0.751179	down
kz004021	6-Deoxyfagomine	197449-09-5	Alkaloids	619000	1370000	1260000	1390000	912000	866000	862000	1.18017	0.656716	-0.606658	down
kz001100	Nicotinic Acid Methyl Ester(Methyl Nicotinate)	93-60-7	Alkaloids	22500	100	100	100	23800	20100	34500	1.19462	261.333	8.02975	up
kz004035	3-Indoleacrylic acid	1204-06-4	Alkaloids	7510000	12100000	12400000	12600000	8210000	7640000	7650000	1.18868	0.633423	-0.658758	down
kz003555	Ehretioside	-	Alkaloids	44100	100	100	100	19600	27200	33300	1.19483	267	8.0607	up
km0095	Aminophylline	317-34-0	Alkaloids	159000	124000	142000	114000	176000	196000	211000	1.11717	1.53421	0.617496	up
kz003046	Ixerisoside D	-	Alkaloids	329000	674000	809000	1140000	361000	257000	333000	1.1218	0.362562	-1.4637	down
kz004761	Bis(N,N-diethylethanaminium)-2-acetamido-1,5-anhydro-2-deoxy-1-[-hydroxy(phosphonato)methyl]-D-glucitol	-	Alkaloids	373000	466000	481000	494000	293000	255000	292000	1.17746	0.582929	-0.778609	down
kz004762	2-Hydroxy-5,8,11,14,17-icosapentaenoyloxy]propyl-2-(trimethylammonio)ethyl phosphate	-	Alkaloids	80500	84900	89100	104000	45600	50400	50000	1.16904	0.52518	-0.929117	down
kz004763	3-Hydroxypropyl palmitate glc-glucosamine	-	Alkaloids	242000	259000	252000	242000	152000	152000	170000	1.17694	0.629482	-0.667763	down
km0984	Theobromine	83-67-0	Alkaloids	3350000	2110000	2130000	2340000	3530000	3490000	3470000	1.18458	1.59422	0.672855	up
kz002408	p-hydroxymandelonitrile	-	Alkaloids	96400	329000	311000	339000	198000	211000	194000	1.18382	0.615935	-0.699151	down
kz000283	Methoxyindoleacetic acid	3471-31-6	Alkaloids	627000	1250000	1130000	1190000	734000	730000	689000	1.1854	0.603081	-0.729576	down
kz001147	D-(+)-Sucrose	57-50-1	Saccharides and Alcohols	1310000	1670000	1710000	1590000	2770000	2810000	3120000	1.18281	1.7505	0.80777	up
kz001143	Isomaltulose	13718-94-0	Saccharides and Alcohols	10200000	7020000	7330000	6950000	11700000	9950000	10800000	1.16411	1.52347	0.607365	up
kz001150	D-(+)-Melezitose	597-12-6	Saccharides and Alcohols	662000	482000	436000	452000	918000	891000	875000	1.19058	1.95912	0.970209	up
kz000255	Raffinose	512-69-6	Saccharides and Alcohols	3070000	2480000	2720000	1870000	4110000	3950000	3730000	1.09294	1.66761	0.737782	up
kz001124	Xylitol	87-99-0	Saccharides and Alcohols	140000	104000	126000	168000	53400	46100	53000	1.14136	0.383166	-1.38396	down
kz001127	D-Arabitol	488-82-4	Saccharides and Alcohols	315000	270000	260000	247000	135000	128000	125000	1.19103	0.499356	-1.00186	down
kz001131	D-Glucose	14431-43-7	Saccharides and Alcohols	5380000	4100000	4000000	4420000	6780000	6680000	7380000	1.18	1.66454	0.735121	up
kz001149	Trehalose 6-phosphate	4484-88-2	Saccharides and Alcohols	481000	308000	268000	248000	466000	496000	398000	1.12324	1.65049	0.72289	up
kz001371	Threonate	70753-61-6	Saccharides and Alcohols	4240000	1560000	1540000	1540000	2660000	2570000	2780000	1.1923	1.72629	0.787677	up
kz001142	Glucarate O-Phosphoric acid	-	Saccharides and Alcohols	2710000	5830000	5380000	5940000	3540000	2760000	3920000	1.10632	0.595918	-0.746813	down
kz000253	D-Sedoheptuiose 7-phosphate	2646-35-7	Saccharides and Alcohols	2780000	6320000	6370000	6640000	3870000	2990000	4090000	1.13308	0.566477	-0.819911	down
kz003726	Ixoroside	58514-30-0	Terpenoids	57000	51900	54000	46800	82900	74000	92800	1.14019	1.63523	0.709496	up
kz003728	Geniposide	24512-63-8	Terpenoids	3220000	2460000	2660000	2460000	4800000	4550000	5530000	1.17599	1.96306	0.973105	up
kz002218	Genipin	6902-77-8	Terpenoids	214000	286000	229000	189000	562000	469000	582000	1.13667	2.29119	1.1961	up
kz003744	Genipin O-apiofuranosyl-O-glucopyranoside	-	Terpenoids	25100	127000	159000	207000	34400	42500	60600	1.13217	0.278905	-1.84216	down
kz001155	Nicotinic acid	59-67-6	Vitamins	130000	156000	170000	167000	387000	360000	364000	1.19225	2.25355	1.1722	up
kz001159	Biotin	58-85-5	Vitamins	33500	93200	101000	99900	37800	40100	28700	1.17193	0.362462	-1.4641	down
kz000258	Nicotinate D-ribonucleoside	17720-18-2	Vitamins	1940000	3330000	3540000	3550000	6080000	5840000	6320000	1.18959	1.75048	0.80775	up
kz000263	Pyridoxine-5'-O-glucoside	-	Vitamins	126000	260000	284000	284000	105000	131000	124000	1.17822	0.434783	-1.20163	down
kz001163	Riboflavin	83-88-5	Vitamins	165000	136000	126000	113000	209000	197000	247000	1.14202	1.74133	0.800192	up
kz003477	ascorbic acid	-	Vitamins	2360000	3520000	4490000	5060000	7920000	6340000	7210000	1.0727	1.64269	0.716063	up
kz001156	Pyridoxine	65-23-6	Vitamins	603000	660000	634000	766000	408000	385000	460000	1.14123	0.608252	-0.717258	down
km1405	Nicotinic acid-hexoside	-	Vitamins	112000	34200	37700	43700	75700	99200	87900	1.1593	2.27336	1.18482	up
km0715	L-ascorbate	50-81-7	Vitamins	1350000	1780000	2190000	2490000	3510000	3580000	2890000	1.05207	1.54489	0.627506	up
kz001184	Skimmin	93-39-0	Coumarins	2100000	4530000	4330000	4200000	3010000	2830000	2690000	1.17748	0.653139	-0.614537	down
kz005043	Scopoletin?Beta-D-Glucuronide	132752-65-9	Coumarins	124000	674000	665000	649000	181000	142000	152000	1.19062	0.238934	-2.06532	down
kz001170	4-Hydroxycoumarin	1076-38-6	Coumarins	71600	92600	79900	69300	41100	35200	38500	1.15963	0.474773	-1.07469	down
km0081	Genistein (4',5,7-Trihydroxyisoflavone)	446-72-0	Isoflavones	52000	80000	83900	89600	41900	29100	42900	1.13974	0.44931	-1.15422	down
kz002153	2'-Hydroxyisoflavone	-	Isoflavones	50800	96600	96100	97900	35800	37900	45300	1.1813	0.409498	-1.28807	down
kz002168	Pratensein	2284-31-3	Isoflavones	20200	60600	54100	56600	102000	109000	112000	1.18557	1.88558	0.915009	up
km0602	Genistein 7-O-Glucoside (Genistin)	529-59-9	Isoflavones	1080000	3590000	3240000	2780000	6670000	5720000	6750000	1.15629	1.99168	0.993982	up
kz005146	Iristectorin B	94396-09-5	Isoflavones	156000	340000	330000	387000	551000	590000	697000	1.14384	1.73888	0.798161	up
kz002424	5,7,4'-trihydroxy isoflavone-7-O-galactoside-rhamnose	-	Isoflavones	1190000	481000	621000	368000	1360000	1800000	1840000	1.14956	3.40136	1.76611	up
kz001223	α-Linolenic Acid	463-40-1	Free fatty acids	5440000	10100000	9740000	9710000	5400000	4790000	5410000	1.18637	0.527919	-0.921612	down
kz001224	γ-Linolenic Acid	506-26-3	Free fatty acids	5120000	9650000	9670000	9840000	5300000	4650000	5330000	1.18511	0.524005	-0.932346	down
kz001252	9,12,13-Trihyroxy-10,15-octadecadienoic acid	-	Free fatty acids	7270	4170	4170	5180	100	100	100	1.19559	0.0221893	-5.49399	down
kz001246	9,10-Dihydroxy-12-octadecenoic acid	263399-34-4	Free fatty acids	57700	44200	43300	44500	24500	23400	24300	1.19481	0.54697	-0.870467	down
kz000090	Arachidic acid	506-30-9	Free fatty acids	825000	880000	1300000	900000	670000	696000	612000	1.01724	0.642208	-0.638888	down
kz000289	D-Erythronolactone	15667-21-7	Organic acids	193000	218000	179000	182000	108000	72500	124000	1.06133	0.525907	-0.927121	down
kz001275	Methylmalonic acid	516-05-2	Organic acids	4800000	5620000	5440000	5540000	15100000	14100000	15500000	1.19432	2.69277	1.42909	up
kz001276	Succinic acid	110-15-6	Organic acids	4930000	5570000	5350000	5380000	15500000	14200000	15200000	1.19436	2.7546	1.46184	up
kz001261	γ-Aminobutyric acid	1956/12/2	Organic acids	132000	267000	260000	225000	135000	144000	142000	1.17422	0.55984	-0.836912	down
kz001295	2-Methylglutaric acid	617-62-9	Organic acids	411000	434000	457000	436000	264000	295000	313000	1.16016	0.657121	-0.605768	down
kz001283	6-Aminocaproic acid	60-32-2	Organic acids	458000	883000	956000	968000	565000	534000	582000	1.18296	0.59886	-0.739709	down
kz001280	2-Aminoethanesulfonic acid	107-35-7	Organic acids	38900	24100	32200	24800	52500	41800	52500	1.11123	1.81011	0.856078	up
kz000290	Aminomalonic acid	1068-84-4	Organic acids	186000	215000	201000	224000	562000	495000	615000	1.18384	2.6125	1.38543	up
kz001265	2-Hydroxybutanoic acid	600-15-7	Organic acids	18200	25100	20000	27700	10800	18000	13700	1.00731	0.583791	-0.776476	down
km0496	Creatine	57-00-1	Organic acids	4230000	3090000	3400000	3050000	1960000	1890000	2290000	1.14286	0.643606	-0.635751	down
kz001278	3-Hydroxy-3-methyl butyric acid	625-08-1	Organic acids	201000	721000	716000	704000	167000	163000	172000	1.19615	0.23447	-2.09253	down
kz001293	4-Guanidinobutyric acid	463-00-3	Organic acids	264000	371000	355000	349000	623000	673000	610000	1.18743	1.77302	0.826211	up
kz001317	Citric Acid	77-92-9	Organic acids	3760000	5880000	6150000	6490000	3420000	3370000	3780000	1.18022	0.570734	-0.809109	down
kz000302	2-Isopropylmalate	-	Organic acids	715000	460000	479000	526000	794000	732000	716000	1.16397	1.53038	0.613886	up
kz004909	2-hydroxy-3-phenylpropanoic acid	828-01-3	Organic acids	17800	13000	15600	14000	100	100	100	1.19617	0.00704225	-7.14975	down
kz004910	2-hydroxy-(4-hydroxyphenyl)propanoic acid	-	Organic acids	53800	64200	76700	76200	100	100	100	1.19626	0.00138185	-9.49918	down
kz002809	2-Hydroxycinnamic acid	583-17-5	Organic acids	636000	1860000	1800000	1930000	411000	478000	419000	1.19347	0.233989	-2.09549	down
