# Supplementary material for: Investigation of heat stress responses and adaptation mechanisms by integrative metabolome and transcriptome analysis in tea plants (Camellia sinensis)
Source: Sci Rep. 2024 May 1;14:10023. doi: 10.1038/s41598-024-60411-0 (PMC11063163; doi:10.1038/s41598-024-60411-0)
Supplement: Supplementary file 4 — Supplementary Table S3. [file 41598_2024_60411_MOESM4_ESM.xlsx]

## Sheet: Sheet1
Table S3 The quality control of RNA_seq
sample	total reads	total bases	clean reads	clean bases	Q20 rate (%)	Q30 rate (%)	GC content (%)	Total_reads	Total_mapped	Multiple_mapped	Uniquely_mapped	Properly_mapped
FWH_1	45894558	6884183700	45894554	6880478210	99.09	96.3	45.62	45894554	42598658 (92.82%)	2426052 (5.29%)	40172606 (87.53%)	38260942 (83.37%)
FWH_2	46446436	6966965400	46446428	6963331340	99.26	97	45.59	46446428	42978029 (92.53%)	2523529 (5.43%)	40454500 (87.10%)	38589902 (83.08%)
FWH_3	41738474	6260771100	41738470	6257608994	99.32	97.25	46.11	41738470	38753593 (92.85%)	2364902 (5.67%)	36388691 (87.18%)	34876108 (83.56%)
FWM_1	42963268	6444490200	42963258	6441089908	99.28	97.02	45.13	42963258	39757401 (92.54%)	2428363 (5.65%)	37329038 (86.89%)	35555656 (82.76%)
FWM_2	45589132	6838369800	45589118	6834524864	98.78	95.84	45.71	45589118	42163619 (92.49%)	2493162 (5.47%)	39670457 (87.02%)	37758610 (82.82%)
FWM_3	42860536	6429080400	42860534	6425376360	99.18	96.67	45.36	42860534	39674701 (92.57%)	2303874 (5.38%)	37370827 (87.19%)	35487580 (82.80%)
FWS_1	45282896	6792434400	45282886	6789428266	98.68	95.58	46.15	45282886	41837646 (92.39%)	3470932 (7.66%)	38366714 (84.73%)	36426086 (80.44%)
FWS_2	46405466	6960819900	46405466	6957557464	99.29	97.04	45.44	46405466	43117600 (92.91%)	2473748 (5.33%)	40643852 (87.58%)	38814366 (83.64%)
FWS_3	44618410	6692761500	44618410	6689533844	99.31	97.06	45.54	44618410	41416295 (92.82%)	2480703 (5.56%)	38935592 (87.26%)	37192310 (83.36%)
