# Supplementary material for: Investigation of heat stress responses and adaptation mechanisms by integrative metabolome and transcriptome analysis in tea plants (Camellia sinensis)
Source: Sci Rep. 2024 May 1;14:10023. doi: 10.1038/s41598-024-60411-0 (PMC11063163; doi:10.1038/s41598-024-60411-0)
Supplement: Supplementary file 5 — Supplementary Table S4. [file 41598_2024_60411_MOESM5_ESM.xlsx]

## Sheet: Sheet1
Table S4 the expression of genes identified in this study
GeneID	Gene_name	chromosome	strand	start	end	length	FWH_1	FWH_2	FWH_3	FWM_1	FWM_2	FWM_3	FWS_1	FWS_2	FWS_3	KEGG	KEGG pathway	NR	Swissprot	Tremble	KOG	GO	Pfam
TEA000001	TEA000001	Scaffold2842	-	272553	290238	17686	1.32302	1.8305	0.776765	1.66089	1.76634	1.59517	0.714295	1.51169	1.07816	K15277 solute carrier family 35 (adenosine 3'-phospho 5'-phosphosulfate transporter), member B3 | (RefSeq) UDP-galactose/UDP-glucose transporter 2-like (A)	--	hypothetical protein TEA_000001 [Camellia sinensis var. sinensis]	RecName: Full=Stomatal closure-related actin-binding protein 1 {ECO:0000303|PubMed:21719691};	RecName: Full=Stomatal closure-related actin-binding protein coiled-coil domain-containing protein {ECO:0000256|Google:ProtNLM};	--	GO:0005737,cytoplasm; GO:0005856,cytoskeleton; GO:0003779,actin binding; GO:0007015,actin filament organization; GO:0010119,regulation of stomatal movement	PF16712.8:Coiled-coil regions of plant-specific actin-binding protein
TEA000002	TEA000002	Scaffold2842	+	430234	434541	4308	0	0.027657	0	0.025019	0.035331	0.103175	0	0	0	K14638 solute carrier family 15 (peptide/histidine transporter), member 3/4 | (RefSeq) protein NRT1/ PTR FAMILY 4.5-like (A)	--	hypothetical protein TEA_000002 [Camellia sinensis var. sinensis]	RecName: Full=Protein NRT1/ PTR FAMILY 4.6;Short=AtNPF4.6;AltName: Full=Nitrate transporter 1.2;AltName: Full=Nitrate transporter NTL1;AltName: Full=Protein ABA-IMPORTING TRANSPORTER 1;	RecName: Full=Major facilitator superfamily (MFS) profile domain-containing protein {ECO:0000256|Google:ProtNLM};	KOG1237 H+/oligopeptide symporter	GO:0016020,membrane; GO:0005886,plasma membrane; GO:0090440,abscisic acid transmembrane transporter activity; GO:0015293,symporter activity; GO:0022857,transmembrane transporter activity; GO:0080168,abscisic acid transport; GO:0042128,nitrate assimilation; GO:0010119,regulation of stomatal movement; GO:0009624,response to nematode; GO:0055085,transmembrane transport	PF00854.24:POT family
TEA000003	TEA000003	Scaffold2842	-	366090	366632	543	0	0	0	0	0	0	0	0	0	--	--	hypothetical protein TEA_000003 [Camellia sinensis var. sinensis]	--	RecName: Full=TF-B3 domain-containing protein {ECO:0000256|Google:ProtNLM};	--	--	--
TEA000004	TEA000004	Scaffold2842	+	46774	51681	4908	0	0	0.129666	0	0	0	0	0	0	K10418 dynein light chain LC8-type | (RefSeq) uncharacterized protein LOC109228150 (A)	--	hypothetical protein TEA_000004 [Camellia sinensis var. sinensis]	RecName: Full=40S ribosomal protein S3-3;	SubName: Full=Uncharacterized protein {ECO:0000313|EMBL:THG10954.1};	KOG3181 40S ribosomal protein S3	GO:0022626,cytosolic ribosome; GO:0022627,cytosolic small ribosomal subunit; GO:0005730,nucleolus; GO:0005634,nucleus; GO:0009506,plasmodesma; GO:0009536,plastid; GO:0003729,mRNA binding; GO:0003735,structural constituent of ribosome; GO:0006412,translation	PF00189.23:Ribosomal protein S3, C-terminal domain
TEA000005	TEA000005	Scaffold2842	+	418065	422624	4560	0	0	0.027964	0.071372	0.048761	0.035839	0	0	0.091114	K14638 solute carrier family 15 (peptide/histidine transporter), member 3/4 | (RefSeq) protein NRT1/ PTR FAMILY 4.5-like (A)	--	hypothetical protein TEA_000005 [Camellia sinensis var. sinensis]	RecName: Full=Protein NRT1/ PTR FAMILY 4.6;Short=AtNPF4.6;AltName: Full=Nitrate transporter 1.2;AltName: Full=Nitrate transporter NTL1;AltName: Full=Protein ABA-IMPORTING TRANSPORTER 1;	RecName: Full=Major facilitator superfamily (MFS) profile domain-containing protein {ECO:0000256|Google:ProtNLM};	KOG1237 H+/oligopeptide symporter	GO:0016020,membrane; GO:0005886,plasma membrane; GO:0090440,abscisic acid transmembrane transporter activity; GO:0015293,symporter activity; GO:0022857,transmembrane transporter activity; GO:0080168,abscisic acid transport; GO:0042128,nitrate assimilation; GO:0010119,regulation of stomatal movement; GO:0009624,response to nematode; GO:0055085,transmembrane transport	PF00854.24:POT family
TEA000006	TEA000006	Scaffold2842	-	350150	352558	2409	4.24938	3.99759	3.5892	5.19882	4.85011	5.69166	4.0918	3.09357	4.65102	K22262 WD repeat and FYVE domain-containing protein 3 | (RefSeq) protein SPIRRIG (A)	--	pentatricopeptide repeat-containing protein At4g14170-like [Camellia sinensis]	RecName: Full=Pentatricopeptide repeat-containing protein At1g18485;	RecName: Full=Pentacotripeptide-repeat region of PRORP domain-containing protein {ECO:0000256|Google:ProtNLM};	KOG4197 FOG: PPR repeat	GO:0003729,mRNA binding; GO:0008270,zinc ion binding; GO:0009451,RNA modification	PF13041.9:PPR repeat family
TEA000007	TEA000007	Scaffold2842	+	342721	349272	6552	4.16705	4.39373	4.43768	6.92911	5.02464	4.7225	2.96691	3.60629	2.7595	--	--	hypothetical protein TEA_000007 [Camellia sinensis var. sinensis]	--	SubName: Full=Uncharacterized protein {ECO:0000313|EMBL:THG10957.1};	--	--	--
TEA000008	TEA000008	Scaffold2542	-	1717646	1721638	3993	13.1306	13.4462	16.1652	13.6231	12.505	17.9312	4.02898	5.6871	6.00695	K22374 3''-deamino-3''-oxonicotianamine reductase [EC:1.1.1.285] | (RefSeq) non-functional NADPH-dependent codeinone reductase 2-like (A)	--	non-functional NADPH-dependent codeinone reductase 2-like [Camellia sinensis]	RecName: Full=Non-functional NADPH-dependent codeinone reductase 2;EC=1.1.1.-;	RecName: Full=NADP-dependent oxidoreductase domain-containing protein {ECO:0000259|Pfam:PF00248};	KOG1577 Aldo/keto reductase family proteins	GO:0005829,cytosol; GO:0016616,oxidoreductase activity, acting on the CH-OH group of donors, NAD or NADP as acceptor	PF00248.24:Aldo/keto reductase family
TEA000009	TEA000009	Scaffold2542	-	385914	390073	4160	0.099051	0.226187	0.118173	0.061977	0.11348	0.097827	0.044206	0.081078	0.115244	--	--	hypothetical protein TEA_000009 [Camellia sinensis var. sinensis]	--	RecName: Full=DUF3741 domain-containing protein {ECO:0000256|Google:ProtNLM};	--	--	--
TEA000010	TEA000010	Scaffold2542	-	427986	431055	3070	0.285123	0	0.23177	0.498198	0.687627	0.528674	0	0.694238	0	K20667 beta-amyrin 28-monooxygenase [EC:1.14.14.126] | (RefSeq) beta-amyrin 28-monooxygenase (A)	--	hypothetical protein TEA_000010 [Camellia sinensis var. sinensis]	RecName: Full=Cytochrome P450 716B1;EC=1.14.-.-;AltName: Full=Cytochrome P450 CYPA1;	RecName: Full=Cytochrome P450 {ECO:0000256|Google:ProtNLM};	KOG0157 Cytochrome P450 CYP4/CYP19/CYP26 subfamilies	GO:0016020,membrane; GO:0020037,heme binding; GO:0005506,iron ion binding; GO:0004497,monooxygenase activity; GO:0016705,oxidoreductase activity, acting on paired donors, with incorporation or reduction of molecular oxygen	PF00067.25:Cytochrome P450
TEA000011	TEA000011	Scaffold2542	+	364414	385506	21093	33.8482	34.2013	24.9149	36.6257	41.1424	29.5562	35.6596	36.0617	26.4185	--	--	hypothetical protein TEA_000011 [Camellia sinensis var. sinensis]	RecName: Full=U-box domain-containing protein 62;EC=2.3.2.27;AltName: Full=Plant U-box protein 62;AltName: Full=RING-type E3 ubiquitin transferase PUB62 {ECO:0000305};	RecName: Full=U-box domain-containing protein {ECO:0000256|Google:ProtNLM};	--	GO:0004842,ubiquitin-protein transferase activity; GO:0016567,protein ubiquitination	--
TEA000012	TEA000012	Scaffold2542	-	435632	436192	561	4.63809	7.25643	4.057	4.43638	5.22281	2.37408	4.52116	4.77016	0.376337	K20667 beta-amyrin 28-monooxygenase [EC:1.14.14.126] | (RefSeq) beta-amyrin 28-oxidase (A)	--	hypothetical protein TEA_000012 [Camellia sinensis var. sinensis]	RecName: Full=Cytochrome P450 716B1;EC=1.14.-.-;AltName: Full=Cytochrome P450 CYPA1;	SubName: Full=Uncharacterized protein {ECO:0000313|EMBL:THG12533.1};	KOG0157 Cytochrome P450 CYP4/CYP19/CYP26 subfamilies	GO:0016020,membrane; GO:0020037,heme binding; GO:0005506,iron ion binding; GO:0004497,monooxygenase activity; GO:0016705,oxidoreductase activity, acting on paired donors, with incorporation or reduction of molecular oxygen	PF00067.25:Cytochrome P450
TEA000013	TEA000013	Scaffold2542	+	2084339	2091879	7541	0.081224	0.204223	0	0.513363	0.440209	0.494158	0.570165	0.230334	0.063815	K01870 isoleucyl-tRNA synthetase [EC:6.1.1.5] | (RefSeq) hypothetical protein (A)	ko00970: Aminoacyl-tRNA biosynthesis	hypothetical protein TEA_000013 [Camellia sinensis var. sinensis]	RecName: Full=Transcription repressor OFP8;AltName: Full=Ovate family protein 8;Short=AtOFP8;	RecName: Full=Transcription repressor {ECO:0000256|RuleBase:RU367028};AltName: Full=Ovate family protein {ECO:0000256|RuleBase:RU367028};	--	GO:0005634,nucleus; GO:0045892,negative regulation of transcription, DNA-templated	PF04844.16:Transcriptional repressor, ovate
TEA000014	TEA000014	Scaffold2542	-	1640029	1644260	4232	26.3086	27.199	36.3814	4.64787	7.72781	15.5756	30.5089	33.6541	32.1618	--	--	silicon efflux transporter LSI2 [Camellia sinensis]	RecName: Full=Silicon efflux transporter LSI2 {ECO:0000303|PubMed:17625566};AltName: Full=Low silicon protein 2 {ECO:0000303|PubMed:17625566};	RecName: Full=Citrate transporter-like domain-containing protein {ECO:0000259|Pfam:PF03600};	KOG2639 Sodium sulfate symporter and related arsenite permeases	GO:0005886,plasma membrane; GO:0055085,transmembrane transport	PF03600.19:Citrate transporter
TEA000015	TEA000015	Scaffold2542	+	1699958	1719626	19669	102.268	95.2095	91.7392	74.3567	72.0022	77.0651	107.602	115.059	111.136	K24081 zinc finger MYND domain-containing protein 15 | (RefSeq) zinc finger MYND domain-containing protein 15 (A)	--	hypothetical protein TEA_000015 [Camellia sinensis var. sinensis]	--	RecName: Full=MYND-type domain-containing protein {ECO:0000259|PROSITE:PS50865};	--	GO:0046872,metal ion binding	PF20179.1:MSS51 C-terminal domain
TEA000016	TEA000016	Scaffold2542	+	1948291	1959260	10970	5.48114	9.68771	16.2602	0.610668	1.8205	5.7226	1.60288	1.46141	2.57419	K14664 IAA-amino acid hydrolase [EC:3.5.1.-] | (RefSeq) IAA-amino acid hydrolase ILR1-like 1 (A)	--	hypothetical protein TEA_000016 [Camellia sinensis var. sinensis]	RecName: Full=IAA-amino acid hydrolase ILR1-like 1;EC=3.5.1.-;Flags: Precursor;	RecName: Full=Peptidase M20 dimerisation domain-containing protein {ECO:0000259|Pfam:PF07687};	--	GO:0005788,endoplasmic reticulum lumen; GO:0016787,hydrolase activity; GO:0009850,auxin metabolic process	PF01546.31:Peptidase family M20/M25/M40
TEA000017	TEA000017	Scaffold2542	+	1909211	1916080	6870	8.77109	10.1671	9.17285	5.7666	6.97769	9.41721	6.37332	7.70173	4.85122	K14566 U3 small nucleolar RNA-associated protein 24 | (RefSeq) uncharacterized protein LOC109844566 isoform X1 (A)	ko03008: Ribosome biogenesis in eukaryotes	hypothetical protein TEA_000017 [Camellia sinensis var. sinensis]	RecName: Full=Chaperone protein dnaJ 16;Short=AtDjB16;Short=AtJ16;AltName: Full=Protein ARG1-LIKE 1;Short=AtARL1;	RecName: Full=J domain-containing protein {ECO:0000259|PROSITE:PS50076};	KOG0713 Molecular chaperone (DnaJ superfamily)	GO:0016020,membrane; GO:0009737,response to abscisic acid	PF00226.34:DnaJ domain
TEA000018	TEA000018	Scaffold2542	+	1265654	1266376	723	8.81427	16.9378	21.7068	5.93018	9.66245	21.5235	11.5776	3.15378	7.40001	K20562 biphenyl-4-hydroxylase | (RefSeq) cytochrome P450 CYP736A12-like (A)	--	cytochrome P450 CYP736A12-like [Camellia sinensis]	RecName: Full=Cytochrome P450 CYP736A12;EC=1.14.-.-;	SubName: Full=Uncharacterized protein {ECO:0000313|EMBL:THG12539.1};	KOG0156 Cytochrome P450 CYP2 subfamily	GO:0016020,membrane; GO:0020037,heme binding; GO:0005506,iron ion binding; GO:0004497,monooxygenase activity; GO:0016705,oxidoreductase activity, acting on paired donors, with incorporation or reduction of molecular oxygen	PF00067.25:Cytochrome P450
TEA000019	TEA000019	Scaffold2542	-	1917943	1918968	1026	0.134093	0.263756	0.120007	0	0	0	0	0.109527	0.04727	K00430 peroxidase [EC:1.11.1.7] | (RefSeq) peroxidase 6 (A)	ko00940: Phenylpropanoid biosynthesis	peroxidase 63-like [Camellia sinensis]	RecName: Full=Peroxidase 65;Short=Atperox P65;EC=1.11.1.7;AltName: Full=ATP43;Flags: Precursor;	RecName: Full=Peroxidase {ECO:0000256|ARBA:ARBA00012313, ECO:0000256|RuleBase:RU362060};EC=1.11.1.7 {ECO:0000256|ARBA:ARBA00012313, ECO:0000256|RuleBase:RU362060};	--	GO:0005576,extracellular region; GO:0020037,heme binding; GO:0140825,NA; GO:0046872,metal ion binding; GO:0009044,xylan 1,4-beta-xylosidase activity; GO:0042744,hydrogen peroxide catabolic process; GO:0006979,response to oxidative stress	PF00141.26:Peroxidase
TEA000020	TEA000020	Scaffold2542	+	2052089	2054483	2395	2.55703	3.49027	4.0136	2.19218	3.05686	4.69339	2.44385	2.0712	2.9571	K08150 MFS transporter, SP family, solute carrier family 2 (myo-inositol transporter), member 13 | (RefSeq) inositol transporter 1 (A)	--	probable polyol transporter 6 [Camellia sinensis]	RecName: Full=Polyol transporter 5;AltName: Full=Protein POLYOL TRANSPORTER 5;Short=AtPLT5;AltName: Full=Sugar-proton symporter PLT5;	RecName: Full=Major facilitator superfamily (MFS) profile domain-containing protein {ECO:0000259|PROSITE:PS50850};	KOG0254 Predicted transporter (major facilitator superfamily)	GO:0005886,plasma membrane; GO:0005351,carbohydrate:proton symporter activity; GO:0015591,D-ribose transmembrane transporter activity; GO:0015148,D-xylose transmembrane transporter activity; GO:0005354,galactose transmembrane transporter activity; GO:0005355,glucose transmembrane transporter activity; GO:0015168,glycerol transmembrane transporter activity; GO:0015575,mannitol transmembrane transp…	PF00083.27:Sugar (and other) transporter
TEA000021	TEA000021	Scaffold2542	+	329605	334329	4725	2.78141	3.82587	4.50644	2.01507	3.17467	5.17963	4.65568	3.4472	2.28205	K13416 brassinosteroid insensitive 1-associated receptor kinase 1 [EC:2.7.10.1 2.7.11.1] | (RefSeq) BRASSINOSTEROID INSENSITIVE 1-associated receptor kinase 1-like (A)	ko04016: MAPK signaling pathway - plant; ko04075: Plant hormone signal transduction; ko04626: Plant-pathogen interaction	probable LRR receptor-like serine/threonine-protein kinase IRK [Camellia sinensis]	RecName: Full=Probable LRR receptor-like serine/threonine-protein kinase IRK {ECO:0000305};EC=2.7.11.1 {ECO:0000305};AltName: Full=Inflorescence and root apices receptor-like kinase {ECO:0000303|Ref.1};Flags: Precursor;	RecName: Full=Protein kinase domain-containing protein {ECO:0000259|PROSITE:PS50011};	--	GO:0005886,plasma membrane; GO:0005524,ATP binding; GO:0106310,protein serine kinase activity; GO:0004674,protein serine/threonine kinase activity; GO:0006468,protein phosphorylation; GO:0051302,regulation of cell division; GO:0048364,root development	PF00069.28:Protein kinase domain
TEA000022	TEA000022	Scaffold2542	-	512798	513811	1014	6.00118	5.98204	6.35731	2.56925	2.79501	2.78901	3.58485	10.7865	6.55018	K14293 importin subunit beta-1 | (RefSeq) importin subunit beta-1 (A)	ko03013: RNA transport	hypothetical protein TEA_000022 [Camellia sinensis var. sinensis]	RecName: Full=Importin subunit beta-1 {ECO:0000305};AltName: Full=Karyopherin subunit beta-1;Short=ATKPNB1 {ECO:0000303|PubMed:23582042};	RecName: Full=Importin N-terminal domain-containing protein {ECO:0000256|Google:ProtNLM};	KOG1241 Karyopherin (importin) beta 1	GO:0005737,cytoplasm; GO:0005634,nucleus; GO:0061608,nuclear import signal receptor activity; GO:0008139,nuclear localization sequence binding; GO:0031267,small GTPase binding; GO:0006606,protein import into nucleus	PF13513.9:HEAT-like repeat
TEA000023	TEA000023	Scaffold2542	-	511668	512765	1098	5.25224	6.69064	5.22184	2.44386	2.96464	2.19957	5.47077	9.55202	6.20067	K14293 importin subunit beta-1 | (RefSeq) importin subunit beta-1-like (A)	ko03013: RNA transport	hypothetical protein TEA_000023 [Camellia sinensis var. sinensis]	RecName: Full=Importin subunit beta-1 {ECO:0000305};AltName: Full=Karyopherin subunit beta-1;Short=ATKPNB1 {ECO:0000303|PubMed:23582042};	SubName: Full=Uncharacterized protein {ECO:0000313|EMBL:THG12544.1};	KOG1241 Karyopherin (importin) beta 1	GO:0005737,cytoplasm; GO:0005634,nucleus; GO:0061608,nuclear import signal receptor activity; GO:0008139,nuclear localization sequence binding; GO:0031267,small GTPase binding; GO:0006606,protein import into nucleus	PF00514.26:Armadillo/beta-catenin-like repeat
TEA000024	TEA000024	Scaffold2542	+	1361366	1373955	12590	4.05194	4.36427	3.44072	0	0	0	2.04929	3.31411	5.39947	K13447 respiratory burst oxidase [EC:1.6.3.- 1.11.1.-] | (RefSeq) respiratory burst oxidase homolog protein A-like (A)	ko04016: MAPK signaling pathway - plant; ko04626: Plant-pathogen interaction	hypothetical protein TEA_000024 [Camellia sinensis var. sinensis]	RecName: Full=Respiratory burst oxidase homolog protein F;EC=1.11.1.-;EC=1.6.3.-;AltName: Full=Cytochrome b245 beta chain homolog RbohAp108;AltName: Full=NADPH oxidase RBOHF;Short=AtRBOHF;	RecName: Full=Ferric reductase NAD binding domain-containing protein {ECO:0000256|Google:ProtNLM};	KOG0039 Ferric reductase, NADH/NADPH oxidase and related proteins	GO:0005886,plasma membrane; GO:0005509,calcium ion binding; GO:0016174,NAD(P)H oxidase H2O2-forming activity; GO:0004601,peroxidase activity; GO:0009738,abscisic acid-activated signaling pathway; GO:0033500,carbohydrate homeostasis; GO:0052542,defense response by callose deposition; GO:0009873,ethylene-activated signaling pathway; GO:0050665,hydrogen peroxide biosynthetic process; GO:0043069,nega…	PF08030.15:Ferric reductase NAD binding domain
TEA000025	TEA000025	Scaffold2542	+	1729010	1739495	10486	0.50001	0.358242	0.422575	0.220733	0.120862	0	0.331381	0.315806	0.283534	K14791 periodic tryptophan protein 1 | (RefSeq) periodic tryptophan protein 1 homolog (A)	--	hypothetical protein TEA_000025 [Camellia sinensis var. sinensis]	RecName: Full=Protein JINGUBANG {ECO:0000303|PubMed:27468890};	RecName: Full=Anaphase-promoting complex subunit 4 WD40 domain-containing protein {ECO:0000256|Google:ProtNLM};	KOG4155 FOG: WD40 repeat	GO:0005737,cytoplasm; GO:0005634,nucleus; GO:0009846,pollen germination	PF00400.35:WD domain, G-beta repeat
TEA000026	TEA000026	Scaffold2542	+	997883	1013836	15954	0.441176	0.111656	0.157902	0	0	0	0.883018	0.895614	0.966659	K14165 atypical dual specificity phosphatase [EC:3.1.3.16 3.1.3.48] | (RefSeq) putative dual specificity protein phosphatase DSP8 (A)	--	hypothetical protein TEA_000026 [Camellia sinensis var. sinensis]	RecName: Full=Phosphatidylglycerophosphate phosphatase PTPMT2 {ECO:0000303|PubMed:29476828};EC=3.1.3.27 {ECO:0000305|PubMed:29476828};AltName: Full=Protein TYROSINE PHOSPHATASE LOCALIZED TO THE MITOCHONDRION 2 {ECO:0000303|PubMed:29476828};AltName: Full=Putative dual specificity protein phosphatase PTPMT2 {ECO:0000305};EC=3.1.3.16 {ECO:0000250|UniProtKB:P0C089};EC=3.1.3.48 {ECO:0000255|PROSITE-Pr…	SubName: Full=Uncharacterized protein {ECO:0000313|EMBL:THG12547.1};	KOG1719 Dual specificity phosphatase	GO:0017018,myosin phosphatase activity; GO:0008962,phosphatidylglycerophosphatase activity; GO:0004725,protein tyrosine phosphatase activity; GO:0008138,protein tyrosine/serine/threonine phosphatase activity; GO:0006655,phosphatidylglycerol biosynthetic process; GO:0006470,protein dephosphorylation; GO:0048364,root development	--
TEA000027	TEA000027	Scaffold2542	+	507539	509187	1649	0	0.078583	0.044144	0	0	0	0	0	0	K14494 DELLA protein | (RefSeq) LOW QUALITY PROTEIN: DELLA protein DWARF8-like (A)	ko04075: Plant hormone signal transduction	hypothetical protein TEA_000027 [Camellia sinensis var. sinensis]	RecName: Full=DELLA protein GAIP;AltName: Full=CmGAIP;Short=GAIP;AltName: Full=Gibberellic acid-insensitive phloem protein;	SubName: Full=Uncharacterized protein {ECO:0000313|EMBL:THG12548.1};	--	GO:0005634,nucleus; GO:0009740,gibberellic acid mediated signaling pathway	PF03514.17:GRAS domain family
TEA000028	TEA000028	Scaffold2542	+	1832428	1833141	714	0	0.090745	0	0.097189	0.068271	0.151467	0	0.06852	0	K10773 endonuclease III [EC:4.2.99.18] | (RefSeq) putative DNA glycosylase At3g47830 isoform X1 (A)	ko03410: Base excision repair	zinc finger protein GIS2-like [Camellia sinensis]	RecName: Full=Zinc finger protein 5 {ECO:0000305};	RecName: Full=C2H2-type domain-containing protein {ECO:0000259|PROSITE:PS50157};	--	GO:0005634,nucleus; GO:0003700,DNA-binding transcription factor activity; GO:0046872,metal ion binding; GO:0000976,transcription cis-regulatory region binding; GO:0009736,cytokinin-activated signaling pathway; GO:0009873,ethylene-activated signaling pathway; GO:0009740,gibberellic acid mediated signaling pathway; GO:0006355,regulation of transcription, DNA-templated; GO:0048510,regulation of timi…	PF13912.9:C2H2-type zinc finger
TEA000029	TEA000029	Scaffold2542	-	514051	522906	8856	2.68057	3.35725	2.66475	3.04624	2.69205	3.66679	11.5059	7.7216	8.49536	K14293 importin subunit beta-1 | (RefSeq) importin subunit beta-1 (A)	ko03013: RNA transport	hypothetical protein TEA_000029 [Camellia sinensis var. sinensis]	RecName: Full=Importin subunit beta-1 {ECO:0000305};AltName: Full=Karyopherin subunit beta-1;Short=ATKPNB1 {ECO:0000303|PubMed:23582042};	RecName: Full=Importin N-terminal domain-containing protein {ECO:0000259|PROSITE:PS50166};	KOG1241 Karyopherin (importin) beta 1	GO:0005737,cytoplasm; GO:0005634,nucleus; GO:0061608,nuclear import signal receptor activity; GO:0008139,nuclear localization sequence binding; GO:0031267,small GTPase binding; GO:0006606,protein import into nucleus	PF03810.22:Importin-beta N-terminal domain
TEA000030	TEA000030	Scaffold9953	-	40364	41386	1023	3.82494	5.04849	6.72277	14.8119	15.8238	20.4517	5.19861	1.13367	2.29682	K22312 hydroxyjasmonate sulfotransferase [EC:2.8.2.39] | (RefSeq) cytosolic sulfotransferase 15-like (A)	--	cytosolic sulfotransferase 15-like [Camellia sinensis]	RecName: Full=Cytosolic sulfotransferase 15;Short=AtSOT15;EC=2.8.2.39 {ECO:0000269|PubMed:12637544};AltName: Full=Sulfotransferase 2a;Short=AtST2a;	RecName: Full=Sulfotransferase {ECO:0000256|RuleBase:RU361155};EC=2.8.2.- {ECO:0000256|RuleBase:RU361155};	KOG1584 Sulfotransferase	GO:0005737,cytoplasm; GO:0102056,11-hydroxyjasmonate sulfotransferase activity; GO:0102055,12-hydroxyjasmonate sulfotransferase activity; GO:0080131,hydroxyjasmonate sulfotransferase activity; GO:0008146,sulfotransferase activity; GO:0009694,jasmonic acid metabolic process; GO:0009753,response to jasmonic acid; GO:0051923,sulfation	PF00685.30:Sulfotransferase domain
TEA000031	TEA000031	Scaffold9953	+	23445	41539	18095	2.27485	2.12576	1.79495	2.14695	1.64309	1.45521	3.97571	3.30293	4.30375	K14328 regulator of nonsense transcripts 3 | (RefSeq) regulator of nonsense transcripts UPF3-like isoform X1 (A)	ko03013: RNA transport; ko03015: mRNA surveillance pathway	hypothetical protein TEA_000031 [Camellia sinensis var. sinensis]	RecName: Full=Regulator of nonsense transcripts UPF3 {ECO:0000305};AltName: Full=Nonsense mRNA reducing factor UPF3 {ECO:0000305};AltName: Full=Up-frameshift suppressor 3 homolog {ECO:0000305};Short=AtUpf3 {ECO:0000303|PubMed:16098107};	RecName: Full=Amine oxidase domain-containing protein {ECO:0000256|Google:ProtNLM};	KOG4254 Phytoene desaturase	GO:0005737,cytoplasm; GO:0005730,nucleolus; GO:0005634,nucleus; GO:0003729,mRNA binding; GO:0042742,defense response to bacterium; GO:0009867,jasmonic acid mediated signaling pathway; GO:0048571,long-day photoperiodism; GO:0051028,mRNA transport; GO:0000184,nuclear-transcribed mRNA catabolic process, nonsense-mediated decay; GO:0045727,positive regulation of translation; GO:0009611,response to wo…	PF13450.9:NAD(P)-binding Rossmann-like domain
TEA000032	TEA000032	Scaffold1486	-	318558	328661	10104	6.26928	6.77007	4.4681	7.42221	7.44031	6.74604	7.98987	6.95364	6.36561	K22827 calcium uptake protein 1, mitochondrial | (RefSeq) calcium uptake protein, mitochondrial-like (A)	--	hypothetical protein TEA_000032 [Camellia sinensis var. sinensis]	RecName: Full=Calcium uptake protein, mitochondrial {ECO:0000250|UniProtKB:Q9BPX6};AltName: Full=Mitochondrial calcium uniporter {ECO:0000303|PubMed:26530087};Flags: Precursor;	RecName: Full=EF-hand domain-containing protein {ECO:0000259|PROSITE:PS50222};	KOG2643 Ca2+ binding protein, contains EF-hand motifs	GO:0005758,mitochondrial intermembrane space; GO:0005739,mitochondrion; GO:1990246,uniplex complex; GO:0005509,calcium ion binding; GO:0036444,calcium import into the mitochondrion; GO:0006816,calcium ion transport; GO:0051560,mitochondrial calcium ion homeostasis; GO:0051562,negative regulation of mitochondrial calcium ion concentration	PF13833.9:EF-hand domain pair
TEA000033	TEA000033	Scaffold1486	-	750162	757997	7836	0.147995	0.131363	0	0.24371	0.240018	0	0.125332	0.276845	0.075791	K11643 chromodomain-helicase-DNA-binding protein 4 [EC:3.6.4.12] | (RefSeq) CHD3-type chromatin-remodeling factor PICKLE (A)	--	hypothetical protein TEA_000033 [Camellia sinensis var. sinensis]	RecName: Full=CHD3-type chromatin-remodeling factor PICKLE;EC=3.6.4.-;AltName: Full=Protein CHROMATIN REMODELING 6 {ECO:0000303|PubMed:16547115};Short=AtCHR6;AltName: Full=Protein GYMNOS;	RecName: Full=CHD subfamily II SANT-like domain-containing protein {ECO:0000259|SMART:SM01146};	KOG0383 Predicted helicase	GO:0000785,chromatin; GO:0005634,nucleus; GO:0005524,ATP binding; GO:0016887,ATP hydrolysis activity; GO:0140658,ATP-dependent chromatin remodeler activity; GO:0003682,chromatin binding; GO:0003677,DNA binding; GO:0004386,helicase activity; GO:0042393,histone binding; GO:0046872,metal ion binding; GO:0051301,cell division; GO:0006338,chromatin remodeling; GO:0009736,cytokinin-activated signaling …	PF06461.14:CHD subfamily II, SANT-like domain
TEA000034	TEA000034	Scaffold1486	+	745370	748551	3182	0	0	0	0	0	0.009698	0	0	0.056542	K24104 GPN-loop GTPase | (RefSeq) LOW QUALITY PROTEIN: uncharacterized protein LOC104799061 (A)	--	hypothetical protein TEA_000034 [Camellia sinensis var. sinensis]	RecName: Full=G-type lectin S-receptor-like serine/threonine-protein kinase At4g27290;EC=2.7.11.1;Flags: Precursor;	SubName: Full=Uncharacterized protein {ECO:0000313|EMBL:THG19794.1};	--	GO:0005524,ATP binding; GO:0005516,calmodulin binding; GO:0030246,carbohydrate binding; GO:0106310,protein serine kinase activity; GO:0004674,protein serine/threonine kinase activity; GO:0031625,ubiquitin protein ligase binding; GO:0006468,protein phosphorylation; GO:0048544,recognition of pollen	PF07714.20:Protein tyrosine and serine/threonine kinase
TEA000035	TEA000035	Scaffold1486	-	178234	182973	4740	1.87102	1.78869	1.77205	0	0.930725	0	4.3202	3.64954	4.07325	K12813 pre-mRNA-splicing factor ATP-dependent RNA helicase DHX16 [EC:3.6.4.13] | (RefSeq) pre-mRNA-splicing factor ATP-dependent RNA helicase DEAH1 isoform X1 (A)	ko03040: Spliceosome	hypothetical protein TEA_000035 [Camellia sinensis var. sinensis]	RecName: Full=Pre-mRNA-splicing factor ATP-dependent RNA helicase DEAH1 {ECO:0000305};EC=3.6.4.13;AltName: Full=DEAH RNA helicase homolog PRP2 {ECO:0000303|PubMed:17008405};AltName: Full=Protein EMBRYO DEFECTIVE 2733 {ECO:0000303|PubMed:15266054};AltName: Full=Protein ENHANCED SILENCING PHENOTYPE 3 {ECO:0000303|PubMed:17008405};	SubName: Full=Uncharacterized protein {ECO:0000313|EMBL:THG19795.1};	KOG0923 mRNA splicing factor ATP-dependent RNA helicase	GO:0016020,membrane; GO:0005634,nucleus; GO:0005681,spliceosomal complex; GO:0005524,ATP binding; GO:0016887,ATP hydrolysis activity; GO:0004386,helicase activity; GO:0003723,RNA binding; GO:0003724,RNA helicase activity; GO:0006397,mRNA processing; GO:0008380,RNA splicing; GO:0035194,post-transcriptional gene silencing by RNA	--
TEA000036	TEA000036	Scaffold1486	+	47414	54088	6675	24.2759	26.6119	17.676	23.8421	26.7719	30.3733	23.3685	23.5898	15.2982	K16190 glucuronokinase [EC:2.7.1.43] | (RefSeq) transcription factor TDR (A)	ko00040: Pentose and glucuronate interconversions; ko00053: Ascorbate and aldarate metabolism; ko00520: Amino sugar and nucleotide sugar metabolism	hypothetical protein TEA_000036 [Camellia sinensis var. sinensis]	RecName: Full=Transcription factor ICE1;AltName: Full=Basic helix-loop-helix protein 116;Short=AtbHLH116;Short=bHLH 116;AltName: Full=Inducer of CBF expression 1;AltName: Full=Transcription factor EN 45;AltName: Full=Transcription factor SCREAM;AltName: Full=bHLH transcription factor bHLH116;	RecName: Full=BHLH domain-containing protein {ECO:0000259|PROSITE:PS50888};	--	GO:0005634,nucleus; GO:0000987,cis-regulatory region sequence-specific DNA binding; GO:0001046,core promoter sequence-specific DNA binding; GO:0003677,DNA binding; GO:0003700,DNA-binding transcription factor activity; GO:0046983,protein dimerization activity; GO:0043565,sequence-specific DNA binding; GO:0000976,transcription cis-regulatory region binding; GO:0009738,abscisic acid-activated signal…	PF00010.29:Helix-loop-helix DNA-binding domain
TEA000037	TEA000037	Scaffold1486	-	166295	170917	4623	0.410572	0.614717	0.56739	0.716179	0.428222	0.62821	0.249287	1.24877	0.569137	--	--	hypothetical protein TEA_000037 [Camellia sinensis var. sinensis]	RecName: Full=EID1-like F-box protein 2;	RecName: Full=RRM domain-containing protein {ECO:0000256|Google:ProtNLM};	--	--	--
TEA000038	TEA000038	Scaffold1486	-	63494	69528	6035	73.7773	68.791	45.1802	73.194	65.6588	67.7831	54.7865	96.3665	53.94	K14486 auxin response factor | (RefSeq) auxin response factor 1-like (A)	ko04075: Plant hormone signal transduction	hypothetical protein TEA_000038 [Camellia sinensis var. sinensis]	RecName: Full=Auxin response factor 2B {ECO:0000303|PubMed:26716451, ECO:0000303|PubMed:26959229};Short=SlARF2B {ECO:0000303|PubMed:26716451};	RecName: Full=Auxin-responsive protein {ECO:0000256|RuleBase:RU004549};	--	GO:0005634,nucleus; GO:0003677,DNA binding; GO:0009734,auxin-activated signaling pathway; GO:0009835,fruit ripening; GO:0006355,regulation of transcription, DNA-templated	PF06507.16:Auxin response factor
TEA000039	TEA000039	Scaffold2069	-	291697	296257	4561	10.8607	8.73844	10.7895	11.039	10.9347	12.6157	5.60271	10.1651	5.55407	K00924 kinase [EC:2.7.1.-] | (RefSeq) receptor protein kinase CLAVATA1-like (A)	--	hypothetical protein TEA_000039 [Camellia sinensis var. sinensis]	RecName: Full=LRR receptor-like serine/threonine-protein kinase RGI1 {ECO:0000303|PubMed:27229312};EC=2.7.11.1 {ECO:0000255|PROSITE-ProRule:PRU00159};AltName: Full=Protein RECEPTOR OF RGF1 4 {ECO:0000303|PubMed:27229311};AltName: Full=Protein RGF1 INSENSITIVE 1 {ECO:0000303|PubMed:27229312};AltName: Full=Protein ROOT CLAVATA-HOMOLOG1 2 {ECO:0000303|Ref.1, ECO:0000312|EMBL:CAD79350.1};Flags: Precu…	RecName: Full=Protein kinase domain-containing protein {ECO:0000259|PROSITE:PS50011};	--	GO:0005886,plasma membrane; GO:0005524,ATP binding; GO:0042277,peptide binding; GO:0001653,peptide receptor activity; GO:0106310,protein serine kinase activity; GO:0004674,protein serine/threonine kinase activity; GO:0010074,maintenance of meristem identity; GO:0010078,maintenance of root meristem identity; GO:0006468,protein phosphorylation; GO:2000280,regulation of root development; GO:0010082,…	PF00069.28:Protein kinase domain
TEA000040	TEA000040	Scaffold2069	+	269625	271510	1886	0.121697	0	0.079337	3.26002	2.69837	2.08484	0.320235	0.269552	0.086414	--	--	pathogen-related protein-like [Camellia sinensis]	RecName: Full=Pathogen-related protein;	RecName: Full=Pathogen-related protein {ECO:0000256|Google:ProtNLM};	--	GO:0006952,defense response; GO:0009607,response to biotic stimulus	--
TEA000041	TEA000041	Scaffold2069	+	107737	115866	8130	18.6826	16.8789	16.5033	13.4658	17.3817	20.3847	25.1792	15.6032	17.2084	K01369 legumain [EC:3.4.22.34] | (RefSeq) vacuolar-processing enzyme-like (A)	--	hypothetical protein TEA_000041 [Camellia sinensis var. sinensis]	RecName: Full=Protein ABIL1;AltName: Full=Abl interactor-like protein 1;Short=AtABIL1;	RecName: Full=Protein ABIL1 {ECO:0000256|Google:ProtNLM};	KOG2546 Abl interactor ABI-1, contains SH3 domain	GO:0005737,cytoplasm; GO:0005856,cytoskeleton	--
TEA000042	TEA000042	Scaffold2069	+	119984	125446	5463	7.80607	6.83325	5.70148	12.4581	10.7001	11.6977	6.82556	10.3312	7.42591	K11714 rhamnogalacturonan II specific xylosyltransferase [EC:2.4.2.-] | (RefSeq) UDP-D-xylose:L-fucose alpha-1,3-D-xylosyltransferase MGP4-like (A)	--	UDP-D-xylose:L-fucose alpha-1,3-D-xylosyltransferase MGP4-like [Camellia sinensis]	RecName: Full=UDP-D-xylose:L-fucose alpha-1,3-D-xylosyltransferase MGP4 {ECO:0000305};EC=2.4.2.- {ECO:0000305};AltName: Full=Protein MALE GAMETOPHYTE DEFECTIVE 4 {ECO:0000303|PubMed:21288267};AltName: Full=Rhamnogalacturonan xylosyltransferase MGP4 {ECO:0000305};	RecName: Full=Glycosyltransferase {ECO:0000256|RuleBase:RU363055};EC=2.4.2.- {ECO:0000256|RuleBase:RU363055};	--	GO:0005794,Golgi apparatus; GO:0000139,Golgi membrane; GO:0000138,Golgi trans cisterna; GO:0016757,glycosyltransferase activity; GO:0042285,xylosyltransferase activity; GO:0048868,pollen tube development; GO:0010306,rhamnogalacturonan II biosynthetic process	PF03407.19:Nucleotide-diphospho-sugar transferase
TEA000043	TEA000043	Scaffold2069	+	80311	99695	19385	18.9363	16.6991	17.432	12.6713	13.7198	16.1692	20.1198	15.5895	19.081	K01369 legumain [EC:3.4.22.34] | (RefSeq) vacuolar-processing enzyme-like (A)	--	hypothetical protein TEA_000043 [Camellia sinensis var. sinensis]	RecName: Full=Protein ABIL1;AltName: Full=Abl interactor-like protein 1;Short=AtABIL1;	SubName: Full=Uncharacterized protein {ECO:0000313|EMBL:THG15454.1};	KOG2546 Abl interactor ABI-1, contains SH3 domain	GO:0005737,cytoplasm; GO:0005856,cytoskeleton	--
TEA000044	TEA000044	Scaffold2069	+	222483	230932	8450	8.48797	10.4727	11.4117	14.5246	13.0738	17.5269	6.75506	9.60337	11.455	--	--	hypothetical protein TEA_000044 [Camellia sinensis var. sinensis]	RecName: Full=Protein LAZ1 homolog 1 {ECO:0000303|PubMed:20830211};AltName: Full=Lazarus1 homolog 1 {ECO:0000303|PubMed:20830211};Flags: Precursor;	SubName: Full=Uncharacterized protein {ECO:0000313|EMBL:THG15455.1};	KOG2641 Predicted seven transmembrane receptor - rhodopsin family	GO:0009705,plant-type vacuole membrane; GO:1900458,negative regulation of brassinosteroid mediated signaling pathway; GO:0007033,vacuole organization; GO:0098876,vesicle-mediated transport to the plasma membrane	PF03619.19:Organic solute transporter Ostalpha
TEA000045	TEA000045	Scaffold2069	-	348833	354640	5808	0.500397	1.30743	1.62653	2.87453	3.85591	5.78071	0.723911	0.60749	0.833443	K20043 clathrin coat assembly protein AP180 | (RefSeq) putative clathrin assembly protein At5g35200 (A)	--	hypothetical protein TEA_000045 [Camellia sinensis var. sinensis]	RecName: Full=Dof zinc finger protein DOF3.5;Short=AtDOF3.5;	RecName: Full=Dof zinc finger protein {ECO:0000256|RuleBase:RU369094};	--	GO:0005634,nucleus; GO:0003677,DNA binding; GO:0003700,DNA-binding transcription factor activity; GO:0046872,metal ion binding; GO:0006355,regulation of transcription, DNA-templated	PF02701.18:Dof domain, zinc finger
TEA000046	TEA000046	Scaffold2069	+	281383	282673	1291	0	0.568168	0.549817	0.292575	0.40923	0.3611	0.785242	0.615137	0.734858	K01179 endoglucanase [EC:3.2.1.4] | (RefSeq) endoglucanase 25 (A)	ko00500: Starch and sucrose metabolism	hypothetical protein TEA_000046 [Camellia sinensis var. sinensis]	RecName: Full=Endoglucanase 25;EC=3.2.1.4;AltName: Full=Cellulase homolog OR16pep;AltName: Full=Endo-1,4-beta glucanase 25;AltName: Full=Protein KORRIGAN;AltName: Full=Protein RADIALLY SWOLLEN 2;	RecName: Full=cellulase {ECO:0000256|ARBA:ARBA00012601};EC=3.2.1.4 {ECO:0000256|ARBA:ARBA00012601};	--	GO:0009504,cell plate; GO:0005769,early endosome; GO:0005768,endosome; GO:0005794,Golgi apparatus; GO:0005886,plasma membrane; GO:0005802,trans-Golgi network; GO:0008810,cellulase activity; GO:0071555,cell wall organization; GO:0030244,cellulose biosynthetic process; GO:0030245,cellulose catabolic process; GO:0043622,cortical microtubule organization; GO:0042538,hyperosmotic salinity response; GO…	PF00759.22:Glycosyl hydrolase family 9
TEA000047	TEA000047	Scaffold2069	+	455993	458800	2808	6.30089	7.31749	5.93948	9.24733	9.66202	13.4611	7.88703	4.99889	6.63433	K08150 MFS transporter, SP family, solute carrier family 2 (myo-inositol transporter), member 13 | (RefSeq) INT1; inositol transporter 1 (A)	--	hypothetical protein TEA_000047 [Camellia sinensis var. sinensis]	RecName: Full=Polyol transporter 5;AltName: Full=Protein POLYOL TRANSPORTER 5;Short=AtPLT5;AltName: Full=Sugar-proton symporter PLT5;	RecName: Full=Major facilitator superfamily (MFS) profile domain-containing protein {ECO:0000259|PROSITE:PS50850};	KOG0254 Predicted transporter (major facilitator superfamily)	GO:0005886,plasma membrane; GO:0005351,carbohydrate:proton symporter activity; GO:0015591,D-ribose transmembrane transporter activity; GO:0015148,D-xylose transmembrane transporter activity; GO:0005354,galactose transmembrane transporter activity; GO:0005355,glucose transmembrane transporter activity; GO:0015168,glycerol transmembrane transporter activity; GO:0015575,mannitol transmembrane transp…	PF00083.27:Sugar (and other) transporter
TEA000048	TEA000048	Scaffold2069	+	283521	286665	3145	0.599602	0.704332	0.948848	0.263636	0.237683	0.955671	1.45775	0.688853	1.32075	K01179 endoglucanase [EC:3.2.1.4] | (RefSeq) endoglucanase 25-like (A)	ko00500: Starch and sucrose metabolism	hypothetical protein TEA_000048 [Camellia sinensis var. sinensis]	RecName: Full=Endoglucanase 9;EC=3.2.1.4;AltName: Full=Endo-1,4-beta glucanase 9;AltName: Full=OsCel9D;AltName: Full=OsGLU1;	RecName: Full=Endoglucanase {ECO:0000256|RuleBase:RU361166};EC=3.2.1.4 {ECO:0000256|RuleBase:RU361166};	--	GO:0016020,membrane; GO:0008810,cellulase activity; GO:0071555,cell wall organization; GO:0030245,cellulose catabolic process	PF00759.22:Glycosyl hydrolase family 9
TEA000049	TEA000049	Scaffold2069	+	423038	423709	672	0.138833	0.621241	0.437587	0.947884	0.772876	0.667175	1.46593	0.53887	0.494932	K20725 MAP kinase substrate 1 | (RefSeq) nuclear speckle RNA-binding protein B-like (A)	ko04016: MAPK signaling pathway - plant	protein MKS1-like [Camellia sinensis]	RecName: Full=Protein MKS1;AltName: Full=Protein MAP kinase 4 substrate 1;AltName: Full=VQ motif-containing protein 21 {ECO:0000303|PubMed:22535423};Short=AtVQ21 {ECO:0000303|PubMed:22535423};	RecName: Full=VQ domain-containing protein {ECO:0000259|Pfam:PF05678};	--	GO:0005634,nucleus; GO:0006952,defense response; GO:0002758,innate immune response-activating signal transduction	PF05678.17:VQ motif
TEA000050	TEA000050	Scaffold11122	-	11784	18527	6744	0.92506	1.06134	0.828921	0.665151	0.494778	1.31933	0.913549	0.433191	0.796419	K13416 brassinosteroid insensitive 1-associated receptor kinase 1 [EC:2.7.10.1 2.7.11.1] | (RefSeq) BRASSINOSTEROID INSENSITIVE 1-associated receptor kinase 1-like (A)	ko04016: MAPK signaling pathway - plant; ko04075: Plant hormone signal transduction; ko04626: Plant-pathogen interaction	hypothetical protein TEA_000050 [Camellia sinensis var. sinensis]	RecName: Full=ABC transporter A family member 2;Short=ABC transporter ABCA.2;Short=AtABCA2;AltName: Full=ABC2 homolog 1;	RecName: Full=Leucine-rich repeat-containing N-terminal plant-type domain-containing protein {ECO:0000259|Pfam:PF08263};	KOG0059 Lipid exporter ABCA1 and related proteins, ABC superfamily	GO:0043231,intracellular membrane-bounded organelle; GO:0016020,membrane; GO:0140359,ABC-type transporter activity; GO:0005524,ATP binding; GO:0016887,ATP hydrolysis activity; GO:0042626,ATPase-coupled transmembrane transporter activity; GO:0005319,lipid transporter activity; GO:0006869,lipid transport	PF12698.10:ABC-2 family transporter protein
TEA000051	TEA000051	Scaffold7875	-	226625	239514	12890	0.11195	0.140544	0.074226	3.01318	2.42151	1.47236	0	0	0.190212	K17500 integrin-linked kinase-associated serine/threonine phosphatase 2C [EC:3.1.3.16] | (RefSeq) WAT1-related protein At3g18200-like (A)	--	WAT1-related protein At4g30420-like [Camellia sinensis]	RecName: Full=WAT1-related protein At4g30420;	RecName: Full=WAT1-related protein {ECO:0000256|RuleBase:RU363077};	--	GO:0005886,plasma membrane; GO:0022857,transmembrane transporter activity	PF00892.23:EamA-like transporter family
TEA000052	TEA000052	Scaffold7875	+	292999	296440	3442	8.45881	7.35791	6.60519	10.8147	10.1566	9.62388	8.63344	11.0769	7.16087	K20293 conserved oligomeric Golgi complex subunit 6 | (RefSeq) conserved oligomeric Golgi complex subunit 6 (A)	--	hypothetical protein TEA_000052 [Camellia sinensis var. sinensis]	RecName: Full=Conserved oligomeric Golgi complex subunit 6 {ECO:0000303|PubMed:27448097};Short=COG complex subunit 6 {ECO:0000303|PubMed:27448097};AltName: Full=Component of oligomeric Golgi complex 6 {ECO:0000303|PubMed:27448097};	RecName: Full=Conserved oligomeric Golgi complex subunit 6 {ECO:0000256|ARBA:ARBA00020973, ECO:0000256|RuleBase:RU365075};Short=COG complex subunit 6 {ECO:0000256|RuleBase:RU365075};AltName: Full=Component of oligomeric Golgi complex 6 {ECO:0000256|ARBA:ARBA00031348, ECO:0000256|RuleBase:RU365075};	KOG3758 Uncharacterized conserved protein	GO:0005794,Golgi apparatus; GO:0000139,Golgi membrane; GO:0017119,Golgi transport complex; GO:0007030,Golgi organization; GO:0006891,intra-Golgi vesicle-mediated transport; GO:0009860,pollen tube growth; GO:0015031,protein transport	PF06419.14:Conserved oligomeric complex COG6
TEA000053	TEA000053	Scaffold7875	-	153938	161934	7997	0	0.383544	0.629745	0	0.116582	0.32601	0.209215	0.139797	0.649844	--	--	WAT1-related protein At4g30420-like isoform X2 [Camellia sinensis]	RecName: Full=WAT1-related protein At4g30420;	RecName: Full=WAT1-related protein {ECO:0000256|RuleBase:RU363077};	--	GO:0005886,plasma membrane; GO:0022857,transmembrane transporter activity	PF00892.23:EamA-like transporter family
TEA000054	TEA000054	Scaffold7875	+	81633	83938	2306	210.563	229.134	182.37	264.153	331.598	271.17	152.583	197.346	169.886	--	--	tetraspanin-7-like [Camellia sinensis]	RecName: Full=Tetraspanin-8;	SubName: Full=Uncharacterized protein {ECO:0000313|EMBL:KAF5956686.1};	--	GO:0005794,Golgi apparatus; GO:0005886,plasma membrane; GO:0009506,plasmodesma; GO:0005773,vacuole; GO:0009734,auxin-activated signaling pathway; GO:0050829,defense response to Gram-negative bacterium	PF00335.23:Tetraspanin family
TEA000055	TEA000055	Scaffold278	+	1026514	1034811	8298	2.98566	3.5533	3.06654	2.47262	1.98031	2.60714	1.22796	1.79623	1.9754	--	--	uncharacterized protein LOC114296233 [Camellia sinensis]	--	RecName: Full=DEP domain-containing protein {ECO:0000259|PROSITE:PS50186};	--	GO:0035556,intracellular signal transduction	PF04784.17:Protein of unknown function, DUF547
TEA000056	TEA000056	Scaffold278	-	204913	230210	25298	22.5774	23.3452	19.7577	25.0272	22.8664	24.1108	28.6243	22.5273	24.9886	K01062 platelet-activating factor acetylhydrolase [EC:3.1.1.47] | (RefSeq) hypothetical protein (A)	ko00565: Ether lipid metabolism	hypothetical protein TEA_000056 [Camellia sinensis var. sinensis]	RecName: Full=Zinc finger CCCH domain-containing protein 44;Short=AtC3H44;	SubName: Full=Uncharacterized protein {ECO:0000313|EMBL:THG11231.1};	KOG2385 Uncharacterized conserved protein	GO:0003677,DNA binding; GO:0046872,metal ion binding	PF05277.15:Protein of unknown function (DUF726)
TEA000057	TEA000057	Scaffold278	+	165313	172119	6807	17.3074	15.0158	7.43942	16.2193	16.2992	16.4421	8.00796	8.61591	7.16227	K09755 ferulate-5-hydroxylase [EC:1.14.-.-] | (RefSeq) cytochrome P450 84A1 (A)	ko00940: Phenylpropanoid biosynthesis	hypothetical protein TEA_000057 [Camellia sinensis var. sinensis]	RecName: Full=Cytochrome P450 84A1;EC=1.14.-.-;AltName: Full=Ferulate-5-hydroxylase;Short=F5H;	RecName: Full=Ferulate 5-hydroxylase {ECO:0000256|Google:ProtNLM};	KOG0156 Cytochrome P450 CYP2 subfamily	GO:0005783,endoplasmic reticulum; GO:0005886,plasma membrane; GO:0020037,heme binding; GO:0005506,iron ion binding; GO:0004497,monooxygenase activity; GO:0016705,oxidoreductase activity, acting on paired donors, with incorporation or reduction of molecular oxygen; GO:0009809,lignin biosynthetic process; GO:0009699,phenylpropanoid biosynthetic process; GO:0010224,response to UV-B	PF00067.25:Cytochrome P450
TEA000058	TEA000058	Scaffold278	+	1393289	1399890	6602	5.12829	7.87858	6.77299	12.6973	8.66855	8.84512	5.41423	4.71341	8.23264	--	--	hypothetical protein TEA_000058 [Camellia sinensis var. sinensis]	--	RecName: Full=Myb-like domain-containing protein {ECO:0000256|Google:ProtNLM};	--	--	--
TEA000059	TEA000059	Scaffold278	-	746079	750895	4817	0.100712	0.216343	0.261108	0.175421	0.232613	0.420116	0.211578	0.071948	0.150735	K05391 cyclic nucleotide gated channel, plant | (RefSeq) cyclic nucleotide-gated ion channel 18 (A)	ko04626: Plant-pathogen interaction	hypothetical protein TEA_000059 [Camellia sinensis var. sinensis]	RecName: Full=Cyclic nucleotide-gated ion channel 18 {ECO:0000303|PubMed:11500563};AltName: Full=Cyclic nucleotide- and calmodulin-regulated ion channel 18 {ECO:0000303|PubMed:11500563};	RecName: Full=Cyclic nucleotide-binding domain-containing protein {ECO:0000259|PROSITE:PS50042};	KOG0498 K+-channel ERG and related proteins, contain PAS/PAC sensor domain	GO:0016324,apical plasma membrane; GO:0030659,cytoplasmic vesicle membrane; GO:0005262,calcium channel activity; GO:0005516,calmodulin binding; GO:0030552,cAMP binding; GO:0030553,cGMP binding; GO:0006874,cellular calcium ion homeostasis; GO:0009860,pollen tube growth	PF00520.34:Ion transport protein
TEA000060	TEA000060	Scaffold278	-	1504260	1528042	23783	1.88567	2.23041	1.69187	5.34942	4.33145	3.55063	2.17578	2.31975	1.95422	K12489 Arf-GAP with coiled-coil, ANK repeat and PH domain-containing protein | (RefSeq) ADP-ribosylation factor GTPase-activating protein AGD4 (A)	ko04144: Endocytosis	hypothetical protein TEA_000060 [Camellia sinensis var. sinensis]	RecName: Full=ADP-ribosylation factor GTPase-activating protein AGD4;Short=ARF GAP AGD4;AltName: Full=GCN4-complementing protein 1;AltName: Full=Protein ARF-GAP DOMAIN 4;Short=AtAGD4;	SubName: Full=Uncharacterized protein {ECO:0000313|EMBL:THG11235.1};	KOG0521 Putative GTPase activating proteins (GAPs)	GO:0005737,cytoplasm; GO:0005096,GTPase activator activity; GO:0046872,metal ion binding	PF01412.21:Putative GTPase activating protein for Arf
TEA000061	TEA000061	Scaffold278	-	1418294	1439828	21535	25.1723	30.6176	24.138	60.5045	44.8439	37.5744	45.2513	34.0669	39.5759	--	--	hypothetical protein TEA_000061 [Camellia sinensis var. sinensis]	RecName: Full=Protein SHORT ROOT IN SALT MEDIUM 1 {ECO:0000303|PubMed:24009530};Short=AtRSA1 {ECO:0000303|PubMed:24009530};AltName: Full=Protein EMBRYO DEFECTIVE 1579 {ECO:0000303|PubMed:15266054};	RecName: Full=EF-hand domain-containing protein {ECO:0000259|PROSITE:PS50222};	KOG4246 Predicted DNA-binding protein, contains SAP domain	GO:0005634,nucleus; GO:0005509,calcium ion binding; GO:0006355,regulation of transcription, DNA-templated; GO:0009651,response to salt stress; GO:0055078,sodium ion homeostasis	PF14443.9:DBC1
TEA000062	TEA000062	Scaffold278	-	887025	892745	5721	25.0694	27.3673	26.2804	46.0488	52.4682	48.3139	31.0216	25.2212	35.6109	K09338 homeobox-leucine zipper protein | (RefSeq) homeobox-leucine zipper protein HAT5 (A)	--	hypothetical protein TEA_000062 [Camellia sinensis var. sinensis]	RecName: Full=Homeobox-leucine zipper protein HAT5;AltName: Full=HD-ZIP protein ATHB-1;AltName: Full=Homeodomain transcription factor ATHB-1;AltName: Full=Homeodomain-leucine zipper protein HAT5;Short=HD-ZIP protein 5;	RecName: Full=Homeobox-leucine zipper protein {ECO:0000256|RuleBase:RU369038};AltName: Full=HD-ZIP protein {ECO:0000256|RuleBase:RU369038};AltName: Full=Homeodomain transcription factor {ECO:0000256|RuleBase:RU369038};	KOG0483 Transcription factor HEX, contains HOX and HALZ domains	GO:0005634,nucleus; GO:0003700,DNA-binding transcription factor activity; GO:0000981,DNA-binding transcription factor activity, RNA polymerase II-specific; GO:0042803,protein homodimerization activity; GO:0043565,sequence-specific DNA binding; GO:0009965,leaf morphogenesis; GO:0017148,negative regulation of translation; GO:0045893,positive regulation of transcription, DNA-templated; GO:0009637,re…	PF02183.21:Homeobox associated leucine zipper
TEA000063	TEA000063	Scaffold278	+	570621	618267	47647	0	0	0	0	0	0.036132	0	0	0	K20791 N-alpha-acetyltransferase 10/11 [EC:2.3.1.255] | (RefSeq) N-terminal acetyltransferase A complex catalytic subunit NAA10-like (A)	--	hypothetical protein TEA_000063 [Camellia sinensis var. sinensis]	RecName: Full=Oligopeptide transporter 1;Short=AtOPT1;	RecName: Full=N-acetyltransferase domain-containing protein {ECO:0000259|PROSITE:PS51186};	KOG2262 Sexual differentiation process protein ISP4	GO:0016020,membrane; GO:0035673,oligopeptide transmembrane transporter activity; GO:0015031,protein transport	PF03169.18:OPT oligopeptide transporter protein
TEA000064	TEA000064	Scaffold278	-	830805	834716	3912	0	0	0	0.119797	0.052327	0.05991	0	0.072588	0	K15692 E3 ubiquitin-protein ligase RNF13 [EC:2.3.2.27] | (RefSeq) RING-H2 finger protein ATL74-like (A)	--	hypothetical protein TEA_000064 [Camellia sinensis var. sinensis]	--	RecName: Full=RING-type domain-containing protein {ECO:0000256|Google:ProtNLM};	--	GO:0016020,membrane	--
TEA000065	TEA000065	Scaffold278	-	1154299	1155855	1557	0.88509	1.25242	1.66923	1.47434	2.20517	4.38957	5.5213	2.392	0.867476	K13496 UDP-glucosyltransferase 73C [EC:2.4.1.-] | (RefSeq) scopoletin glucosyltransferase (A)	ko00908: Zeatin biosynthesis	UDP-glycosyltransferase 92A1-like [Camellia sinensis]	RecName: Full=UDP-glycosyltransferase 92A1;EC=2.4.1.-;	RecName: Full=Glycosyltransferase {ECO:0000256|RuleBase:RU362057};EC=2.4.1.- {ECO:0000256|RuleBase:RU362057};	KOG1192 UDP-glucuronosyl and UDP-glucosyl transferase	GO:0035251,UDP-glucosyltransferase activity	PF00201.21:UDP-glucoronosyl and UDP-glucosyl transferase
TEA000066	TEA000066	Scaffold278	-	842905	845531	2627	14.0206	13.6374	12.3219	13.2297	12.7728	17.0157	8.04948	12.8837	13.178	K11592 endoribonuclease Dicer [EC:3.1.26.-] | (RefSeq) hypothetical protein (A)	--	hypothetical protein TEA_000066 [Camellia sinensis var. sinensis]	--	RecName: Full=TOG domain-containing protein {ECO:0000259|SMART:SM01349};	KOG2933 Uncharacterized conserved protein	--	PF12348.11:CLASP N terminal
TEA000067	TEA000067	Scaffold278	-	1466577	1468979	2403	1.77926	2.72967	1.72798	3.92515	5.24223	6.11919	1.62168	1.29276	2.57086	--	--	uncharacterized protein LOC114296315 [Camellia sinensis]	--	SubName: Full=Uncharacterized protein {ECO:0000313|EMBL:THG11242.1};	--	--	--
TEA000068	TEA000068	Scaffold278	-	495592	501705	6114	10.7551	10.3116	11.2656	3.87449	4.8578	8.1518	6.80366	8.94375	5.71744	K08286 protein-serine/threonine kinase [EC:2.7.11.-] | (RefSeq) serine/threonine-protein kinase D6PKL2 isoform X1 (A)	--	serine/threonine-protein kinase D6PKL2-like [Camellia sinensis]	RecName: Full=Serine/threonine-protein kinase D6PKL2;EC=2.7.11.1;AltName: Full=D6 protein kinase-like 2;AltName: Full=Serine/threonine-protein kinase AtPK5;	RecName: Full=Protein kinase domain-containing protein {ECO:0000259|PROSITE:PS50011};	KOG0610 Putative serine/threonine protein kinase	GO:0005737,cytoplasm; GO:0005730,nucleolus; GO:0005634,nucleus; GO:0005886,plasma membrane; GO:0005524,ATP binding; GO:0016301,kinase activity; GO:0004672,protein kinase activity; GO:0106310,protein serine kinase activity; GO:0004674,protein serine/threonine kinase activity; GO:0009734,auxin-activated signaling pathway; GO:0010540,basipetal auxin transport; GO:0009638,phototropism; GO:0006468,pro…	PF00069.28:Protein kinase domain
TEA000069	TEA000069	Scaffold278	+	1463770	1464856	1087	0	0	0	0.320751	0.172954	0.232872	0	0	0	K04125 gibberellin 2beta-dioxygenase [EC:1.14.11.13] | (RefSeq) gibberellin 2-beta-dioxygenase 8-like (A)	ko00904: Diterpenoid biosynthesis	hypothetical protein TEA_000069 [Camellia sinensis var. sinensis]	RecName: Full=Gibberellin 2-beta-dioxygenase 6 {ECO:0000305};EC=1.14.11.13 {ECO:0000269|PubMed:18952778};AltName: Full=Gibberellin 2-beta-hydroxylase 6 {ECO:0000305};AltName: Full=Gibberellin 2-oxidase 6 {ECO:0000303|PubMed:18952778};Short=GA 2-oxidase 6 {ECO:0000303|PubMed:18952778};Short=OsGA2ox6 {ECO:0000303|PubMed:18952778};	RecName: Full=Fe2OG dioxygenase domain-containing protein {ECO:0000259|PROSITE:PS51471};	KOG0143 Iron/ascorbate family oxidoreductases	GO:0005737,cytoplasm; GO:0005634,nucleus; GO:0052634,C-19 gibberellin 2-beta-dioxygenase activity; GO:0045543,gibberellin 2-beta-dioxygenase activity; GO:0046872,metal ion binding; GO:0010336,gibberellic acid homeostasis; GO:0045487,gibberellin catabolic process	PF03171.23:2OG-Fe(II) oxygenase superfamily
TEA000070	TEA000070	Scaffold278	+	492552	498598	6047	4.88697	4.70346	4.64559	2.19322	3.07807	4.8629	1.87946	1.43897	2.18688	--	--	hypothetical protein TEA_000070 [Camellia sinensis var. sinensis]	--	RecName: Full=UspA domain-containing protein {ECO:0000256|Google:ProtNLM};	--	--	--
TEA000071	TEA000071	Scaffold278	-	774017	777258	3242	0	0	0	0	0	0	0.03997	0	0	K23260 scopoletin glucosyltransferase [EC:2.4.1.128] | (RefSeq) scopoletin glucosyltransferase-like (A)	ko00940: Phenylpropanoid biosynthesis	hypothetical protein TEA_000071 [Camellia sinensis var. sinensis]	RecName: Full=UDP-glycosyltransferase 90A1;EC=2.4.1.-;	RecName: Full=Glycosyltransferase {ECO:0000256|RuleBase:RU362057};EC=2.4.1.- {ECO:0000256|RuleBase:RU362057};	KOG1192 UDP-glucuronosyl and UDP-glucosyl transferase	GO:0035251,UDP-glucosyltransferase activity	PF00201.21:UDP-glucoronosyl and UDP-glucosyl transferase
TEA000072	TEA000072	Scaffold278	+	239321	256449	17129	9.59906	10.1728	8.47052	9.67499	9.687	12.2236	6.10082	10.7789	10.6698	K02327 DNA polymerase delta subunit 1 [EC:2.7.7.7] | (RefSeq) DNA/RNA polymerase (A)	ko03030: DNA replication; ko03410: Base excision repair; ko03420: Nucleotide excision repair; ko03430: Mismatch repair; ko03440: Homologous recombination	hypothetical protein TEA_000072 [Camellia sinensis var. sinensis]	RecName: Full=PHAF1 protein At3g51130;	RecName: Full=J domain-containing protein {ECO:0000256|Google:ProtNLM};	KOG2819 Uncharacterized conserved protein	--	PF03676.17:Phagosome assembly factor 1
TEA000073	TEA000073	Scaffold278	-	1531818	1564938	33121	0.96813	1.02626	1.05022	2.5125	1.90187	2.23789	1.07777	1.59305	0.833384	K12489 Arf-GAP with coiled-coil, ANK repeat and PH domain-containing protein | (RefSeq) ADP-ribosylation factor GTPase-activating protein AGD2-like isoform X1 (A)	ko04144: Endocytosis	hypothetical protein TEA_000073 [Camellia sinensis var. sinensis]	RecName: Full=ADP-ribosylation factor GTPase-activating protein AGD2;Short=ARF GAP AGD2;AltName: Full=Protein ARF-GAP DOMAIN 2;Short=AtAGD2;	RecName: Full=BAR domain-containing protein {ECO:0000259|SMART:SM00721};	KOG0521 Putative GTPase activating proteins (GAPs)	GO:0005737,cytoplasm; GO:0005096,GTPase activator activity; GO:0046872,metal ion binding	PF16746.8:BAR domain of APPL family
TEA000074	TEA000074	Scaffold278	+	1163955	1165692	1738	6.42082	6.31676	4.46918	6.23276	6.07972	4.99415	4.25232	5.17314	5.56142	--	--	F-box/LRR-repeat protein At3g48880-like [Camellia sinensis]	RecName: Full=F-box/LRR-repeat protein At3g48880;	RecName: Full=F-box domain-containing protein {ECO:0000259|Pfam:PF12937};	KOG1947 Leucine rich repeat proteins, some proteins contain F-box	GO:1905761,SCF ubiquitin ligase complex binding; GO:0050829,defense response to Gram-negative bacterium	PF12937.10:F-box-like
TEA000075	TEA000075	Scaffold278	-	397254	403994	6741	0.283385	1.32166	0.321466	0	0.225589	0	0.300105	0.77329	0.152085	--	--	hypothetical protein TEA_000075 [Camellia sinensis var. sinensis]	RecName: Full=Glyoxylase I 4 {ECO:0000303|PubMed:30483284, ECO:0000303|PubMed:31652571};Short=AtGLXI-like;4 {ECO:0000303|PubMed:30483284};Short=AtGLYI4 {ECO:0000303|PubMed:21213008};	RecName: Full=VOC domain-containing protein {ECO:0000259|PROSITE:PS51819};	--	GO:0005737,cytoplasm; GO:0005886,plasma membrane; GO:0016829,lyase activity; GO:0140041,cellular detoxification of methylglyoxal; GO:0006952,defense response; GO:0009787,regulation of abscisic acid-activated signaling pathway; GO:2000022,regulation of jasmonic acid mediated signaling pathway; GO:2000031,regulation of salicylic acid mediated signaling pathway; GO:0009409,response to cold; GO:00094…	PF00903.28:Glyoxalase/Bleomycin resistance protein/Dioxygenase superfamily
TEA000076	TEA000076	Scaffold278	+	629215	633217	4003	0	0	0	0	0	0	0	0	0	--	--	hypothetical protein TEA_000076 [Camellia sinensis var. sinensis]	RecName: Full=Oligopeptide transporter 1;Short=AtOPT1;	SubName: Full=Uncharacterized protein {ECO:0000313|EMBL:THG11251.1};	KOG2262 Sexual differentiation process protein ISP4	GO:0016020,membrane; GO:0035673,oligopeptide transmembrane transporter activity; GO:0015031,protein transport	PF03169.18:OPT oligopeptide transporter protein
TEA000077	TEA000077	Scaffold278	+	1305318	1312066	6749	1.23599	1.40382	0.635895	1.84025	1.97743	2.54366	1.13384	1.13354	0.203062	K00924 kinase [EC:2.7.1.-] | (RefSeq) hypothetical protein (A)	--	hypothetical protein TEA_000077 [Camellia sinensis var. sinensis]	RecName: Full=Inactive leucine-rich repeat receptor-like serine/threonine-protein kinase At1g60630;Flags: Precursor;	RecName: Full=Protein kinase domain-containing protein {ECO:0000259|PROSITE:PS50011};	--	GO:0005886,plasma membrane; GO:0005524,ATP binding; GO:0004672,protein kinase activity; GO:0006468,protein phosphorylation	PF00069.28:Protein kinase domain
TEA000078	TEA000078	Scaffold278	+	1129794	1137114	7321	1.76577	1.98717	1.98769	1.15868	2.19758	3.34945	1.7724	3.5736	1.38418	K10904 TIMELESS-interacting protein | (RefSeq) TIMELESS-interacting protein (A)	--	hypothetical protein TEA_000078 [Camellia sinensis var. sinensis]	--	RecName: Full=CCHC-type domain-containing protein {ECO:0000259|PROSITE:PS50158};	KOG3004 Meiotic chromosome segregation protein	GO:0005634,nucleus; GO:0003676,nucleic acid binding; GO:0008270,zinc ion binding; GO:0007049,cell cycle; GO:0006974,cellular response to DNA damage stimulus; GO:0000076,DNA replication checkpoint signaling; GO:0031297,replication fork processing	PF07962.15:Replication Fork Protection Component Swi3
TEA000079	TEA000079	Scaffold278	-	1167273	1168829	1557	0.500666	1.11165	1.41425	0.99907	1.67395	2.92677	3.09545	1.59254	0.352553	K13496 UDP-glucosyltransferase 73C [EC:2.4.1.-] | (RefSeq) scopoletin glucosyltransferase (A)	ko00908: Zeatin biosynthesis	UDP-glycosyltransferase 92A1-like [Camellia sinensis]	RecName: Full=UDP-glycosyltransferase 92A1;EC=2.4.1.-;	RecName: Full=Glycosyltransferase {ECO:0000256|RuleBase:RU362057};EC=2.4.1.- {ECO:0000256|RuleBase:RU362057};	KOG1192 UDP-glucuronosyl and UDP-glucosyl transferase	GO:0035251,UDP-glucosyltransferase activity	PF00201.21:UDP-glucoronosyl and UDP-glucosyl transferase
TEA000080	TEA000080	Scaffold12649	-	65156	70562	5407	16.5174	17.4351	13.1137	30.222	29.6776	22.6149	45.3921	17.4419	17.3551	K11805 DDB1- and CUL4-associated factor 7 | (RefSeq) protein TRANSPARENT TESTA GLABRA 1-like (A)	--	protein TRANSPARENT TESTA GLABRA 1 [Camellia sinensis]	RecName: Full=Protein TRANSPARENT TESTA GLABRA 1;	SubName: Full=Transparent testa glabra 1 {ECO:0000313|EMBL:QDF82771.1};SubName: Full=WD40-like protein {ECO:0000313|EMBL:QED39591.1};	KOG0290 Conserved WD40 repeat-containing protein AN11	GO:0005737,cytoplasm; GO:0005634,nucleus; GO:0003677,DNA binding; GO:0045165,cell fate commitment; GO:0009957,epidermal cell fate specification; GO:0032880,regulation of protein localization; GO:0009733,response to auxin; GO:0009723,response to ethylene; GO:0010026,trichome differentiation	PF00400.35:WD domain, G-beta repeat
TEA000081	TEA000081	Scaffold12649	+	534178	543449	9272	11.0217	11.7491	8.73226	11.9685	12.4068	13.6596	11.7509	8.80864	12.0936	--	--	uncharacterized protein LOC114303065 [Camellia sinensis]	--	RecName: Full=J domain-containing protein {ECO:0000259|PROSITE:PS50076};	--	--	PF00226.34:DnaJ domain
TEA000082	TEA000082	Scaffold12649	-	50092	50643	552	0.132408	0.077859	0.221366	0.184233	0.460546	0.103071	0.510071	0.339038	0.479603	K16281 RING-H2 zinc finger protein RHA1 | (RefSeq) E3 ubiquitin-protein ligase RHA2A-like (A)	--	E3 ubiquitin-protein ligase RHA2A-like [Camellia sinensis]	RecName: Full=Brassinosteroid-responsive RING protein 1 {ECO:0000303|PubMed:12012249};	SubName: Full=E3 ubiquitin-protein like {ECO:0000313|EMBL:PSS32947.1};	KOG0800 FOG: Predicted E3 ubiquitin ligase	GO:0016020,membrane; GO:0061630,ubiquitin protein ligase activity; GO:0008270,zinc ion binding; GO:0009742,brassinosteroid mediated signaling pathway; GO:0016567,protein ubiquitination; GO:1901371,regulation of leaf morphogenesis; GO:1905421,regulation of plant organ morphogenesis; GO:0009741,response to brassinosteroid; GO:0010200,response to chitin	PF13639.9:Ring finger domain
TEA000083	TEA000083	Scaffold12649	-	545738	556384	10647	0	0	0.018169	0	0	0	0	0	0	K17873 11-oxo-beta-amyrin 30-oxidase [EC:1.14.14.115] | (RefSeq) 11-oxo-beta-amyrin 30-oxidase-like (A)	--	hypothetical protein HYC85_000123, partial [Camellia sinensis]	RecName: Full=Cytochrome P450 CYP749A22;EC=1.14.-.-;AltName: Full=Cytochrome P450 CYP749A20;	RecName: Full=Cytochrome P450 {ECO:0000256|Google:ProtNLM};	KOG0157 Cytochrome P450 CYP4/CYP19/CYP26 subfamilies	GO:0016020,membrane; GO:0020037,heme binding; GO:0005506,iron ion binding; GO:0004497,monooxygenase activity; GO:0016705,oxidoreductase activity, acting on paired donors, with incorporation or reduction of molecular oxygen	PF00067.25:Cytochrome P450
TEA000084	TEA000084	Scaffold12649	+	713559	717440	3882	0	0	0	0	0	0	0	0	0	--	--	monooxygenase 1-like [Camellia sinensis]	RecName: Full=Monooxygenase 1 {ECO:0000303|PubMed:10216258};Short=AtMO1 {ECO:0000303|PubMed:10216258};EC=1.14.13.-;	RecName: Full=FAD-binding domain-containing protein {ECO:0000259|Pfam:PF01494};	KOG2614 Kynurenine 3-monooxygenase and related flavoprotein monooxygenases	GO:0005783,endoplasmic reticulum; GO:0071949,FAD binding; GO:0004497,monooxygenase activity; GO:0009620,response to fungus	PF01494.22:FAD binding domain
TEA000085	TEA000085	Scaffold12649	+	514490	518469	3980	13.0159	14.6815	12.7815	9.09178	11.5448	16.2538	11.9783	10.8984	9.80716	K00688 glycogen phosphorylase [EC:2.4.1.1] | (RefSeq) hypothetical protein (A)	ko00500: Starch and sucrose metabolism	ACT domain-containing protein ACR4-like [Camellia sinensis]	RecName: Full=ACT domain-containing protein ACR4 {ECO:0000305};AltName: Full=Protein ACT DOMAIN REPEATS 4 {ECO:0000303|PubMed:12481063};	RecName: Full=ACT domain-containing protein ACR {ECO:0000256|RuleBase:RU369043};AltName: Full=Protein ACT DOMAIN REPEATS {ECO:0000256|RuleBase:RU369043};	--	GO:0009506,plasmodesma	PF01842.28:ACT domain
TEA000086	TEA000086	Scaffold5693	+	210891	217020	6130	11.0937	12.1137	9.07608	13.2839	12.2305	12.6551	7.82665	9.98408	8.57739	K20855 beta-1,3-galactosyltransferase 1/2/3/4/5/7/8 [EC:2.4.1.-] | (RefSeq) beta-1,3-galactosyltransferase 7-like (A)	--	hypothetical protein TEA_000080 [Camellia sinensis var. sinensis]	RecName: Full=Probable beta-1,3-galactosyltransferase 14;EC=2.4.1.-;	RecName: Full=Hexosyltransferase {ECO:0000256|RuleBase:RU363063};EC=2.4.1.- {ECO:0000256|RuleBase:RU363063};	KOG2288 Galactosyltransferases	GO:0005794,Golgi apparatus; GO:0000139,Golgi membrane; GO:0008378,galactosyltransferase activity; GO:0006486,protein glycosylation	PF01762.24:Galactosyltransferase
TEA000087	TEA000087	Scaffold5693	-	264814	272243	7430	22.443	24.92	18.4387	27.7319	29.2529	26.0986	11.2219	20.1485	22.6228	K10580 ubiquitin-conjugating enzyme E2 N [EC:2.3.2.23] | (RefSeq) ubiquitin-conjugating enzyme E2 36-like (A)	ko04120: Ubiquitin mediated proteolysis	hypothetical protein TEA_000081 [Camellia sinensis var. sinensis]	RecName: Full=Ubiquitin-conjugating enzyme E2 35;EC=2.3.2.23;AltName: Full=E2 ubiquitin-conjugating enzyme 35;AltName: Full=Ubiquitin carrier protein 35;	RecName: Full=UBC core domain-containing protein {ECO:0000259|PROSITE:PS50127};	KOG0417 Ubiquitin-protein ligase	GO:0005739,mitochondrion; GO:0005634,nucleus; GO:0031372,UBC13-MMS2 complex; GO:0005524,ATP binding; GO:0061631,ubiquitin conjugating enzyme activity; GO:0004842,ubiquitin-protein transferase activity; GO:0006301,postreplication repair; GO:0070534,protein K63-linked ubiquitination; GO:0010039,response to iron ion; GO:0010053,root epidermal cell differentiation; GO:0006511,ubiquitin-dependent prot…	PF00179.29:Ubiquitin-conjugating enzyme
TEA000088	TEA000088	Scaffold5693	-	262093	262503	411	0.148542	0.489747	0.660434	0.220655	0.120198	0.08752	0.105744	0	0.284178	--	--	uncharacterized protein LOC114296289 [Camellia sinensis]	--	RecName: Full=DUF538 family protein {ECO:0000256|Google:ProtNLM};	--	--	PF04398.15:Protein of unknown function, DUF538
TEA000089	TEA000089	Scaffold5693	+	76108	78618	2511	5.67269	6.68808	4.46933	8.06767	6.24478	8.36721	5.00179	6.79344	5.00813	--	--	hypothetical protein TEA_000083 [Camellia sinensis var. sinensis]	RecName: Full=Increased DNA methylation 1 {ECO:0000303|PubMed:22700931};AltName: Full=Histone H3 acetyltransferase IDM1 {ECO:0000305};EC=2.3.1.- {ECO:0000255|PROSITE-ProRule:PRU00532};AltName: Full=Protein ROS4 {ECO:0000303|PubMed:22733760};AltName: Full=Repressor of silencing 4 {ECO:0000303|PubMed:22733760};	RecName: Full=Tify domain-containing protein {ECO:0000259|Pfam:PF16135};	--	GO:0005634,nucleus; GO:0009506,plasmodesma; GO:0010385,double-stranded methylated DNA binding; GO:0004402,histone acetyltransferase activity; GO:0042393,histone binding; GO:0046872,metal ion binding; GO:0080188,gene silencing by RNA-directed DNA methylation; GO:0044154,histone H3-K14 acetylation; GO:0043971,histone H3-K18 acetylation; GO:0043972,histone H3-K23 acetylation; GO:0044030,regulation o…	PF16135.8:Tify domain binding domain
TEA000090	TEA000090	Scaffold5693	-	226606	231753	5148	30.6073	32.8608	39.1	20.8192	23.3731	40.2885	17.4114	25.1854	20.2741	K09527 DnaJ homolog subfamily C member 7 | (RefSeq) TPR repeat-containing thioredoxin TTL1-like (A)	--	TPR repeat-containing thioredoxin TTL1-like isoform X1 [Camellia sinensis]	RecName: Full=TPR repeat-containing thioredoxin TTL1;AltName: Full=Tetratricopeptide repeat thioredoxin-like 1;	RecName: Full=Thioredoxin domain-containing protein {ECO:0000259|Pfam:PF00085};	KOG1124 FOG: TPR repeat	GO:0005737,cytoplasm; GO:0009738,abscisic acid-activated signaling pathway; GO:0009789,positive regulation of abscisic acid-activated signaling pathway; GO:0009737,response to abscisic acid; GO:0006970,response to osmotic stress; GO:0009651,response to salt stress	PF07719.20:Tetratricopeptide repeat
TEA000091	TEA000091	Scaffold5693	-	1944	11021	9078	2.79597	3.10499	3.13748	4.03666	2.85949	3.06855	2.60543	3.1652	2.93047	K14007 protein transport protein SEC24 | (RefSeq) protein transport protein Sec24-like At3g07100 (A)	ko04141: Protein processing in endoplasmic reticulum	hypothetical protein TEA_000085 [Camellia sinensis var. sinensis]	RecName: Full=Protein transport protein SEC24 A {ECO:0000303|PubMed:24587212, ECO:0000303|PubMed:25315606, ECO:0000303|PubMed:27317568};Short=AtSec24A {ECO:0000303|PubMed:24587212};AltName: Full=Protein G92/ENDOPLASMIC RETICULUM MORPHOLOGY 2 {ECO:0000303|PubMed:25315606};	RecName: Full=tRNA(Phe) (4-demethylwyosine(37)-C(7)) aminocarboxypropyltransferase {ECO:0000256|ARBA:ARBA00012265};EC=2.5.1.114 {ECO:0000256|ARBA:ARBA00012265};	KOG1985 Vesicle coat complex COPII, subunit SEC24/subunit SFB2	GO:0030127,COPII vesicle coat; GO:0005829,cytosol; GO:0070971,endoplasmic reticulum exit site; GO:0005789,endoplasmic reticulum membrane; GO:0005794,Golgi apparatus; GO:0000139,Golgi membrane; GO:0000149,SNARE binding; GO:0008270,zinc ion binding; GO:0090110,COPII-coated vesicle cargo loading; GO:0007029,endoplasmic reticulum organization; GO:0006888,endoplasmic reticulum to Golgi vesicle-mediate…	PF04811.18:Sec23/Sec24 trunk domain
TEA000092	TEA000092	Scaffold5693	+	82254	104991	22738	3.80611	4.27583	2.907	4.96951	5.38627	5.06665	2.33908	4.49157	3.16163	K01853 cycloartenol synthase [EC:5.4.99.8] | (RefSeq) cycloartenol synthase (A)	ko00100: Steroid biosynthesis	hypothetical protein TEA_000086 [Camellia sinensis var. sinensis]	RecName: Full=Increased DNA methylation 1 {ECO:0000303|PubMed:22700931};AltName: Full=Histone H3 acetyltransferase IDM1 {ECO:0000305};EC=2.3.1.- {ECO:0000255|PROSITE-ProRule:PRU00532};AltName: Full=Protein ROS4 {ECO:0000303|PubMed:22733760};AltName: Full=Repressor of silencing 4 {ECO:0000303|PubMed:22733760};	RecName: Full=N-acetyltransferase domain-containing protein {ECO:0000256|Google:ProtNLM};	--	GO:0005634,nucleus; GO:0009506,plasmodesma; GO:0010385,double-stranded methylated DNA binding; GO:0004402,histone acetyltransferase activity; GO:0042393,histone binding; GO:0046872,metal ion binding; GO:0080188,gene silencing by RNA-directed DNA methylation; GO:0044154,histone H3-K14 acetylation; GO:0043971,histone H3-K18 acetylation; GO:0043972,histone H3-K23 acetylation; GO:0044030,regulation o…	PF00583.28:Acetyltransferase (GNAT) family
TEA000093	TEA000093	Scaffold3930	+	333393	340104	6712	319.916	336.631	397.9	187.901	213.683	279.005	165.821	236.67	219.937	K00975 glucose-1-phosphate adenylyltransferase [EC:2.7.7.27] | (RefSeq) glucose-1-phosphate adenylyltransferase small subunit, chloroplastic (A)	ko00500: Starch and sucrose metabolism; ko00520: Amino sugar and nucleotide sugar metabolism	glucose-1-phosphate adenylyltransferase small subunit 2, chloroplastic-like [Camellia sinensis]	RecName: Full=Glucose-1-phosphate adenylyltransferase small subunit, chloroplastic/amyloplastic;EC=2.7.7.27;AltName: Full=ADP-glucose pyrophosphorylase;AltName: Full=ADP-glucose synthase;AltName: Full=AGPase B;AltName: Full=Alpha-D-glucose-1-phosphate adenyl transferase;Flags: Precursor;	RecName: Full=Nucleotidyl transferase domain-containing protein {ECO:0000259|Pfam:PF00483};	KOG1322 GDP-mannose pyrophosphorylase/mannose-1-phosphate guanylyltransferase	GO:0009501,amyloplast; GO:0009507,chloroplast; GO:0005524,ATP binding; GO:0008878,glucose-1-phosphate adenylyltransferase activity; GO:0005978,glycogen biosynthetic process; GO:0019252,starch biosynthetic process	PF00483.26:Nucleotidyl transferase
TEA000094	TEA000094	Scaffold3930	-	124172	128984	4813	0	0	0	0	0	0	0	0	0	K09264 MADS-box transcription factor, plant | (RefSeq) MADS-box transcription factor 6 (A)	--	hypothetical protein TEA_000088 [Camellia sinensis var. sinensis]	RecName: Full=Agamous-like MADS-box protein MADS3 {ECO:0000305};AltName: Full=Agamous-like protein 6 {ECO:0000305};Short=VvAGL6 {ECO:0000303|PubMed:18997115};Short=VviAGL6a {ECO:0000303|PubMed:26818751};AltName: Full=MADS-box protein 3 {ECO:0000303|Ref.1};Short=VvMADS3 {ECO:0000303|Ref.1};	RecName: Full=DUF4005 domain-containing protein {ECO:0000256|Google:ProtNLM};	KOG0014 MADS box transcription factor	GO:0005634,nucleus; GO:0000981,DNA-binding transcription factor activity, RNA polymerase II-specific; GO:0046983,protein dimerization activity; GO:0000978,RNA polymerase II cis-regulatory region sequence-specific DNA binding; GO:0009908,flower development; GO:0045944,positive regulation of transcription by RNA polymerase II; GO:0006357,regulation of transcription by RNA polymerase II	--
TEA000095	TEA000095	Scaffold3930	+	83863	87924	4062	4.88925	7.11951	5.69558	2.96882	3.6982	5.51589	4.63697	2.85897	2.34345	K19307 25S rRNA (uracil2634-N3)-methyltransferase [EC:2.1.1.313] | (RefSeq) uncharacterized protein At4g26485 (A)	--	hypothetical protein TEA_000089 [Camellia sinensis var. sinensis]	RecName: Full=Heavy metal-associated isoprenylated plant protein 41 {ECO:0000303|PubMed:21072340, ECO:0000303|PubMed:23368984};Short=AtHIP41 {ECO:0000303|PubMed:21072340, ECO:0000303|PubMed:23368984};Flags: Precursor;	RecName: Full=25S rRNA (uridine-N(3))-methyltransferase BMT5-like domain-containing protein {ECO:0000259|Pfam:PF10354};	KOG4174 Uncharacterized conserved protein	GO:0005737,cytoplasm; GO:0046872,metal ion binding; GO:0070042,rRNA (uridine-N3-)-methyltransferase activity; GO:0070475,rRNA base methylation	PF10354.12:rRNA (uridine-N3-)-methyltransferase BTM5-like
TEA000096	TEA000096	Scaffold3930	+	134579	137501	2923	0.188041	0.126766	0.213721	0.047147	0.075202	0.034965	0.148113	0	0.218326	K18789 xylogalacturonan beta-1,3-xylosyltransferase [EC:2.4.2.41] | (RefSeq) probable glycosyltransferase At5g20260 (A)	--	hypothetical protein TEA_000090 [Camellia sinensis var. sinensis]	RecName: Full=Probable glycosyltransferase At5g03795;EC=2.4.-.-;	RecName: Full=Exostosin GT47 domain-containing protein {ECO:0000259|Pfam:PF03016};	KOG1021 Acetylglucosaminyltransferase EXT1/exostosin 1	GO:0000139,Golgi membrane; GO:0016757,glycosyltransferase activity; GO:0071555,cell wall organization; GO:0006486,protein glycosylation	PF03016.18:Exostosin family
TEA000097	TEA000097	Scaffold3930	+	323135	328966	5832	41.0098	37.6645	40.9095	29.6094	38.99	43.4834	43.4863	38.9312	45.8233	K07877 Ras-related protein Rab-2A | (RefSeq) ras-related protein RABB1c (A)	--	hypothetical protein TEA_000091 [Camellia sinensis var. sinensis]	RecName: Full=Ras-related protein RABB1c;Short=AtRABB1c;AltName: Full=Ras-related protein Rab2A;Short=AtRab2A;	SubName: Full=Uncharacterized protein {ECO:0000313|EMBL:THG05750.1};	KOG0098 GTPase Rab2, small G protein superfamily	GO:0005794,Golgi apparatus; GO:0000325,plant-type vacuole; GO:0005886,plasma membrane; GO:0005525,GTP binding; GO:0003924,GTPase activity; GO:0006888,endoplasmic reticulum to Golgi vesicle-mediated transport; GO:0015031,protein transport; GO:0016192,vesicle-mediated transport	PF00071.25:Ras family
TEA000098	TEA000098	Scaffold3930	+	179760	195503	15744	6.48495	10.263	5.48281	7.02372	8.66509	13.1669	42.2889	22.6135	34.7838	K13459 disease resistance protein RPS2 | (RefSeq) probable disease resistance protein At5g63020 (A)	ko04626: Plant-pathogen interaction	hypothetical protein TEA_000092 [Camellia sinensis var. sinensis]	RecName: Full=Disease resistance protein Pik-1 {ECO:0000305};AltName: Full=Pik-1 blast resistance protein {ECO:0000312|EMBL:ADZ48537.1};	RecName: Full=HMA domain-containing protein {ECO:0000256|Google:ProtNLM};	--	GO:0043531,ADP binding; GO:0005524,ATP binding; GO:0042742,defense response to bacterium; GO:0002758,innate immune response-activating signal transduction; GO:0009626,plant-type hypersensitive response	--
TEA000099	TEA000099	Scaffold3930	+	89007	96496	7490	0.321975	0.75338	1.00915	0.226585	0.217636	0.459051	0.145184	0.331703	0.163355	K18789 xylogalacturonan beta-1,3-xylosyltransferase [EC:2.4.2.41] | (RefSeq) hypothetical protein (A)	--	hypothetical protein TEA_000093 [Camellia sinensis var. sinensis]	RecName: Full=Probable glycosyltransferase At3g07620;EC=2.4.-.-;	RecName: Full=Exostosin GT47 domain-containing protein {ECO:0000256|Google:ProtNLM};	KOG1021 Acetylglucosaminyltransferase EXT1/exostosin 1	GO:0000139,Golgi membrane; GO:0016757,glycosyltransferase activity; GO:0071555,cell wall organization; GO:0006486,protein glycosylation	PF03016.18:Exostosin family
TEA000100	TEA000100	Scaffold3930	+	263377	268478	5102	0.711001	0.407016	2.36831	0	0.166862	0.368711	1.53671	1.1238	1.44112	K13199 plasminogen activator inhibitor 1 RNA-binding protein | (GenBank) nuclear RNA-binding-like protein (A)	--	hypothetical protein TEA_000094 [Camellia sinensis var. sinensis]	RecName: Full=Subtilisin-like protease SBT5.3;EC=3.4.21.-;AltName: Full=Auxin-induced in root cultures protein 3;AltName: Full=Subtilase subfamily 5 member 3;Short=AtSBT5.3;AltName: Full=Subtilisin-like protease AIR3;Flags: Precursor;	RecName: Full=Subtilisin-like protease {ECO:0000256|Google:ProtNLM};	--	GO:0005576,extracellular region; GO:0004252,serine-type endopeptidase activity; GO:0010102,lateral root morphogenesis; GO:0006508,proteolysis; GO:0009733,response to auxin	PF00082.25:Subtilase family
TEA000101	TEA000101	Scaffold3930	+	347763	355566	7804	9.49207	9.34027	7.15213	9.17138	8.86619	9.68917	6.47406	10.636	8.3261	K07300 Ca2+:H+ antiporter | (RefSeq) vacuolar cation/proton exchanger 3-like (A)	--	hypothetical protein TEA_000095 [Camellia sinensis var. sinensis]	RecName: Full=Vacuolar cation/proton exchanger 2;AltName: Full=Ca(2+)/H(+) exchanger 2;AltName: Full=OsCAX2;	RecName: Full=Vacuolar cation/proton exchanger {ECO:0000256|RuleBase:RU365028};	KOG1397 Ca2+/H+ antiporter VCX1 and related proteins	GO:0009705,plant-type vacuole membrane; GO:0015369,calcium:proton antiporter activity; GO:0070588,calcium ion transmembrane transport; GO:0006874,cellular calcium ion homeostasis	PF01699.27:Sodium/calcium exchanger protein
TEA000102	TEA000102	Scaffold3930	+	246893	247632	740	0.434179	0	1.34752	0	0	0.116005	2.2216	0.964192	0.425671	K13448 calcium-binding protein CML | (RefSeq) probable calcium-binding protein CML11 (A)	ko04626: Plant-pathogen interaction	hypothetical protein TEA_000096 [Camellia sinensis var. sinensis]	RecName: Full=Subtilisin-like protease SBT5.4 {ECO:0000303|PubMed:16193095};EC=3.4.21.- {ECO:0000305};AltName: Full=Subtilase subfamily 5 member 4 {ECO:0000303|PubMed:16193095};Short=AtSBT5.4 {ECO:0000303|PubMed:16193095};Flags: Precursor;	RecName: Full=Inhibitor I9 domain-containing protein {ECO:0000259|Pfam:PF05922};	--	GO:0005783,endoplasmic reticulum; GO:0005886,plasma membrane; GO:0004252,serine-type endopeptidase activity; GO:0010074,maintenance of meristem identity; GO:0006508,proteolysis	PF05922.19:Peptidase inhibitor I9
TEA000103	TEA000103	Scaffold3930	-	339400	342650	3251	5.71559	7.0383	5.48627	9.53882	9.20977	8.59384	6.29099	4.21524	5.35849	K11111 telomeric repeat-binding factor 2 | (RefSeq) uncharacterized protein LOC111369719 isoform X1 (A)	--	uncharacterized protein LOC114288806 isoform X1 [Camellia sinensis]	--	SubName: Full=Uncharacterized protein {ECO:0000313|EMBL:THG05756.1};	--	GO:0046872,metal ion binding	PF00249.34:Myb-like DNA-binding domain
TEA000104	TEA000104	Scaffold2909	+	257774	258592	819	0	0	0	0	0	0	0	0	0	--	--	hypothetical protein TEA_000098 [Camellia sinensis var. sinensis]	RecName: Full=MADS-box transcription factor PHERES 2;AltName: Full=Agamous-like MADS-box protein AGL38;	RecName: Full=MADS-box domain-containing protein {ECO:0000259|PROSITE:PS50066};	KOG0014 MADS box transcription factor	GO:0005634,nucleus; GO:0003700,DNA-binding transcription factor activity; GO:0000981,DNA-binding transcription factor activity, RNA polymerase II-specific; GO:0046983,protein dimerization activity; GO:0000978,RNA polymerase II cis-regulatory region sequence-specific DNA binding; GO:0045944,positive regulation of transcription by RNA polymerase II; GO:0006357,regulation of transcription by RNA pol…	PF00319.21:SRF-type transcription factor (DNA-binding and dimerisation domain)
TEA000105	TEA000105	Scaffold2909	+	114365	123390	9026	1.24972	1.15774	0.922729	3.65979	3.69372	3.05241	1.40637	1.74276	2.1484	K11996 adenylyltransferase and sulfurtransferase [EC:2.7.7.80 2.8.1.11] | (RefSeq) adenylyltransferase and sulfurtransferase MOCS3 (A)	ko04122: Sulfur relay system	hypothetical protein TEA_000099 [Camellia sinensis var. sinensis]	RecName: Full=Adenylyltransferase and sulfurtransferase MOCS3 {ECO:0000255|HAMAP-Rule:MF_03049};AltName: Full=Molybdenum cofactor synthesis protein 3 {ECO:0000255|HAMAP-Rule:MF_03049};Includes:RecName: Full=Molybdopterin-synthase adenylyltransferase {ECO:0000255|HAMAP-Rule:MF_03049};EC=2.7.7.80 {ECO:0000255|HAMAP-Rule:MF_03049};AltName: Full=Adenylyltransferase MOCS3 {ECO:0000255|HAMAP-Rule:MF_03…	RecName: Full=Rhodanese domain-containing protein {ECO:0000259|PROSITE:PS50206};	KOG2017 Molybdopterin synthase sulfurylase	GO:0005737,cytoplasm; GO:0005829,cytosol; GO:0005524,ATP binding; GO:0046872,metal ion binding; GO:0008265,Mo-molybdopterin cofactor sulfurase activity; GO:0061605,molybdopterin-synthase adenylyltransferase activity; GO:0061604,molybdopterin-synthase sulfurtransferase activity; GO:0016779,nucleotidyltransferase activity; GO:0004792,thiosulfate sulfurtransferase activity; GO:0042292,URM1 activatin…	PF00899.24:ThiF family
TEA000106	TEA000106	Scaffold2909	-	123480	126989	3510	11.787	13.7917	14.4672	7.27039	6.15644	7.90289	9.42562	13.5182	14.4495	K00609 aspartate carbamoyltransferase catalytic subunit [EC:2.1.3.2] | (RefSeq) aspartate carbamoyltransferase, chloroplastic (A)	ko00240: Pyrimidine metabolism; ko00250: Alanine, aspartate and glutamate metabolism; ko01240: Biosynthesis of cofactors	aspartate carbamoyltransferase 2, chloroplastic isoform X1 [Camellia sinensis]	RecName: Full=Aspartate carbamoyltransferase 2, chloroplastic;EC=2.1.3.2;AltName: Full=Aspartate transcarbamylase 2;Short=ATCase 2;Flags: Precursor;	RecName: Full=aspartate carbamoyltransferase {ECO:0000256|ARBA:ARBA00013008};EC=2.1.3.2 {ECO:0000256|ARBA:ARBA00013008};	KOG0370 Multifunctional pyrimidine synthesis protein CAD (includes carbamoyl-phophate synthetase, aspartate transcarbamylase, and glutamine amidotransferase)	GO:0009507,chloroplast; GO:0016597,amino acid binding; GO:0004070,aspartate carbamoyltransferase activity; GO:0006207,'de novo' pyrimidine nucleobase biosynthetic process; GO:0044205,'de novo' UMP biosynthetic process; GO:0006520,cellular amino acid metabolic process	PF02729.24:Aspartate/ornithine carbamoyltransferase, carbamoyl-P binding domain
TEA000107	TEA000107	Scaffold2909	+	330154	340520	10367	6.42937	7.89319	7.36316	2.47484	5.25669	8.03396	3.05605	1.77802	6.64585	--	--	uncharacterized protein At4g14100-like [Camellia sinensis]	RecName: Full=Uncharacterized protein At4g14100;Flags: Precursor;	RecName: Full=Transferring glycosyl group transferase {ECO:0000256|Google:ProtNLM};	--	GO:0000325,plant-type vacuole; GO:0099503,secretory vesicle	--
TEA000108	TEA000108	Scaffold2909	-	80747	84504	3758	13.1461	15.8282	19.2467	21.1449	27.3944	26.515	27.4651	9.31885	12.3775	K19891 glucan endo-1,3-beta-glucosidase 1/2/3 [EC:3.2.1.39] | (RefSeq) hypothetical protein (A)	ko00500: Starch and sucrose metabolism	hypothetical protein TEA_000102 [Camellia sinensis var. sinensis]	RecName: Full=Glucan endo-1,3-beta-glucosidase 12;EC=3.2.1.39;AltName: Full=(1-3)-beta-glucan endohydrolase 12;Short=(1-3)-beta-glucanase 12;AltName: Full=Beta-1,3-endoglucanase 12;Short=Beta-1,3-glucanase 12;Flags: Precursor;	RecName: Full=X8 domain-containing protein {ECO:0000259|SMART:SM00768};	--	GO:0005576,extracellular region; GO:0005886,plasma membrane; GO:0042973,glucan endo-1,3-beta-D-glucosidase activity; GO:0005975,carbohydrate metabolic process; GO:0071555,cell wall organization; GO:0006952,defense response	PF00332.21:Glycosyl hydrolases family 17
TEA000109	TEA000109	Scaffold2909	-	130220	134018	3799	148.954	165.067	129.522	264.124	269.299	249.448	126.709	220.187	213.938	K14190 GDP-L-galactose phosphorylase [EC:2.7.7.69] | (RefSeq) GDP-L-galactose phosphorylase 2-like (A)	ko00053: Ascorbate and aldarate metabolism; ko01240: Biosynthesis of cofactors	GDP-L-galactose phosphorylase 2-like isoform X2 [Camellia sinensis]	RecName: Full=GDP-L-galactose phosphorylase 1;EC=2.7.7.69;AltName: Full=Protein VITAMIN C DEFECTIVE 2;	RecName: Full=GDP-L-galactose phosphorylase 1 {ECO:0000256|Google:ProtNLM};	KOG2720 Predicted hydrolase (HIT family)	GO:0005737,cytoplasm; GO:0005634,nucleus; GO:0080048,GDP-D-glucose phosphorylase activity; GO:0010472,GDP-galactose:glucose-1-phosphate guanylyltransferase activity; GO:0010471,GDP-galactose:mannose-1-phosphate guanylyltransferase activity; GO:0010473,GDP-galactose:myoinositol-1-phosphate guanylyltransferase activity; GO:0080047,GDP-L-galactose phosphorylase activity; GO:0005085,guanyl-nucleotide…	--
TEA000110	TEA000110	Scaffold2909	+	322830	327685	4856	0.041607	0.141659	0	0	0.082446	0.208917	0.080206	0.154737	0.096975	K00079 carbonyl reductase 1 [EC:1.1.1.184 1.1.1.189 1.1.1.197] | (RefSeq) carbonyl reductase [NADPH] 1 (A)	ko00590: Arachidonic acid metabolism; ko00790: Folate biosynthesis	hypothetical protein TEA_000104 [Camellia sinensis var. sinensis]	RecName: Full=(+)-neomenthol dehydrogenase {ECO:0000303|PubMed:18599651};EC=1.1.1.- {ECO:0000269|PubMed:21169366};EC=1.1.1.208 {ECO:0000269|PubMed:18599651};AltName: Full=Menthone:neomenthol reductase;AltName: Full=Short-chain dehydrogenase/reductase 1;Short=AtSDR1;	SubName: Full=Uncharacterized protein {ECO:0000313|EMBL:THG10535.1};	KOG1208 Dehydrogenases with different specificities (related to short-chain alcohol dehydrogenases)	GO:0005737,cytoplasm; GO:0047501,(+)-neomenthol dehydrogenase activity; GO:0006952,defense response	PF00106.28:short chain dehydrogenase
TEA000111	TEA000111	Scaffold2909	+	108381	109618	1238	150.961	149.691	143.013	83.8154	90.1765	122.219	67.4654	158.265	151.94	--	--	hypothetical protein TEA_000105 [Camellia sinensis var. sinensis]	RecName: Full=Small ubiquitin-related modifier 2;Short=AtSUMO2;	RecName: Full=Rad60/SUMO-like domain-containing protein {ECO:0000259|Pfam:PF11976};	KOG1769 Ubiquitin-like proteins	GO:0005737,cytoplasm; GO:0005634,nucleus; GO:0031386,protein tag; GO:0044389,ubiquitin-like protein ligase binding; GO:0016925,protein sumoylation	PF11976.11:Ubiquitin-2 like Rad60 SUMO-like
TEA000112	TEA000112	Scaffold2909	-	110118	112436	2319	8.97746	6.41003	5.23084	25.3086	20.7546	13.1658	5.99663	5.55691	17.3404	--	--	uncharacterized protein LOC114280106 [Camellia sinensis]	--	SubName: Full=Uncharacterized protein {ECO:0000313|EMBL:THG10537.1};	--	--	--
TEA000113	TEA000113	Scaffold2909	+	202398	209010	6613	48.9852	49.339	38.1598	27.7784	29.571	27.6474	20.9426	31.9551	37.0986	K09775 uncharacterized protein | (RefSeq) uncharacterized membrane protein YuiD-like (A)	--	hypothetical protein TEA_000107 [Camellia sinensis var. sinensis]	--	RecName: Full=Phosphatidic acid phosphatase type 2/haloperoxidase domain-containing protein {ECO:0000256|Google:ProtNLM};	--	--	PF02681.17:Divergent PAP2 family
TEA000114	TEA000114	Scaffold12264	-	460511	467236	6726	4.49131	6.30363	3.018	10.2892	7.74039	7.18019	5.98086	5.18912	5.54383	--	--	neurofilament medium polypeptide-like [Camellia sinensis]	--	SubName: Full=Uncharacterized protein {ECO:0000313|EMBL:THG21949.1};	--	--	--
TEA000115	TEA000115	Scaffold12264	+	500501	514547	14047	22.8961	21.1381	16.6293	19.6844	15.772	21.3037	16.8506	20.6122	20.2381	K08737 DNA mismatch repair protein MSH6 | (RefSeq) DNA mismatch repair protein MSH6 (A)	ko03430: Mismatch repair	hypothetical protein TEA_000109 [Camellia sinensis var. sinensis]	RecName: Full=Sister chromatid cohesion protein PDS5 homolog D {ECO:0000305};AltName: Full=Precocious dissociation of sisters protein 5-D {ECO:0000305};Short=AtPDS5D {ECO:0000303|PubMed:26648949};	RecName: Full=Enhancer of polycomb-like protein {ECO:0000256|RuleBase:RU361124};	--	GO:0005634,nucleus; GO:0051301,cell division; GO:0006310,DNA recombination; GO:0006281,DNA repair; GO:0035825,homologous recombination; GO:0007064,mitotic sister chromatid cohesion	PF10513.12:Enhancer of polycomb-like
TEA000116	TEA000116	Scaffold12264	-	226141	227649	1509	2.91859	2.87562	3.88202	3.33478	4.74798	5.91981	7.29817	3.50857	7.16412	K13496 UDP-glucosyltransferase 73C [EC:2.4.1.-] | (RefSeq) UDP-glycosyltransferase 73C3 (A)	ko00908: Zeatin biosynthesis	UDP-glycosyltransferase 73C1-like [Camellia sinensis]	RecName: Full=UDP-glycosyltransferase 73C3;EC=2.4.1.-;	RecName: Full=Glycosyltransferase {ECO:0000256|Google:ProtNLM};	KOG1192 UDP-glucuronosyl and UDP-glucosyl transferase	GO:0035251,UDP-glucosyltransferase activity	PF00201.21:UDP-glucoronosyl and UDP-glucosyl transferase
TEA000117	TEA000117	Scaffold12264	+	126594	144555	17962	0	0	0	0	0.129566	0.074022	0.2112	0	0.056749	K13496 UDP-glucosyltransferase 73C [EC:2.4.1.-] | (RefSeq) UDP-glycosyltransferase 73C6-like (A)	ko00908: Zeatin biosynthesis	hypothetical protein TEA_000111 [Camellia sinensis var. sinensis]	RecName: Full=UDP-glycosyltransferase 73C3;EC=2.4.1.-;	RecName: Full=Glycosyltransferase {ECO:0000256|RuleBase:RU362057};EC=2.4.1.- {ECO:0000256|RuleBase:RU362057};	KOG1192 UDP-glucuronosyl and UDP-glucosyl transferase	GO:0035251,UDP-glucosyltransferase activity	PF00201.21:UDP-glucoronosyl and UDP-glucosyl transferase
TEA000118	TEA000118	Scaffold12264	-	391639	419203	27565	11.1992	9.57632	8.68767	7.88148	4.84384	6.36351	10.665	9.54221	10.0053	--	--	hypothetical protein TEA_000112 [Camellia sinensis var. sinensis]	RecName: Full=Protein TIC236, chloroplastic {ECO:0000305};AltName: Full=236 kDa translocon at the inner-envelope-membrane of chloroplasts {ECO:0000305};AltName: Full=Protein EMBRYO DEFECTIVE 2410 {ECO:0000303|PubMed:15266054};Flags: Precursor;	RecName: Full=FMP27 GFWDK domain-containing protein {ECO:0000256|Google:ProtNLM};	--	GO:0009501,amyloplast; GO:0009706,chloroplast inner membrane; GO:0031972,chloroplast intermembrane space; GO:0005886,plasma membrane; GO:0009660,amyloplast organization; GO:0009306,protein secretion	--
TEA000119	TEA000119	Scaffold12264	+	35172	36810	1639	0	0	0	0	0	0	0	0	0	K13496 UDP-glucosyltransferase 73C [EC:2.4.1.-] | (RefSeq) UDP-glycosyltransferase 73C6-like (A)	ko00908: Zeatin biosynthesis	hypothetical protein TEA_000113 [Camellia sinensis var. sinensis]	RecName: Full=UDP-glycosyltransferase 73C3;EC=2.4.1.-;	RecName: Full=UDP-glycosyltransferases domain-containing protein {ECO:0000256|Google:ProtNLM};	KOG1192 UDP-glucuronosyl and UDP-glucosyl transferase	GO:0035251,UDP-glucosyltransferase activity	PF00201.21:UDP-glucoronosyl and UDP-glucosyl transferase
TEA000120	TEA000120	Scaffold4271	+	575053	575754	702	0	0	0	0	0	0	0.430705	0.392587	0.081446	K19613 leucine-rich repeat protein SHOC2 | (RefSeq) receptor like protein 30-like (A)	--	receptor-like protein 18 [Camellia sinensis]	RecName: Full=Receptor-like protein 18 {ECO:0000303|PubMed:18434605};Short=AtRLP18 {ECO:0000303|PubMed:18434605};	SubName: Full=Uncharacterized protein {ECO:0000313|EMBL:THG04423.1};	KOG0619 FOG: Leucine rich repeat	GO:0005886,plasma membrane; GO:0042742,defense response to bacterium; GO:0002758,innate immune response-activating signal transduction	PF13855.9:Leucine rich repeat
TEA000121	TEA000121	Scaffold4271	+	559624	562845	3222	0.06802	0.160102	0.066151	0.217303	0.261638	0.283554	0.102471	0.081723	0.068219	K19613 leucine-rich repeat protein SHOC2 | (RefSeq) receptor-like protein 12 (A)	--	receptor-like protein 6 [Camellia sinensis]	RecName: Full=Receptor-like protein 35 {ECO:0000303|PubMed:18434605};Short=AtRLP35 {ECO:0000303|PubMed:18434605};Flags: Precursor;	RecName: Full=Leucine-rich repeat-containing N-terminal plant-type domain-containing protein {ECO:0000259|Pfam:PF08263};	KOG0619 FOG: Leucine rich repeat	GO:0005886,plasma membrane	PF13855.9:Leucine rich repeat
TEA000122	TEA000122	Scaffold4271	+	573085	574221	1137	0	0	0	0	0	0	0.352441	0.2065	0.071613	--	--	receptor-like protein 6 [Camellia sinensis]	RecName: Full=Receptor like protein 27 {ECO:0000303|PubMed:18434605};Short=AtRLP27 {ECO:0000303|PubMed:18434605};Flags: Precursor;	RecName: Full=Leucine-rich repeat-containing N-terminal plant-type domain-containing protein {ECO:0000256|Google:ProtNLM};	KOG0619 FOG: Leucine rich repeat	GO:0005886,plasma membrane	PF12799.10:Leucine Rich repeats (2 copies)
TEA000123	TEA000123	Scaffold4271	-	273224	276993	3770	4.17625	4.65724	8.57784	0.774576	1.10167	2.42216	9.22641	3.67449	3.84298	K05909 laccase [EC:1.10.3.2] | (RefSeq) laccase-17 (A)	--	laccase-17-like [Camellia sinensis]	RecName: Full=Laccase-17;EC=1.10.3.2;AltName: Full=Benzenediol:oxygen oxidoreductase 17;AltName: Full=Diphenol oxidase 17;AltName: Full=Urishiol oxidase 17;Flags: Precursor;	RecName: Full=Laccase {ECO:0000256|ARBA:ARBA00012297, ECO:0000256|RuleBase:RU361119};EC=1.10.3.2 {ECO:0000256|ARBA:ARBA00012297, ECO:0000256|RuleBase:RU361119};AltName: Full=Benzenediol:oxygen oxidoreductase {ECO:0000256|RuleBase:RU361119};AltName: Full=Diphenol oxidase {ECO:0000256|RuleBase:RU361119};AltName: Full=Urishiol oxidase {ECO:0000256|RuleBase:RU361119};	KOG1263 Multicopper oxidases	GO:0048046,apoplast; GO:0009505,plant-type cell wall; GO:0005507,copper ion binding; GO:0052716,hydroquinone:oxygen oxidoreductase activity; GO:0016491,oxidoreductase activity; GO:0009809,lignin biosynthetic process; GO:0046274,lignin catabolic process; GO:0009698,phenylpropanoid metabolic process	PF00394.25:Multicopper oxidase
TEA000124	TEA000124	Scaffold4271	-	325936	327240	1305	0.95673	2.59084	1.58662	1.19661	1.803	3.20947	1.61091	1.16348	0.621385	K22683 aspartyl protease family protein [EC:3.4.23.-] | (RefSeq) hypothetical protein (A)	--	hypothetical protein TEA_000118 [Camellia sinensis var. sinensis]	RecName: Full=Aspartic proteinase PCS1;EC=3.4.23.-;AltName: Full=Aspartic protease 38;Short=AtASP38;AltName: Full=Protein EMBRYO DEFECTIVE 24;AltName: Full=Protein PROMOTION OF CELL SURVIVAL 1;Flags: Precursor;	RecName: Full=Peptidase A1 domain-containing protein {ECO:0000259|PROSITE:PS51767};	KOG1339 Aspartyl protease	GO:0005783,endoplasmic reticulum; GO:0004190,aspartic-type endopeptidase activity; GO:0008233,peptidase activity; GO:0012501,programmed cell death; GO:0006508,proteolysis	PF14543.9:Xylanase inhibitor N-terminal
TEA000125	TEA000125	Scaffold4271	-	839905	860543	20639	25.1075	23.3554	21.5731	33.3921	18.5773	22.9772	15.5304	23.7258	27.5403	K10691 E3 ubiquitin-protein ligase UBR4 [EC:2.3.2.27] | (RefSeq) auxin transport protein BIG (A)	--	hypothetical protein TEA_000119 [Camellia sinensis var. sinensis]	RecName: Full=Auxin transport protein BIG;AltName: Full=Protein ATTENUATED SHADE AVOIDANCE 1;AltName: Full=Protein CORYMBOSA1;AltName: Full=Protein DARK OVER-EXPRESSION OF CAB 1;AltName: Full=Protein LOW PHOSPHATE-RESISTANT ROOT 1;AltName: Full=Protein TRANSPORT INHIBITOR RESPONSE 3;AltName: Full=Protein UMBRELLA 1;	RecName: Full=UBR-type domain-containing protein {ECO:0000259|PROSITE:PS51157};	KOG1776 Zn-binding protein Push	GO:0005829,cytosol; GO:0016020,membrane; GO:0009506,plasmodesma; GO:0008270,zinc ion binding; GO:0009926,auxin polar transport; GO:0009734,auxin-activated signaling pathway; GO:0048281,inflorescence morphogenesis; GO:0010311,lateral root formation; GO:0009640,photomorphogenesis; GO:0009733,response to auxin; GO:0009620,response to fungus; GO:0048364,root development; GO:0009826,unidimensional cel…	PF13764.9:E3 ubiquitin-protein ligase UBR4
TEA000126	TEA000126	Scaffold4271	-	283985	286719	2735	2.43404	3.55101	7.81348	0.273994	0.466527	0.957797	2.26322	1.47251	1.35602	K05909 laccase [EC:1.10.3.2] | (RefSeq) laccase-17 (A)	--	laccase-17-like [Camellia sinensis]	RecName: Full=Laccase-17;EC=1.10.3.2;AltName: Full=Benzenediol:oxygen oxidoreductase 17;AltName: Full=Diphenol oxidase 17;AltName: Full=Urishiol oxidase 17;Flags: Precursor;	RecName: Full=Laccase {ECO:0000256|ARBA:ARBA00012297, ECO:0000256|RuleBase:RU361119};EC=1.10.3.2 {ECO:0000256|ARBA:ARBA00012297, ECO:0000256|RuleBase:RU361119};AltName: Full=Benzenediol:oxygen oxidoreductase {ECO:0000256|RuleBase:RU361119};AltName: Full=Diphenol oxidase {ECO:0000256|RuleBase:RU361119};AltName: Full=Urishiol oxidase {ECO:0000256|RuleBase:RU361119};	KOG1263 Multicopper oxidases	GO:0048046,apoplast; GO:0009505,plant-type cell wall; GO:0005507,copper ion binding; GO:0052716,hydroquinone:oxygen oxidoreductase activity; GO:0016491,oxidoreductase activity; GO:0009809,lignin biosynthetic process; GO:0046274,lignin catabolic process; GO:0009698,phenylpropanoid metabolic process	PF07732.18:Multicopper oxidase
TEA000127	TEA000127	Scaffold2000	+	37969	39627	1659	0.278201	0.110655	0.18217	0.098224	0.099348	0.068731	0.78492	0.702219	0.86454	--	--	aldehyde oxidase GLOX-like [Camellia sinensis]	RecName: Full=Aldehyde oxidase GLOX {ECO:0000305};EC=1.2.3.1 {ECO:0000305};AltName: Full=Glyoxal oxidase {ECO:0000303|Ref.1};Short=VpGLOX {ECO:0000303|PubMed:20512385};Flags: Precursor;	RecName: Full=Galactose oxidase-like Early set domain-containing protein {ECO:0000256|Google:ProtNLM};	--	GO:0005615,extracellular space; GO:0004031,aldehyde oxidase activity; GO:0050832,defense response to fungus	PF07250.14:Glyoxal oxidase N-terminus
TEA000128	TEA000128	Scaffold2000	-	140117	141352	1236	9.1562	14.0892	11.676	42.1273	58.1176	41.4051	12.5223	28.2841	21.3078	K08245 phytepsin [EC:3.4.23.40] | (RefSeq) aspartic proteinase-like (A)	--	hypothetical protein TEA_000122 [Camellia sinensis var. sinensis]	RecName: Full=Aspartic proteinase A1;EC=3.4.23.-;Flags: Precursor;	RecName: Full=Saposin B-type domain-containing protein {ECO:0000259|PROSITE:PS50015};	KOG1339 Aspartyl protease	GO:0005576,extracellular region; GO:0000325,plant-type vacuole; GO:0009506,plasmodesma; GO:0099503,secretory vesicle; GO:0005773,vacuole; GO:0004190,aspartic-type endopeptidase activity; GO:0004175,endopeptidase activity; GO:0006629,lipid metabolic process; GO:0006508,proteolysis	PF05184.18:Saposin-like type B, region 1
TEA000129	TEA000129	Scaffold2940	+	473675	476563	2889	26.5502	37.9118	14.4781	92.3006	71.5147	20.1439	31.0399	34.2363	71.6184	K20858 calcium uniporter protein, mitochondrial | (RefSeq) calcium uniporter protein 2, mitochondrial-like (A)	--	calcium uniporter protein 2, mitochondrial-like isoform X2 [Camellia sinensis]	RecName: Full=Calcium uniporter protein 2, mitochondrial;Flags: Precursor;	RecName: Full=Calcium uniporter protein {ECO:0000256|RuleBase:RU367035};	KOG2966 Uncharacterized conserved protein	GO:1990246,uniplex complex; GO:0005262,calcium channel activity; GO:0015292,uniporter activity; GO:0036444,calcium import into the mitochondrion; GO:0051560,mitochondrial calcium ion homeostasis	PF04678.16:Mitochondrial calcium uniporter
TEA000130	TEA000130	Scaffold2940	+	728402	733616	5215	0.446391	0.616655	0.30411	1.46627	1.09592	1.11114	0.29057	0.202936	0.111003	--	--	hypothetical protein TEA_000124 [Camellia sinensis var. sinensis]	--	SubName: Full=Uncharacterized protein {ECO:0000313|EMBL:THG10318.1};	--	GO:0050832,defense response to fungus	PF13855.9:Leucine rich repeat
TEA000131	TEA000131	Scaffold2940	-	664453	673222	8770	0.796568	1.70582	1.12149	0.49736	0.619918	1.12633	1.05028	1.52031	0.688248	K03164 DNA topoisomerase II [EC:5.6.2.2] | (RefSeq) DNA topoisomerase 2-like (A)	--	hypothetical protein TEA_000125 [Camellia sinensis var. sinensis]	RecName: Full=DNA topoisomerase 2;EC=5.6.2.2 {ECO:0000255|PROSITE-ProRule:PRU00995};AltName: Full=DNA topoisomerase II;	RecName: Full=DNA topoisomerase 2 {ECO:0000256|RuleBase:RU362094};EC=5.6.2.2 {ECO:0000256|RuleBase:RU362094};	KOG0355 DNA topoisomerase type II	GO:0005634,nucleus; GO:0005524,ATP binding; GO:0003677,DNA binding; GO:0003916,DNA topoisomerase activity; GO:0003918,DNA topoisomerase type II (double strand cut, ATP-hydrolyzing) activity; GO:0046872,metal ion binding; GO:0006265,DNA topological change; GO:0000712,resolution of meiotic recombination intermediates; GO:0000819,sister chromatid segregation	PF00521.23:DNA gyrase/topoisomerase IV, subunit A
TEA000132	TEA000132	Scaffold2940	+	816772	827328	10557	1.92067	2.30658	1.69797	2.479	1.79186	2.59805	1.24182	0.797021	0.703602	K12848 U4/U6.U5 tri-snRNP component SNU23 | (RefSeq) zinc finger matrin-type protein 2 (A)	ko03040: Spliceosome	hypothetical protein TEA_000126 [Camellia sinensis var. sinensis]	--	RecName: Full=U1-type domain-containing protein {ECO:0000256|Google:ProtNLM};	KOG4727 U1-like Zn-finger protein	GO:0005681,spliceosomal complex; GO:0046872,metal ion binding; GO:0000398,mRNA splicing, via spliceosome	PF08648.15:U4/U6.U5 small nuclear ribonucleoproteins
TEA000133	TEA000133	Scaffold2940	+	830372	831826	1455	10.0275	11.204	10.501	9.72387	10.6017	12.6888	7.6417	5.27332	6.37934	K10683 BRCA1-associated RING domain protein 1 | (RefSeq) hypothetical protein (A)	ko03440: Homologous recombination	pentatricopeptide repeat-containing protein At1g09190-like [Camellia sinensis]	RecName: Full=Pentatricopeptide repeat-containing protein At1g09190;	RecName: Full=Pentatricopeptide repeat-containing protein {ECO:0000256|Google:ProtNLM};	KOG4197 FOG: PPR repeat	GO:0003723,RNA binding; GO:0009451,RNA modification	PF13041.9:PPR repeat family
TEA000134	TEA000134	Scaffold2940	-	348635	349303	669	19.7793	10.2123	15.2333	11.4424	11.5144	17.2627	9.71484	27.8314	21.59	K10666 E3 ubiquitin-protein ligase RNF5 [EC:2.3.2.27] | (RefSeq) E3 ubiquitin-protein ligase RNF185 (A)	ko04141: Protein processing in endoplasmic reticulum	E3 ubiquitin-protein ligase RNF185-like [Camellia sinensis]	RecName: Full=E3 ubiquitin-protein ligase RMA1H1;EC=2.3.2.27;AltName: Full=Protein RING membrane-anchor 1 homolog 1;AltName: Full=RING-type E3 ubiquitin transferase RMA1H1 {ECO:0000305};	RecName: Full=E3 ubiquitin-protein ligase RMA {ECO:0000256|RuleBase:RU369090};EC=2.3.2.27 {ECO:0000256|RuleBase:RU369090};AltName: Full=Protein RING membrane-anchor {ECO:0000256|RuleBase:RU369090};AltName: Full=RING-type E3 ubiquitin transferase RMA {ECO:0000256|RuleBase:RU369090};	KOG0823 Predicted E3 ubiquitin ligase	GO:0005789,endoplasmic reticulum membrane; GO:0046872,metal ion binding; GO:0061630,ubiquitin protein ligase activity; GO:0004842,ubiquitin-protein transferase activity; GO:0043161,proteasome-mediated ubiquitin-dependent protein catabolic process; GO:0016567,protein ubiquitination; GO:0009409,response to cold; GO:0009723,response to ethylene; GO:0006970,response to osmotic stress; GO:0009414,resp…	PF13920.9:Zinc finger, C3HC4 type (RING finger)
TEA000135	TEA000135	Scaffold3096	+	542531	548069	5539	5.09853	5.68543	4.42902	5.00576	5.41477	5.7505	3.82056	2.63001	6.13177	K11323 histone arginine demethylase JMJD6 [EC:1.14.11.-] | (RefSeq) predicted protein (A)	--	F-box protein At5g06550 isoform X1 [Camellia sinensis]	RecName: Full=Arginine-specific demethylase JMJ22 {ECO:0000303|PubMed:18713399};EC=1.14.11.- {ECO:0000269|PubMed:22483719};AltName: Full=Arginine-specific histone demethylase JMJ22 {ECO:0000303|PubMed:18713399};AltName: Full=F-box protein JMJ22;AltName: Full=Jumonji domain-containing protein 22 {ECO:0000303|PubMed:18713399};Short=AtJMJ22 {ECO:0000303|PubMed:18713399};Short=Protein JUMONJI 22 {ECO…	RecName: Full=JmjC domain-containing protein {ECO:0000256|Google:ProtNLM};	KOG2130 Phosphatidylserine-specific receptor PtdSerR, contains JmjC domain	GO:0005634,nucleus; GO:0000987,cis-regulatory region sequence-specific DNA binding; GO:0046872,metal ion binding; GO:0016491,oxidoreductase activity; GO:0000976,transcription cis-regulatory region binding; GO:0009740,gibberellic acid mediated signaling pathway; GO:0010476,gibberellin mediated signaling pathway; GO:0070079,histone H4-R3 demethylation; GO:0043985,histone H4-R3 methylation; GO:00100…	PF13621.9:Cupin-like domain
TEA000136	TEA000136	Scaffold3096	+	511060	515092	4033	8.62622	9.01719	6.80827	9.58539	9.19382	10.1946	7.84785	7.06803	7.26185	K06268 serine/threonine-protein phosphatase 2B regulatory subunit | (RefSeq) uncharacterized protein LOC109740273 (A)	--	hypothetical protein TEA_023137 [Camellia sinensis var. sinensis]	RecName: Full=Myosin-binding protein 7 {ECO:0000303|PubMed:23995081};	RecName: Full=GTD-binding domain-containing protein {ECO:0000259|PROSITE:PS51775};	--	GO:0016020,membrane; GO:0030133,transport vesicle; GO:0017022,myosin binding; GO:0080115,myosin XI tail binding	PF04576.18:Zein-binding
TEA000137	TEA000137	Scaffold3096	-	331093	336121	5029	61.5347	66.242	49.2504	91.0432	91.8378	71.8783	58.7459	56.7911	62.5463	K02493 release factor glutamine methyltransferase [EC:2.1.1.297] | (RefSeq) release factor glutamine methyltransferase (A)	--	hypothetical protein TEA_000131 [Camellia sinensis var. sinensis]	--	RecName: Full=Methyltransferase small domain-containing protein {ECO:0000256|Google:ProtNLM};	KOG2904 Predicted methyltransferase	GO:0003676,nucleic acid binding; GO:0008276,protein methyltransferase activity; GO:0006479,protein methylation	PF06325.16:Ribosomal protein L11 methyltransferase (PrmA)
TEA000138	TEA000138	Scaffold3096	+	316412	320702	4291	10.2428	13.3396	8.74523	19.7689	19.358	15.216	8.83067	13.1101	11.8542	--	--	hypothetical protein TEA_000132 [Camellia sinensis var. sinensis]	RecName: Full=Protein FAR-RED IMPAIRED RESPONSE 1;	SubName: Full=Uncharacterized protein {ECO:0000313|EMBL:THG09487.1};	--	GO:0005634,nucleus; GO:0003700,DNA-binding transcription factor activity; GO:0008270,zinc ion binding; GO:0010018,far-red light signaling pathway; GO:1900056,negative regulation of leaf senescence; GO:0042753,positive regulation of circadian rhythm; GO:0045893,positive regulation of transcription, DNA-templated; GO:0010017,red or far-red light signaling pathway; GO:0010218,response to far red lig…	--
TEA000139	TEA000139	Scaffold3096	-	320008	330956	10949	13.1536	13.1398	8.57958	21.4488	20.6305	18.2142	12.1322	15.0993	11.7889	K20477 RAB6A-GEF complex partner protein 2 | (RefSeq) uncharacterized LOC107795206 (A)	--	hypothetical protein TEA_000133 [Camellia sinensis var. sinensis]	--	RecName: Full=Reduced growth phenotype protein 1 {ECO:0000256|Google:ProtNLM};	KOG4469 Uncharacterized conserved protein	--	PF08737.13:Rgp1
TEA000140	TEA000140	Scaffold3096	-	591208	613934	22727	1.05929	1.34429	0.623383	0.787304	0.745902	1.42933	0.872424	1.30028	0.802485	K22422 protein downstream neighbor of Son | (RefSeq) protein downstream neighbor of Son (A)	--	hypothetical protein TEA_000134 [Camellia sinensis var. sinensis]	--	RecName: Full=Protein downstream neighbor of Son {ECO:0000256|Google:ProtNLM};	--	GO:0005634,nucleus	--
TEA000141	TEA000141	Scaffold3096	+	588394	590213	1820	1.57643	2.19546	2.69515	1.59102	2.73239	4.50435	1.6688	1.56757	2.22967	--	--	probable carbohydrate esterase At4g34215 [Camellia sinensis]	RecName: Full=Probable carbohydrate esterase At4g34215;EC=3.1.-.-;	RecName: Full=Sialate O-acetylesterase domain-containing protein {ECO:0000259|Pfam:PF03629};	--	GO:0005829,cytosol; GO:0016787,hydrolase activity	PF03629.21:Carbohydrate esterase, sialic acid-specific acetylesterase
TEA000142	TEA000142	Scaffold3096	-	239241	260000	20760	26.3467	24.3856	24.4735	30.8264	30.1313	22.4181	18.0183	25.2911	23.3578	K20027 palmitoyltransferase ZDHHC1/11 [EC:2.3.1.225] | (RefSeq) probable protein S-acyltransferase 19 (A)	--	hypothetical protein TEA_000136 [Camellia sinensis var. sinensis]	RecName: Full=Probable protein S-acyltransferase 19;EC=2.3.1.225;AltName: Full=Probable palmitoyltransferase At4g15080;AltName: Full=Zinc finger DHHC domain-containing protein At4g15080;	SubName: Full=Uncharacterized protein {ECO:0000313|EMBL:THG09491.1};	KOG1311 DHHC-type Zn-finger proteins	GO:0005783,endoplasmic reticulum; GO:0005794,Golgi apparatus; GO:0005886,plasma membrane; GO:0019706,protein-cysteine S-palmitoyltransferase activity; GO:0018230,peptidyl-L-cysteine S-palmitoylation; GO:0006612,protein targeting to membrane	PF00202.24:Aminotransferase class-III
TEA000143	TEA000143	Scaffold3096	+	228411	238831	10421	2.53132	3.08455	2.39415	2.50067	2.47512	3.13684	1.69337	3.30693	2.11576	K14638 solute carrier family 15 (peptide/histidine transporter), member 3/4 | (RefSeq) protein NRT1/ PTR FAMILY 1.2 (A)	--	hypothetical protein TEA_000137 [Camellia sinensis var. sinensis]	RecName: Full=Protein NRT1/ PTR FAMILY 1.2;Short=AtNPF1.2;AltName: Full=Nitrate transporter 1.11;	RecName: Full=Major facilitator superfamily (MFS) profile domain-containing protein {ECO:0000256|Google:ProtNLM};	KOG1237 H+/oligopeptide symporter	GO:0005634,nucleus; GO:0005886,plasma membrane; GO:0080054,low-affinity nitrate transmembrane transporter activity; GO:0022857,transmembrane transporter activity; GO:0015706,nitrate transport; GO:0055085,transmembrane transport	PF00854.24:POT family
TEA000144	TEA000144	Scaffold3096	+	114799	119937	5139	0.149701	0.128887	0.133041	4.52622	4.77297	3.10209	1.22796	1.9908	0.870625	K13459 disease resistance protein RPS2 | (RefSeq) probable disease resistance protein At4g27220 isoform X1 (A)	ko04626: Plant-pathogen interaction	hypothetical protein TEA_000138 [Camellia sinensis var. sinensis]	--	RecName: Full=NB-ARC domain-containing protein {ECO:0000256|Google:ProtNLM};	--	--	--
TEA000145	TEA000145	Scaffold3096	+	638063	649074	11012	3.61722	3.54989	3.46807	2.34867	2.81632	4.32789	4.86854	3.58325	3.05195	K13412 calcium-dependent protein kinase [EC:2.7.11.1] | (RefSeq) calcium-dependent protein kinase 20 (A)	ko04626: Plant-pathogen interaction	calcium-dependent protein kinase 20-like [Camellia sinensis]	RecName: Full=Calcium-dependent protein kinase 20;EC=2.7.11.1;	RecName: Full=Calcium-dependent protein kinase 20 {ECO:0000256|Google:ProtNLM};	KOG0032 Ca2+/calmodulin-dependent protein kinase, EF-Hand protein superfamily	GO:0005737,cytoplasm; GO:0016020,membrane; GO:0005634,nucleus; GO:0005524,ATP binding; GO:0005509,calcium ion binding; GO:0009931,calcium-dependent protein serine/threonine kinase activity; GO:0005516,calmodulin binding; GO:0004683,calmodulin-dependent protein kinase activity; GO:0106310,protein serine kinase activity; GO:0035556,intracellular signal transduction; GO:0018105,peptidyl-serine phosp…	PF00069.28:Protein kinase domain
TEA000146	TEA000146	Scaffold2398	+	226629	237133	10505	0	0.193436	0.127412	0	0	0.200349	0	0	0	--	--	hypothetical protein TEA_000140 [Camellia sinensis var. sinensis]	RecName: Full=Succinate dehydrogenase subunit 7B, mitochondrial {ECO:0000305};Flags: Precursor;	RecName: Full=Transposase Tnp1/En/Spm-like domain-containing protein {ECO:0000256|Google:ProtNLM};	--	GO:0005749,mitochondrial respiratory chain complex II, succinate dehydrogenase complex (ubiquinone); GO:0005739,mitochondrion; GO:0009536,plastid; GO:0045273,respiratory chain complex II; GO:0043495,protein-membrane adaptor activity; GO:0006099,tricarboxylic acid cycle	--
TEA000147	TEA000147	Scaffold2398	-	1338032	1340367	2336	0	0	0	0	0	0	0	0	0	K15503 serine/threonine-protein phosphatase 6 regulatory ankyrin repeat subunit B | (RefSeq) uncharacterized protein LOC110673220 (A)	--	protein ACCELERATED CELL DEATH 6-like [Camellia sinensis]	RecName: Full=Protein ACCELERATED CELL DEATH 6 {ECO:0000303|PubMed:10488236};	RecName: Full=PGG domain-containing protein {ECO:0000259|Pfam:PF13962};	KOG0504 FOG: Ankyrin repeat	GO:0005789,endoplasmic reticulum membrane; GO:0016020,membrane; GO:0005886,plasma membrane; GO:0008219,cell death; GO:0071446,cellular response to salicylic acid stimulus; GO:0042742,defense response to bacterium; GO:1900426,positive regulation of defense response to bacterium; GO:1902290,positive regulation of defense response to oomycetes; GO:0016567,protein ubiquitination; GO:1900150,regulatio…	PF12796.10:Ankyrin repeats (3 copies)
TEA000148	TEA000148	Scaffold2398	-	1204432	1204860	429	0	0	0	0	0	0	0	0	0	K15503 serine/threonine-protein phosphatase 6 regulatory ankyrin repeat subunit B | (RefSeq) uncharacterized protein LOC110673220 (A)	--	hypothetical protein TEA_000142 [Camellia sinensis var. sinensis]	--	SubName: Full=Uncharacterized protein {ECO:0000313|EMBL:THG13269.1};	KOG0504 FOG: Ankyrin repeat	--	PF13637.9:Ankyrin repeats (many copies)
TEA000149	TEA000149	Scaffold2398	+	1618218	1639564	21347	25.1925	28.1913	25.1833	36.7918	36.1767	29.7287	57.8802	29.3426	41.6743	K18835 WRKY transcription factor 2 | (RefSeq) WRKY transcription factor WRKY24-like (A)	ko04626: Plant-pathogen interaction	hypothetical protein TEA_000143 [Camellia sinensis var. sinensis]	RecName: Full=WRKY transcription factor 44;AltName: Full=Protein TRANSPARENT TESTA GLABRA 2;AltName: Full=WRKY DNA-binding protein 44;	RecName: Full=WRKY domain-containing protein {ECO:0000259|Pfam:PF03106};	--	GO:0005634,nucleus; GO:0003700,DNA-binding transcription factor activity; GO:0046872,metal ion binding; GO:0043565,sequence-specific DNA binding; GO:0009957,epidermal cell fate specification; GO:0010214,seed coat development	PF03106.18:WRKY DNA -binding domain
TEA000150	TEA000150	Scaffold2398	+	646510	666938	20429	2.84159	3.70996	4.17728	7.44654	8.10172	4.87883	3.90542	2.87834	4.22561	--	--	hypothetical protein TEA_000144 [Camellia sinensis var. sinensis]	--	RecName: Full=EXPERA domain-containing protein {ECO:0000259|PROSITE:PS51751};	--	GO:0016020,membrane	PF05241.15:EXPERA (EXPanded EBP superfamily)
TEA000151	TEA000151	Scaffold2398	-	871422	878204	6783	0	0	0	0	0	0	0	0	0	K13459 disease resistance protein RPS2 | (RefSeq) probable disease resistance protein At4g27220 (A)	ko04626: Plant-pathogen interaction	hypothetical protein TEA_000145 [Camellia sinensis var. sinensis]	--	RecName: Full=Rx N-terminal domain-containing protein {ECO:0000256|Google:ProtNLM};	--	--	PF17546.5:Beta defensin 50
TEA000152	TEA000152	Scaffold2398	+	1699511	1703369	3859	7.82749	8.43431	6.60559	11.3102	11.3439	12.4988	11.1623	9.85275	10.2093	K13430 serine/threonine-protein kinase PBS1 [EC:2.7.11.1] | (RefSeq) serine/threonine-protein kinase PBS1 (A)	ko04626: Plant-pathogen interaction	hypothetical protein TEA_000146 [Camellia sinensis var. sinensis]	RecName: Full=Probable serine/threonine-protein kinase PBL7 {ECO:0000305};EC=2.7.11.1 {ECO:0000269|PubMed:21855796};AltName: Full=CDG1-like protein 1 {ECO:0000303|PubMed:21855796};AltName: Full=PBS1-like protein 7 {ECO:0000303|PubMed:20413097};	RecName: Full=Protein kinase domain-containing protein {ECO:0000259|PROSITE:PS50011};	KOG1187 Serine/threonine protein kinase	GO:0005886,plasma membrane; GO:0005524,ATP binding; GO:0106310,protein serine kinase activity; GO:0004674,protein serine/threonine kinase activity; GO:0009742,brassinosteroid mediated signaling pathway; GO:1900459,positive regulation of brassinosteroid mediated signaling pathway; GO:0006468,protein phosphorylation	PF00069.28:Protein kinase domain
TEA000153	TEA000153	Scaffold2398	+	10950	39154	28205	6.27332	7.03644	7.62518	4.5552	5.00123	5.88247	5.39167	5.21492	7.66113	K22733 magnesium transporter | (RefSeq) probable magnesium transporter NIPA4 isoform X1 (A)	--	hypothetical protein TEA_000147 [Camellia sinensis var. sinensis]	RecName: Full=Probable magnesium transporter NIPA3;	RecName: Full=Probable magnesium transporter {ECO:0000256|RuleBase:RU363078};	KOG2922 Uncharacterized conserved protein	GO:0005769,early endosome; GO:0016020,membrane; GO:0005886,plasma membrane; GO:0015095,magnesium ion transmembrane transporter activity; GO:0015693,magnesium ion transport	PF05653.17:Magnesium transporter NIPA
TEA000154	TEA000154	Scaffold2398	+	1358953	1359549	597	13.463	16.9138	10.427	16.2394	20.8145	14.5138	30.8583	11.9016	13.2022	K20359 PRA1 family protein 1 | (RefSeq) PRA1 family protein E-like (A)	--	PRA1 family protein D-like [Camellia sinensis]	RecName: Full=PRA1 family protein E;Short=AtPRA1.E;AltName: Full=Prenylated Rab acceptor 4;	RecName: Full=PRA1 family protein {ECO:0000256|RuleBase:RU363107};	KOG3142 Prenylated rab acceptor 1	GO:0005783,endoplasmic reticulum; GO:0010008,endosome membrane; GO:0005794,Golgi apparatus; GO:0016192,vesicle-mediated transport	PF03208.22:PRA1 family protein
TEA000155	TEA000155	Scaffold2398	-	828601	852167	23567	0.015929	0.02018	0.013783	0.068739	0.073101	0.091395	0.024219	0.026601	0	K13459 disease resistance protein RPS2 | (RefSeq) probable disease resistance protein At1g12280 (A)	ko04626: Plant-pathogen interaction	hypothetical protein TEA_000149 [Camellia sinensis var. sinensis]	--	RecName: Full=Aminotransferase-like plant mobile domain-containing protein {ECO:0000256|Google:ProtNLM};	--	--	PF10536.12:Plant mobile domain
TEA000156	TEA000156	Scaffold2398	+	1579142	1579513	372	13.348	17.7205	16.3111	18.9374	26.469	25.7511	18.3627	19.4365	26.5758	K00939 adenylate kinase [EC:2.7.4.3] | (RefSeq) ADK, AK; adenylate kinase-like (A)	ko00230: Purine metabolism; ko00730: Thiamine metabolism; ko01240: Biosynthesis of cofactors	hypothetical protein TEA_000150 [Camellia sinensis var. sinensis]	RecName: Full=Adenylate kinase;Short=AK;EC=2.7.4.3;AltName: Full=ATP-AMP transphosphorylase;AltName: Full=ATP:AMP phosphotransferase;AltName: Full=Adenylate monophosphate kinase;	RecName: Full=adenylate kinase {ECO:0000256|ARBA:ARBA00012955};EC=2.7.4.3 {ECO:0000256|ARBA:ARBA00012955};AltName: Full=ATP:AMP phosphotransferase {ECO:0000256|ARBA:ARBA00031517};	KOG3078 Adenylate kinase	GO:0009570,chloroplast stroma; GO:0005737,cytoplasm; GO:0005739,mitochondrion; GO:0004017,adenylate kinase activity; GO:0005524,ATP binding; GO:0008652,cellular amino acid biosynthetic process; GO:0016310,phosphorylation; GO:0048364,root development; GO:0048367,shoot system development	PF13207.9:AAA domain
TEA000157	TEA000157	Scaffold2398	-	43561	55623	12063	15.1829	14.8704	13.4227	11.1423	10.8728	13.4587	11.8386	12.1276	10.3528	--	--	uncharacterized protein LOC114274821 [Camellia sinensis]	RecName: Full=Probable hexosyltransferase MUCI70 {ECO:0000305};EC=2.4.1.- {ECO:0000269|PubMed:30228108};AltName: Full=Protein MUCILAGE-RELATED 70 {ECO:0000303|PubMed:30228108};	RecName: Full=Transmembrane protein {ECO:0000256|Google:ProtNLM};	--	GO:0005794,Golgi apparatus; GO:0000139,Golgi membrane; GO:0016757,glycosyltransferase activity; GO:0080001,mucilage extrusion from seed coat; GO:0048358,mucilage pectin biosynthetic process; GO:0010246,rhamnogalacturonan I biosynthetic process; GO:0045491,xylan metabolic process	PF04765.16:Protein of unknown function (DUF616)
TEA000158	TEA000158	Scaffold2398	+	451497	458365	6869	10.1278	12.7726	15.6361	8.02564	7.71441	13.7052	10.6963	9.46738	11.1911	K16302 metal transporter CNNM | (RefSeq) Protein MAM3 (A)	--	hypothetical protein TEA_000152 [Camellia sinensis var. sinensis]	RecName: Full=Uncharacterized membrane protein At4g09580;	RecName: Full=SNARE associated Golgi protein family {ECO:0000256|Google:ProtNLM};	KOG3140 Predicted membrane protein	GO:0005783,endoplasmic reticulum; GO:0016020,membrane	PF09335.14:SNARE associated Golgi protein
TEA000159	TEA000159	Scaffold2398	-	784374	785456	1083	0	0	0	0	0	0	0	0	0	K13459 disease resistance protein RPS2 | (RefSeq) hypothetical protein (A)	ko04626: Plant-pathogen interaction	hypothetical protein TEA_000153 [Camellia sinensis var. sinensis]	--	RecName: Full=FBD domain-containing protein {ECO:0000256|Google:ProtNLM};	--	--	PF13855.9:Leucine rich repeat
TEA000160	TEA000160	Scaffold2398	-	1704240	1754968	50729	11.5419	16.3751	12.018	9.29434	9.33492	11.358	8.47536	11.6059	5.24355	K19951 TBC1 domain family member 8/9 | (RefSeq) TBC1 domain family member 8B-like (A)	--	hypothetical protein TEA_000154 [Camellia sinensis var. sinensis]	RecName: Full=40S ribosomal protein S19-3;	RecName: Full=Rab-GAP TBC domain-containing protein {ECO:0000259|PROSITE:PS50086};	KOG2058 Ypt/Rab GTPase activating protein	GO:0022626,cytosolic ribosome; GO:0022627,cytosolic small ribosomal subunit; GO:0000325,plant-type vacuole; GO:0009536,plastid; GO:0042788,polysomal ribosome; GO:0003729,mRNA binding; GO:0003723,RNA binding; GO:0003735,structural constituent of ribosome; GO:0000028,ribosomal small subunit assembly; GO:0006412,translation	PF00566.21:Rab-GTPase-TBC domain
TEA000161	TEA000161	Scaffold2398	+	971703	1015371	43669	15.3445	16.6155	13.0781	18.1281	16.5566	15.5529	26.256	19.4444	17.9104	K13156 U11/U12 small nuclear ribonucleoprotein 48 kDa protein | (RefSeq) U11/U12 small nuclear ribonucleoprotein 48 kDa protein (A)	--	hypothetical protein TEA_000155 [Camellia sinensis var. sinensis]	RecName: Full=U11/U12 small nuclear ribonucleoprotein 48 kDa protein;Short=U11/U12 snRNP 48 kDa protein;Short=U11/U12-48K;	RecName: Full=CHHC U11-48K-type domain-containing protein {ECO:0000259|PROSITE:PS51800};	--	GO:0005681,spliceosomal complex; GO:0046872,metal ion binding; GO:0006397,mRNA processing; GO:0008380,RNA splicing	--
TEA000162	TEA000162	Scaffold2398	-	1463145	1474232	11088	10.1786	11.8011	8.20731	12.6928	13.2425	13.8451	31.5531	10.5854	9.74779	K15042 importin subunit alpha-6/7 | (RefSeq) importin subunit alpha-4 (A)	--	hypothetical protein TEA_000156 [Camellia sinensis var. sinensis]	RecName: Full=Mediator of RNA polymerase II transcription subunit 4;	RecName: Full=IBB domain-containing protein {ECO:0000259|PROSITE:PS51214};	--	GO:0070847,core mediator complex; GO:0016592,mediator complex; GO:0003712,transcription coregulator activity; GO:0006357,regulation of transcription by RNA polymerase II	PF01749.23:Importin beta binding domain
TEA000163	TEA000163	Scaffold2398	+	1581208	1589937	8730	8.59051	9.66064	9.39391	9.92829	10.8289	14.1092	8.31532	9.99666	13.9994	K00939 adenylate kinase [EC:2.7.4.3] | (RefSeq) adenylate kinase (A)	ko00230: Purine metabolism; ko00730: Thiamine metabolism; ko01240: Biosynthesis of cofactors	hypothetical protein TEA_000157 [Camellia sinensis var. sinensis]	RecName: Full=Adenylate kinase 1, chloroplastic;Short=AK 1;Short=AtPADK1;EC=2.7.4.3;AltName: Full=ATP-AMP transphosphorylase 1;AltName: Full=ATP:AMP phosphotransferase;AltName: Full=Adenylate monophosphate kinase 1;Short=AMK1;Flags: Precursor;	RecName: Full=adenylate kinase {ECO:0000256|ARBA:ARBA00012955};EC=2.7.4.3 {ECO:0000256|ARBA:ARBA00012955};AltName: Full=ATP:AMP phosphotransferase {ECO:0000256|ARBA:ARBA00031517};	KOG3078 Adenylate kinase	GO:0009507,chloroplast; GO:0009570,chloroplast stroma; GO:0005737,cytoplasm; GO:0005739,mitochondrion; GO:0005634,nucleus; GO:0004017,adenylate kinase activity; GO:0005524,ATP binding; GO:0008652,cellular amino acid biosynthetic process; GO:0016310,phosphorylation; GO:0048364,root development; GO:0048367,shoot system development	PF00406.25:Adenylate kinase
TEA000164	TEA000164	Scaffold2398	+	343322	345502	2181	0	0.223089	0	0.245654	0.356838	0.384687	0.473833	0.369877	0.166924	K00521 ferric-chelate reductase [EC:1.16.1.7] | (RefSeq) ferric reduction oxidase 7, chloroplastic-like (A)	--	hypothetical protein TEA_000158 [Camellia sinensis var. sinensis]	RecName: Full=NAC domain-containing protein 30 {ECO:0000303|PubMed:15029955};Short=ANAC030 {ECO:0000303|PubMed:15029955};AltName: Full=Protein VASCULAR RELATED NAC-DOMAIN 7 {ECO:0000303|PubMed:16103214};	RecName: Full=NAC domain-containing protein {ECO:0000259|PROSITE:PS51005};	--	GO:0005634,nucleus; GO:0003700,DNA-binding transcription factor activity; GO:0042802,identical protein binding; GO:0046982,protein heterodimerization activity; GO:0042803,protein homodimerization activity; GO:0043565,sequence-specific DNA binding; GO:0000976,transcription cis-regulatory region binding; GO:0071555,cell wall organization; GO:0071365,cellular response to auxin stimulus; GO:0050832,d…	PF02365.18:No apical meristem (NAM) protein
TEA000165	TEA000165	Scaffold2398	-	931260	934254	2995	0	0	0	1.75678	1.28304	2.05607	0	0	0	K13459 disease resistance protein RPS2 | (RefSeq) disease resistance protein At4g27190-like (A)	ko04626: Plant-pathogen interaction	hypothetical protein TEA_000159 [Camellia sinensis var. sinensis]	RecName: Full=Disease resistance protein At4g27190;	RecName: Full=NB-ARC domain-containing protein {ECO:0000259|Pfam:PF00931};	KOG4658 Apoptotic ATPase	GO:0043531,ADP binding; GO:0005524,ATP binding; GO:0098542,defense response to other organism	PF00931.25:NB-ARC domain
TEA000166	TEA000166	Scaffold2398	-	1200184	1200792	609	0	0	0	0.507647	0.580218	0.432373	0	0	0	K15503 serine/threonine-protein phosphatase 6 regulatory ankyrin repeat subunit B | (RefSeq) uncharacterized protein LOC110673220 (A)	--	protein ACCELERATED CELL DEATH 6-like [Camellia sinensis]	RecName: Full=Protein ACCELERATED CELL DEATH 6 {ECO:0000303|PubMed:10488236};	RecName: Full=PGG domain-containing protein {ECO:0000259|Pfam:PF13962};	KOG0504 FOG: Ankyrin repeat	GO:0005789,endoplasmic reticulum membrane; GO:0016020,membrane; GO:0005886,plasma membrane; GO:0008219,cell death; GO:0071446,cellular response to salicylic acid stimulus; GO:0042742,defense response to bacterium; GO:1900426,positive regulation of defense response to bacterium; GO:1902290,positive regulation of defense response to oomycetes; GO:0016567,protein ubiquitination; GO:1900150,regulatio…	PF13962.9:Domain of unknown function
TEA000167	TEA000167	Scaffold2398	-	1458283	1460976	2694	52.4634	55.55	34.2384	72.9623	58.5896	57.6607	65.9502	53.308	36.7065	K02930 large subunit ribosomal protein L4e | (RefSeq) 60S ribosomal protein L4 (A)	ko03010: Ribosome	60S ribosomal protein L4 [Camellia sinensis]	RecName: Full=60S ribosomal protein L4;AltName: Full=L1;	RecName: Full=60S ribosomal protein L4 C-terminal domain-containing protein {ECO:0000259|Pfam:PF14374};	KOG1475 Ribosomal protein RPL1/RPL2/RL4L4	GO:1990904,ribonucleoprotein complex; GO:0005840,ribosome; GO:0003735,structural constituent of ribosome; GO:0006412,translation	PF00573.25:Ribosomal protein L4/L1 family
TEA000168	TEA000168	Scaffold2398	+	1197957	1198544	588	2.74742	3.68879	2.64049	5.23661	4.06736	3.27885	1.58415	2.72464	3.27779	K16253 DNA-directed RNA polymerase IV and V subunit 7 | (RefSeq) DNA-directed RNA polymerase V subunit 7 (A)	--	hypothetical protein TEA_029668 [Camellia sinensis var. sinensis]	RecName: Full=DNA-directed RNA polymerase V subunit 7;	RecName: Full=DNA-directed RNA polymerase subunit {ECO:0000256|RuleBase:RU369086};	KOG3298 DNA-directed RNA polymerase subunit E'	GO:0000419,RNA polymerase V complex; GO:0003697,single-stranded DNA binding; GO:0003727,single-stranded RNA binding; GO:0006352,DNA-templated transcription, initiation	--
TEA000169	TEA000169	Scaffold2398	-	1018386	1033557	15172	88.5645	67.0432	63.6662	78.0924	70.38	65.0233	110.311	84.6342	86.0245	K25079 RNA-binding protein 42 | (RefSeq) RNA-binding protein 42 (A)	--	hypothetical protein TEA_000163 [Camellia sinensis var. sinensis]	RecName: Full=RNA-binding protein 208 {ECO:0000303|PubMed:30190374};	RecName: Full=RRM domain-containing protein {ECO:0000259|PROSITE:PS50102};	KOG0226 RNA-binding proteins	GO:0003729,mRNA binding	PF00076.25:RNA recognition motif. (a.k.a. RRM, RBD, or RNP domain)
TEA000170	TEA000170	Scaffold2398	-	1203271	1204266	996	0	0	0	0	0	0	0	0	0	K15503 serine/threonine-protein phosphatase 6 regulatory ankyrin repeat subunit B | (RefSeq) uncharacterized protein LOC110673220 (A)	--	hypothetical protein TEA_000164 [Camellia sinensis var. sinensis]	--	SubName: Full=Uncharacterized protein {ECO:0000313|EMBL:THG13291.1};	KOG0504 FOG: Ankyrin repeat	--	PF12796.10:Ankyrin repeats (3 copies)
TEA000171	TEA000171	Scaffold1058	-	126323	129650	3328	4.07905	4.86473	5.05806	2.96363	2.78949	5.10557	1.32352	1.43285	1.8676	K22072 iron-sulfur cluster assembly 2 | (RefSeq) iron-sulfur assembly protein IscA-like 2, mitochondrial (A)	--	hypothetical protein TEA_000165 [Camellia sinensis var. sinensis]	--	SubName: Full=Uncharacterized protein {ECO:0000313|EMBL:THG23472.1};	--	--	--
TEA000172	TEA000172	Scaffold1058	-	386917	394186	7270	0	0	0	0.339828	0.588366	1.18181	0	0	0	K18195 rhamnogalacturonan endolyase [EC:4.2.2.23] | (RefSeq) probable LRR receptor-like serine/threonine-protein kinase At3g47570 (A)	--	hypothetical protein TEA_000166 [Camellia sinensis var. sinensis]	RecName: Full=Probable LRR receptor-like serine/threonine-protein kinase At3g47570;EC=2.7.11.1;Flags: Precursor;	RecName: Full=Protein kinase domain-containing protein {ECO:0000259|PROSITE:PS50011};	--	GO:0005886,plasma membrane; GO:0005524,ATP binding; GO:0106310,protein serine kinase activity; GO:0004674,protein serine/threonine kinase activity; GO:0006468,protein phosphorylation	PF00069.28:Protein kinase domain
TEA000173	TEA000173	Scaffold1058	-	121477	125874	4398	4.74217	4.24211	5.81225	3.7083	4.46063	4.94941	0.964148	2.46632	2.10421	K22072 iron-sulfur cluster assembly 2 | (RefSeq) iron-sulfur assembly protein IscA-like 2, mitochondrial (A)	--	hypothetical protein TEA_000167 [Camellia sinensis var. sinensis]	RecName: Full=Iron-sulfur assembly protein IscA-like 2, mitochondrial;Flags: Precursor;	RecName: Full=FeS cluster biogenesis domain-containing protein {ECO:0000259|Pfam:PF01521};	KOG1119 Mitochondrial Fe-S cluster biosynthesis protein ISA2 (contains a HesB-like domain)	GO:0005739,mitochondrion; GO:0051537,2 iron, 2 sulfur cluster binding; GO:0051539,4 iron, 4 sulfur cluster binding; GO:0005506,iron ion binding; GO:0016226,iron-sulfur cluster assembly; GO:0106035,protein maturation by [4Fe-4S] cluster transfer	PF01521.23:Iron-sulphur cluster biosynthesis
TEA000174	TEA000174	Scaffold1058	+	147650	164584	16935	5.79137	6.7952	6.66905	6.44009	6.21126	8.10386	4.62462	6.03716	6.25189	--	--	hypothetical protein TEA_000168 [Camellia sinensis var. sinensis]	--	RecName: Full=Syntaxin 6 N-terminal domain-containing protein {ECO:0000259|Pfam:PF09177};	--	GO:0016020,membrane; GO:0048193,Golgi vesicle transport; GO:0015031,protein transport	PF09177.14:Syntaxin 6, N-terminal
TEA000175	TEA000175	Scaffold1178	+	376294	381231	4938	0	0	0	0	0	0	0.013764	0	0	K13420 LRR receptor-like serine/threonine-protein kinase FLS2 [EC:2.7.11.1] | (RefSeq) putative receptor-like protein kinase At3g47110 (A)	ko04016: MAPK signaling pathway - plant; ko04626: Plant-pathogen interaction	hypothetical protein TEA_000169 [Camellia sinensis var. sinensis]	RecName: Full=Receptor kinase-like protein Xa21 {ECO:0000303|Ref.1};EC=2.7.11.1 {ECO:0000255|PROSITE-ProRule:PRU00159, ECO:0000269|PubMed:11927577};Contains:RecName: Full=Receptor kinase-like protein Xa21, processed {ECO:0000250|UniProtKB:Q2R2D5};Flags: Precursor;	RecName: Full=Protein kinase domain-containing protein {ECO:0000259|PROSITE:PS50011};	--	GO:0005789,endoplasmic reticulum membrane; GO:0005634,nucleus; GO:0005886,plasma membrane; GO:0005524,ATP binding; GO:0106310,protein serine kinase activity; GO:0004674,protein serine/threonine kinase activity; GO:0006952,defense response; GO:0031349,positive regulation of defense response; GO:1900426,positive regulation of defense response to bacterium; GO:0046777,protein autophosphorylation	PF00069.28:Protein kinase domain
TEA000176	TEA000176	Scaffold1178	-	711223	711624	402	0	0	0	0	0	0.128663	0	0	0.100167	--	--	uncharacterized protein LOC114256558 [Camellia sinensis]	RecName: Full=Protein S40-1 {ECO:0000303|PubMed:20238146};Short=AtS40-1 {ECO:0000303|PubMed:20238146};	RecName: Full=Senescence regulator {ECO:0000256|Google:ProtNLM};	--	GO:0005737,cytoplasm; GO:0010150,leaf senescence; GO:0009646,response to absence of light; GO:0009617,response to bacterium	PF04520.16:Senescence regulator
TEA000177	TEA000177	Scaffold1178	+	574398	581008	6611	15.1838	13.3364	10.5666	13.8479	13.3111	15.7101	12.9351	14.494	15.7087	K12175 COP9 signalosome complex subunit 1 | (RefSeq) COP9 signalosome complex subunit 1 (A)	--	COP9 signalosome complex subunit 1-like [Camellia sinensis]	RecName: Full=COP9 signalosome complex subunit 1;Short=CSN complex subunit 1;AltName: Full=Constitutive photomorphogenesis protein 11;AltName: Full=Protein FUSCA 6;	RecName: Full=PCI domain-containing protein {ECO:0000259|PROSITE:PS50250};	KOG0686 COP9 signalosome, subunit CSN1	GO:0008180,COP9 signalosome; GO:0005737,cytoplasm; GO:0009793,embryo development ending in seed dormancy; GO:0006972,hyperosmotic response; GO:0000338,protein deneddylation; GO:0065003,protein-containing complex assembly; GO:0009585,red, far-red light phototransduction; GO:0009646,response to absence of light; GO:0009651,response to salt stress	PF10602.12:26S proteasome subunit RPN7
TEA000178	TEA000178	Scaffold1178	+	997281	1000439	3159	0	0	0	0	0	0	0	0	0	K01537 P-type Ca2+ transporter type 2C [EC:7.2.2.10] | (RefSeq) putative calcium-transporting ATPase 13, plasma membrane-type (A)	--	hypothetical protein TEA_000172 [Camellia sinensis var. sinensis]	RecName: Full=Putative calcium-transporting ATPase 13, plasma membrane-type;EC=7.2.2.10;AltName: Full=Ca(2+)-ATPase isoform 13;	RecName: Full=Calcium-transporting ATPase {ECO:0000256|Google:ProtNLM};	KOG0204 Calcium transporting ATPase	GO:0043231,intracellular membrane-bounded organelle; GO:0016020,membrane; GO:0005524,ATP binding; GO:0016887,ATP hydrolysis activity; GO:0005516,calmodulin binding; GO:0046872,metal ion binding; GO:0005388,P-type calcium transporter activity	PF00122.23:E1-E2 ATPase
TEA000179	TEA000179	Scaffold1178	+	73226	74644	1419	0	0	0	0	0.018011	0	0.023389	0	0	K13065 shikimate O-hydroxycinnamoyltransferase [EC:2.3.1.133] | (RefSeq) vinorine synthase-like (A)	ko00940: Phenylpropanoid biosynthesis; ko00941: Flavonoid biosynthesis; ko00945: Stilbenoid, diarylheptanoid and gingerol biosynthesis	hypothetical protein TEA_000173 [Camellia sinensis var. sinensis]	RecName: Full=(13S,14R)-1,13-dihydroxy-N-methylcanadine 13-O-acetyltransferase AT1 {ECO:0000305};EC=2.3.1.285 {ECO:0000269|PubMed:25485687, ECO:0000269|PubMed:27378283};AltName: Full=Acetyltransferase 1 {ECO:0000303|PubMed:22653730};Short=PsAT1 {ECO:0000303|PubMed:27378283};	SubName: Full=Uncharacterized protein {ECO:0000313|EMBL:THG22440.1};	--	GO:0016746,acyltransferase activity; GO:0009820,alkaloid metabolic process	PF02458.18:Transferase family
TEA000180	TEA000180	Scaffold1178	+	75664	79963	4300	0.026578	0.081153	0	0.088681	0.158578	0	0	0	0	K13065 shikimate O-hydroxycinnamoyltransferase [EC:2.3.1.133] | (RefSeq) BAHD acyltransferase At5g47980-like (A)	ko00940: Phenylpropanoid biosynthesis; ko00941: Flavonoid biosynthesis; ko00945: Stilbenoid, diarylheptanoid and gingerol biosynthesis	hypothetical protein TEA_000174 [Camellia sinensis var. sinensis]	RecName: Full=Vinorine synthase {ECO:0000303|PubMed:15110860};EC=2.3.1.160 {ECO:0000269|PubMed:15110860};	RecName: Full=Peptidase M16 N-terminal domain-containing protein {ECO:0000259|Pfam:PF00675};	--	GO:0050636,vinorine synthase activity; GO:0009820,alkaloid metabolic process	PF02458.18:Transferase family
TEA000181	TEA000181	Scaffold1178	-	1097626	1104375	6750	0	0.008611	0	0.67229	0.553116	0.553097	0.163951	0.051082	0.270405	K12818 ATP-dependent RNA helicase DHX8/PRP22 [EC:3.6.4.13] | (GenBank) NB-ARC domain disease resistance protein, putative (A)	ko03040: Spliceosome	hypothetical protein TEA_000175 [Camellia sinensis var. sinensis]	RecName: Full=Putative disease resistance RPP13-like protein 1;	RecName: Full=NB-ARC domain-containing protein {ECO:0000256|Google:ProtNLM};	KOG4658 Apoptotic ATPase	GO:0043531,ADP binding; GO:0005524,ATP binding; GO:0098542,defense response to other organism	PF00931.25:NB-ARC domain
TEA000182	TEA000182	Scaffold1178	+	583458	590750	7293	46.3787	48.8451	49.5059	39.1343	42.9216	41.6273	35.6494	39.0077	38.3102	K23872 putative homogalacturonan methyltransferase [EC:2.1.1.-] | (RefSeq) probable methyltransferase PMT13 (A)	--	hypothetical protein HYC85_010902 [Camellia sinensis]	RecName: Full=Probable pectin methyltransferase QUA3 {ECO:0000305};EC=2.1.1.-;AltName: Full=Protein QUASIMODO 3 {ECO:0000303|PubMed:25249442};	RecName: Full=Methyltransferase {ECO:0000256|RuleBase:RU366043};EC=2.1.1.- {ECO:0000256|RuleBase:RU366043};	--	GO:0005737,cytoplasm; GO:0005768,endosome; GO:0005794,Golgi apparatus; GO:0000139,Golgi membrane; GO:0000138,Golgi trans cisterna; GO:0016020,membrane; GO:0005739,mitochondrion; GO:0005802,trans-Golgi network; GO:0008757,S-adenosylmethionine-dependent methyltransferase activity; GO:0042546,cell wall biogenesis; GO:0052546,cell wall pectin metabolic process; GO:0032259,methylation; GO:0045489,pect…	PF03141.19:Putative S-adenosyl-L-methionine-dependent methyltransferase
TEA000183	TEA000183	Scaffold1178	+	1116616	1118598	1983	0	0	0	0	0	0.017784	0	0	0	K22133 oxalate---CoA ligase [EC:6.2.1.8] | (RefSeq) oxalate--CoA ligase (A)	ko00630: Glyoxylate and dicarboxylate metabolism	L-type lectin-domain containing receptor kinase IX.1-like [Camellia sinensis]	RecName: Full=L-type lectin-domain containing receptor kinase IX.1 {ECO:0000303|PubMed:19773388};Short=LecRK-IX.1 {ECO:0000303|PubMed:19773388};EC=2.7.11.1 {ECO:0000255|PROSITE-ProRule:PRU00159};Flags: Precursor;	RecName: Full=Protein kinase domain-containing protein {ECO:0000259|PROSITE:PS50011};	--	GO:0005886,plasma membrane; GO:0005524,ATP binding; GO:0030246,carbohydrate binding; GO:0106310,protein serine kinase activity; GO:0004674,protein serine/threonine kinase activity; GO:0002229,defense response to oomycetes; GO:0010942,positive regulation of cell death; GO:0010726,positive regulation of hydrogen peroxide metabolic process; GO:0006468,protein phosphorylation	PF00139.22:Legume lectin domain
TEA000184	TEA000184	Scaffold1178	-	394157	407503	13347	2.00084	1.8864	1.1455	7.30837	8.72742	5.39697	3.41791	2.68629	4.67467	--	--	hypothetical protein TEA_000178 [Camellia sinensis var. sinensis]	RecName: Full=F-box protein PP2-A13;AltName: Full=Protein PHLOEM PROTEIN 2-LIKE A13;Short=AtPP2-A13;AltName: Full=SKP1-interacting partner 9;	RecName: Full=F-box domain-containing protein {ECO:0000259|PROSITE:PS50181};	--	GO:0005634,nucleus; GO:0016567,protein ubiquitination	PF14299.9:Phloem protein 2
TEA000185	TEA000185	Scaffold1178	+	271108	272493	1386	0.786437	1.95518	1.38972	0.169815	0.081	0.300248	0	0	0	--	--	hypothetical protein TEA_000179 [Camellia sinensis var. sinensis]	--	RecName: Full=Putative plant transposon protein domain-containing protein {ECO:0000259|Pfam:PF20167};	--	--	PF20167.1:Putative plant transposon protein
TEA000186	TEA000186	Scaffold1178	+	80708	82138	1431	0	0.067916	0	0	0.252388	0.108762	0.093126	0	0.058662	K13065 shikimate O-hydroxycinnamoyltransferase [EC:2.3.1.133] | (RefSeq) vinorine synthase-like (A)	ko00940: Phenylpropanoid biosynthesis; ko00941: Flavonoid biosynthesis; ko00945: Stilbenoid, diarylheptanoid and gingerol biosynthesis	hypothetical protein TEA_000180 [Camellia sinensis var. sinensis]	RecName: Full=(13S,14R)-1,13-dihydroxy-N-methylcanadine 13-O-acetyltransferase AT1 {ECO:0000305};EC=2.3.1.285 {ECO:0000269|PubMed:25485687, ECO:0000269|PubMed:27378283};AltName: Full=Acetyltransferase 1 {ECO:0000303|PubMed:22653730};Short=PsAT1 {ECO:0000303|PubMed:27378283};	SubName: Full=Uncharacterized protein {ECO:0000313|EMBL:THG22447.1};	--	GO:0016746,acyltransferase activity; GO:0009820,alkaloid metabolic process	PF02458.18:Transferase family
TEA000187	TEA000187	Scaffold1178	+	862644	877414	14771	0.203128	0.191275	0.096774	0.208754	0.127703	0.104315	0.075166	0.069544	0.060035	K01537 P-type Ca2+ transporter type 2C [EC:7.2.2.10] | (RefSeq) putative calcium-transporting ATPase 13, plasma membrane-type (A)	--	hypothetical protein TEA_000181 [Camellia sinensis var. sinensis]	RecName: Full=Putative calcium-transporting ATPase 13, plasma membrane-type;EC=7.2.2.10;AltName: Full=Ca(2+)-ATPase isoform 13;	RecName: Full=Calcium-transporting ATPase {ECO:0000256|RuleBase:RU361146};EC=7.2.2.10 {ECO:0000256|RuleBase:RU361146};	KOG0204 Calcium transporting ATPase	GO:0043231,intracellular membrane-bounded organelle; GO:0016020,membrane; GO:0005524,ATP binding; GO:0016887,ATP hydrolysis activity; GO:0005516,calmodulin binding; GO:0046872,metal ion binding; GO:0005388,P-type calcium transporter activity	PF00689.24:Cation transporting ATPase, C-terminus
TEA000188	TEA000188	Scaffold1178	+	275821	281063	5243	0	0	0	0	0	0	0	0	0	K13420 LRR receptor-like serine/threonine-protein kinase FLS2 [EC:2.7.11.1] | (RefSeq) putative receptor-like protein kinase At3g47110 (A)	ko04016: MAPK signaling pathway - plant; ko04626: Plant-pathogen interaction	hypothetical protein TEA_000182 [Camellia sinensis var. sinensis]	RecName: Full=Probable LRR receptor-like serine/threonine-protein kinase At3g47570;EC=2.7.11.1;Flags: Precursor;	RecName: Full=Protein kinase domain-containing protein {ECO:0000259|PROSITE:PS50011};	--	GO:0005886,plasma membrane; GO:0005524,ATP binding; GO:0106310,protein serine kinase activity; GO:0004674,protein serine/threonine kinase activity; GO:0006468,protein phosphorylation	PF13855.9:Leucine rich repeat
TEA000189	TEA000189	Scaffold1178	-	303539	322506	18968	21.2828	22.2641	15.9539	21.648	20.3081	17.2336	31.0376	23.9081	22.9991	K12617 DNA topoisomerase 2-associated protein PAT1 | (RefSeq) protein PAT1 homolog 2-like (A)	ko03018: RNA degradation	hypothetical protein TEA_000183 [Camellia sinensis var. sinensis]	RecName: Full=Protein PAT1 homolog 2 {ECO:0000305};Short=AtPAT1H2 {ECO:0000305};	RecName: Full=mRNA decay factor PAT1 domain-containing protein {ECO:0000256|Google:ProtNLM};	--	GO:1990726,Lsm1-7-Pat1 complex; GO:0000932,P-body; GO:0003729,mRNA binding; GO:0003723,RNA binding; GO:0000290,deadenylation-dependent decapping of nuclear-transcribed mRNA; GO:0006397,mRNA processing; GO:0033962,P-body assembly	--
TEA000190	TEA000190	Scaffold1178	+	564517	571734	7218	2.14506	1.66993	2.90393	1.24873	1.17086	2.82832	1.4022	0.693547	2.17038	K23872 putative homogalacturonan methyltransferase [EC:2.1.1.-] | (RefSeq) probable methyltransferase PMT13 (A)	--	probable methyltransferase PMT15 [Camellia sinensis]	RecName: Full=Probable methyltransferase PMT15;EC=2.1.1.-;	RecName: Full=Methyltransferase {ECO:0000256|RuleBase:RU366043};EC=2.1.1.- {ECO:0000256|RuleBase:RU366043};	--	GO:0005737,cytoplasm; GO:0005829,cytosol; GO:0005768,endosome; GO:0005794,Golgi apparatus; GO:0000139,Golgi membrane; GO:0005802,trans-Golgi network; GO:0008168,methyltransferase activity; GO:0032259,methylation	PF03141.19:Putative S-adenosyl-L-methionine-dependent methyltransferase
TEA000191	TEA000191	Scaffold1178	-	767662	778994	11333	0	0	0	0	0	0	0	0.043655	0	--	--	hypothetical protein TEA_000185 [Camellia sinensis var. sinensis]	RecName: Full=Squamosa promoter-binding-like protein 6;	RecName: Full=SBP-type domain-containing protein {ECO:0000259|PROSITE:PS51141};	--	GO:0005634,nucleus; GO:0003700,DNA-binding transcription factor activity; GO:0046872,metal ion binding; GO:0000976,transcription cis-regulatory region binding; GO:0042742,defense response to bacterium; GO:0006355,regulation of transcription, DNA-templated; GO:0010468,regulation of gene expression	PF03110.17:SBP domain
TEA000192	TEA000192	Scaffold5107	+	257817	266368	8552	142.007	161.869	109.125	193.449	185.174	161.994	172.661	159.853	117.379	--	--	protein SUPPRESSOR OF GENE SILENCING 3 [Camellia sinensis]	RecName: Full=Protein SUPPRESSOR OF GENE SILENCING 3;AltName: Full=SlSGS3;	RecName: Full=XS domain-containing protein {ECO:0000256|Google:ProtNLM};	--	GO:0048471,perinuclear region of cytoplasm; GO:0051607,defense response to virus; GO:0050688,regulation of defense response to virus; GO:0031047,gene silencing by RNA	PF03468.17:XS domain
TEA000193	TEA000193	Scaffold5107	+	306549	320770	14222	0.598247	0.782627	0.617664	0.743116	0.578601	1.12959	0.818779	0.606905	0.547603	K16732 Ase1/PRC1/MAP65 family protein | (RefSeq) 65-kDa microtubule-associated protein 3-like (A)	--	hypothetical protein TEA_000187 [Camellia sinensis var. sinensis]	RecName: Full=65-kDa microtubule-associated protein 3;Short=AtMAP65-3;AltName: Full=Protein PLEIADE;	RecName: Full=65-kDa microtubule-associated protein 3 {ECO:0000256|Google:ProtNLM};	KOG4302 Microtubule-associated protein essential for anaphase spindle elongation	GO:0055028,cortical microtubule; GO:0005737,cytoplasm; GO:0005874,microtubule; GO:0005634,nucleus; GO:0009524,phragmoplast; GO:0009574,preprophase band; GO:0005819,spindle; GO:0008017,microtubule binding; GO:0000911,cytokinesis by cell plate formation; GO:0052096,formation of syncytium involving giant cell for nutrient acquisition; GO:0000226,microtubule cytoskeleton organization; GO:0046785,micr…	PF03999.15:Microtubule associated protein (MAP65/ASE1 family)
TEA000194	TEA000194	Scaffold5107	-	24701	35363	10663	5.90342	6.73439	4.72365	10.4019	8.84955	7.06952	3.85969	6.72755	6.73061	K02349 DNA polymerase theta [EC:2.7.7.7] | (RefSeq) helicase and polymerase-containing protein TEBICHI (A)	--	hypothetical protein TEA_000188 [Camellia sinensis var. sinensis]	RecName: Full=Helicase and polymerase-containing protein TEBICHI;EC=3.6.4.-;	RecName: Full=Helicase C-terminal domain-containing protein {ECO:0000259|PROSITE:PS51194};	KOG0950 DNA polymerase theta/eta, DEAD-box superfamily	GO:0005524,ATP binding; GO:0003677,DNA binding; GO:0003887,DNA-directed DNA polymerase activity; GO:0004386,helicase activity; GO:0016787,hydrolase activity; GO:0007049,cell cycle; GO:0051301,cell division; GO:0006261,DNA-dependent DNA replication; GO:0006302,double-strand break repair; GO:1990067,intrachromosomal DNA recombination; GO:0009933,meristem structural organization; GO:0009640,photomor…	PF20470.1:Helix-turn-helix domain
TEA000195	TEA000195	Scaffold5107	-	303534	305730	2197	7.17661	7.96692	6.74801	7.23799	7.32015	7.24171	2.17593	1.65297	2.23477	K03696 ATP-dependent Clp protease ATP-binding subunit ClpC | (RefSeq) ATP-dependent Clp protease ATP-binding subunit ClpA homolog CD4B, chloroplastic-like (A)	--	hypothetical protein TEA_000189 [Camellia sinensis var. sinensis]	RecName: Full=ATP-dependent Clp protease ATP-binding subunit CLPT1, chloroplastic {ECO:0000303|Ref.7};AltName: Full=nClpC-like protein {ECO:0000303|PubMed:11278690};Flags: Precursor;	RecName: Full=Clp R domain-containing protein {ECO:0000259|PROSITE:PS51903};	--	GO:0009507,chloroplast; GO:0009941,chloroplast envelope; GO:0009570,chloroplast stroma; GO:0005829,cytosol; GO:0009532,plastid stroma; GO:0009579,thylakoid	PF02861.23:Clp amino terminal domain, pathogenicity island component
TEA000196	TEA000196	Scaffold5107	+	104946	116794	11849	27.3115	29.9316	22.0827	32.5022	32.1297	36.4612	43.5385	28.6497	28.4904	K17413 small subunit ribosomal protein S35 | (RefSeq) uncharacterized LOC100256054 (A)	--	hypothetical protein TEA_000190 [Camellia sinensis var. sinensis]	--	RecName: Full=Ribosomal protein S24/S35 mitochondrial conserved domain-containing protein {ECO:0000259|Pfam:PF10213};	--	GO:0005739,mitochondrion; GO:0003735,structural constituent of ribosome; GO:0032543,mitochondrial translation	PF10213.12:Mitochondrial ribosomal subunit protein
TEA000197	TEA000197	Scaffold5107	-	117637	124025	6389	29.7394	22.8447	31.5986	2.6456	3.78823	6.77929	14.8615	9.15293	9.86938	K00430 peroxidase [EC:1.11.1.7] | (RefSeq) peroxidase 47-like (A)	ko00940: Phenylpropanoid biosynthesis	peroxidase 47 [Camellia sinensis]	RecName: Full=Peroxidase 47;Short=Atperox P47;EC=1.11.1.7;AltName: Full=ATP32;Flags: Precursor;	RecName: Full=Peroxidase {ECO:0000256|ARBA:ARBA00012313, ECO:0000256|RuleBase:RU362060};EC=1.11.1.7 {ECO:0000256|ARBA:ARBA00012313, ECO:0000256|RuleBase:RU362060};	--	GO:0005576,extracellular region; GO:0009505,plant-type cell wall; GO:0020037,heme binding; GO:0140825,NA; GO:0046872,metal ion binding; GO:0004601,peroxidase activity; GO:0042744,hydrogen peroxide catabolic process; GO:0006979,response to oxidative stress	PF00141.26:Peroxidase
TEA000198	TEA000198	Scaffold5107	-	268343	282668	14326	27.527	27.989	26.3539	30.05	24.2555	19.4076	16.6693	26.1446	30.2748	K15281 solute carrier family 35 | (RefSeq) uncharacterized protein LOC110779446 (A)	--	hypothetical protein TEA_000192 [Camellia sinensis var. sinensis]	--	SubName: Full=Uncharacterized protein {ECO:0000313|EMBL:THG01900.1};	KOG2489 Transmembrane protein	GO:0016020,membrane	PF05602.15:Cleft lip and palate transmembrane protein 1 (CLPTM1)
TEA000199	TEA000199	Scaffold5107	-	139149	145420	6272	55.7606	66.9799	35.7822	97.2954	92.2709	75.3899	39.4222	40.2294	61.7615	--	--	PHD finger protein At1g33420 [Camellia sinensis]	RecName: Full=PHD finger protein At1g33420;	RecName: Full=Zinc finger PHD-type domain-containing protein {ECO:0000259|SMART:SM00249};	KOG1844 PHD Zn-finger proteins	GO:0005634,nucleus; GO:0046872,metal ion binding	PF00628.32:PHD-finger
TEA000200	TEA000200	Scaffold5107	-	350054	362255	12202	2.72622	2.3673	0.858146	0.539088	0.644792	0.967349	3.41162	5.88603	4.21121	K13466 EIX receptor 1/2 | (RefSeq) receptor-like protein EIX1 (A)	ko04626: Plant-pathogen interaction	hypothetical protein TEA_000194 [Camellia sinensis var. sinensis]	--	RecName: Full=Leucine-rich repeat-containing N-terminal plant-type domain-containing protein {ECO:0000259|Pfam:PF08263};	--	GO:0005886,plasma membrane; GO:0050832,defense response to fungus	PF13855.9:Leucine rich repeat
TEA000201	TEA000201	Scaffold5107	+	218997	223747	4751	0	0	0	0	0	0	0	0	0	K00679 phospholipid:diacylglycerol acyltransferase [EC:2.3.1.158] | (RefSeq) hypothetical protein (A)	ko00561: Glycerolipid metabolism	GDSL esterase/lipase At1g71250-like [Camellia sinensis]	RecName: Full=GDSL esterase/lipase At1g71250;EC=3.1.1.-;AltName: Full=Extracellular lipase At1g71250;Flags: Precursor;	SubName: Full=Uncharacterized protein {ECO:0000313|EMBL:THG01903.1};	--	GO:0005576,extracellular region; GO:0016298,lipase activity; GO:0016042,lipid catabolic process	PF00657.25:GDSL-like Lipase/Acylhydrolase
TEA000202	TEA000202	Scaffold8145	-	24239	30375	6137	10.0361	11.3816	8.9973	10.8445	10.3403	9.64927	7.38047	7.23328	9.49025	K07052 uncharacterized protein | (RefSeq) uncharacterized protein LOC104447982 (A)	--	hypothetical protein TEA_000196 [Camellia sinensis var. sinensis]	--	RecName: Full=CAAX amino terminal protease family protein {ECO:0000256|Google:ProtNLM};	--	GO:0016020,membrane; GO:0004222,metalloendopeptidase activity; GO:0071586,CAAX-box protein processing	PF02517.19:Type II CAAX prenyl endopeptidase Rce1-like
TEA000203	TEA000203	Scaffold8145	+	54446	55006	561	4.83352	7.12823	4.53628	8.37329	8.61078	7.5606	3.15711	3.76555	1.75954	--	--	hypothetical protein HYC85_013543 [Camellia sinensis]	--	RecName: Full=Transmembrane protein {ECO:0000256|Google:ProtNLM};	--	GO:0016020,membrane	--
TEA000204	TEA000204	Scaffold8145	-	219898	221316	1419	0.017043	0.04079	0	0.264749	0.271583	0.499698	0.115101	0.12564	0.069924	K13457 disease resistance protein RPM1 | (RefSeq) disease resistance protein RPM1-like (A)	ko04626: Plant-pathogen interaction	hypothetical protein TEA_000198 [Camellia sinensis var. sinensis]	RecName: Full=Disease resistance protein PIK6-NP {ECO:0000305};	RecName: Full=NB-ARC domain-containing protein {ECO:0000256|Google:ProtNLM};	KOG4658 Apoptotic ATPase	GO:0043531,ADP binding; GO:0005524,ATP binding; GO:0098542,defense response to other organism	PF12799.10:Leucine Rich repeats (2 copies)
TEA000205	TEA000205	Scaffold8145	+	279633	282602	2970	0	0	0	0	0	0	0	0	0	--	--	hypothetical protein TEA_000199 [Camellia sinensis var. sinensis]	--	RecName: Full=Phorbol-ester/DAG-type domain-containing protein {ECO:0000256|Google:ProtNLM};	--	GO:0016020,membrane	PF03107.19:C1 domain
TEA000206	TEA000206	Scaffold8145	-	187334	190395	3062	0.270717	0.454092	0.221342	1.98601	1.26227	1.86117	0.286912	0.380739	0.23278	K13457 disease resistance protein RPM1 | (RefSeq) disease resistance protein RPM1-like (A)	ko04626: Plant-pathogen interaction	hypothetical protein TEA_000200 [Camellia sinensis var. sinensis]	RecName: Full=Disease resistance protein RPM1 {ECO:0000303|PubMed:7638602};AltName: Full=Resistance to Pseudomonas syringae protein 3 {ECO:0000303|PubMed:9861059};AltName: Full=Resistance to Pseudomonas syringae pv. Maculicola protein 1 {ECO:0000303|PubMed:7638602};	RecName: Full=Disease resistance protein RPM1-like {ECO:0000256|Google:ProtNLM};	KOG4658 Apoptotic ATPase	GO:0012505,endomembrane system; GO:0031234,extrinsic component of cytoplasmic side of plasma membrane; GO:0005886,plasma membrane; GO:0043531,ADP binding; GO:0005524,ATP binding; GO:0000166,nucleotide binding; GO:0098542,defense response to other organism; GO:0009626,plant-type hypersensitive response	PF00931.25:NB-ARC domain
TEA000207	TEA000207	Scaffold8145	-	199579	201031	1453	0	0	0	0	0.048083	0.060012	0	0	0	K13457 disease resistance protein RPM1 | (RefSeq) disease resistance protein RPM1-like (A)	ko04626: Plant-pathogen interaction	disease resistance protein RPM1-like [Camellia sinensis]	RecName: Full=Probable disease resistance RPP8-like protein 2;	RecName: Full=Rx N-terminal domain-containing protein {ECO:0000256|Google:ProtNLM};	KOG4658 Apoptotic ATPase	GO:0043531,ADP binding; GO:0005524,ATP binding; GO:0098542,defense response to other organism	PF13855.9:Leucine rich repeat
TEA000208	TEA000208	Scaffold8145	-	128058	130842	2785	1.2005	2.6028	2.04319	1.70688	1.63547	1.75228	2.07554	0.806841	1.16681	K13457 disease resistance protein RPM1 | (RefSeq) disease resistance protein RPM1-like (A)	ko04626: Plant-pathogen interaction	hypothetical protein TEA_000202 [Camellia sinensis var. sinensis]	RecName: Full=Disease resistance protein RPM1 {ECO:0000303|PubMed:7638602};AltName: Full=Resistance to Pseudomonas syringae protein 3 {ECO:0000303|PubMed:9861059};AltName: Full=Resistance to Pseudomonas syringae pv. Maculicola protein 1 {ECO:0000303|PubMed:7638602};	RecName: Full=Disease resistance protein RPM1-like {ECO:0000256|Google:ProtNLM};	KOG4658 Apoptotic ATPase	GO:0012505,endomembrane system; GO:0031234,extrinsic component of cytoplasmic side of plasma membrane; GO:0005886,plasma membrane; GO:0043531,ADP binding; GO:0005524,ATP binding; GO:0000166,nucleotide binding; GO:0098542,defense response to other organism; GO:0009626,plant-type hypersensitive response	PF00931.25:NB-ARC domain
TEA000209	TEA000209	Scaffold8145	-	17174	19502	2329	0.179472	0	1.16921	0.28729	0.464169	0.728529	0.77057	0.355737	1.28453	K07052 uncharacterized protein | (RefSeq) uncharacterized LOC109194101 (A)	--	hypothetical protein TEA_000203 [Camellia sinensis var. sinensis]	RecName: Full=Probable membrane-associated kinase regulator 6;	SubName: Full=Uncharacterized protein {ECO:0000313|EMBL:THF96265.1};	--	GO:0005886,plasma membrane; GO:0009738,abscisic acid-activated signaling pathway	--
TEA000210	TEA000210	Scaffold8145	+	299194	302941	3748	0.811005	0.822426	0.710468	0.830499	0.901167	0.854432	0.278632	0.288786	0.19362	K11296 high mobility group protein B3 | (RefSeq) HMG1/2-like protein (A)	--	hypothetical protein TEA_000204 [Camellia sinensis var. sinensis]	RecName: Full=High mobility group B protein 3;AltName: Full=High mobility group protein B 2;Short=AtHMGbeta2;Short=HMG beta 2;AltName: Full=Nucleosome/chromatin assembly factor group D 03;Short=Nucleosome/chromatin assembly factor group D 3;	RecName: Full=HMG box domain-containing protein {ECO:0000259|PROSITE:PS50118};	KOG0381 HMG box-containing protein	GO:0000785,chromatin; GO:0005829,cytosol; GO:0005634,nucleus; GO:0003682,chromatin binding; GO:0003677,DNA binding; GO:0003700,DNA-binding transcription factor activity; GO:0030527,structural constituent of chromatin; GO:0006325,chromatin organization	PF00505.22:HMG (high mobility group) box
TEA000211	TEA000211	Scaffold8145	-	201161	202138	978	0.032495	0	0	1.10244	1.07262	1.37645	0.279546	0.350823	0.054899	K13457 disease resistance protein RPM1 | (RefSeq) disease resistance protein RPM1-like (A)	ko04626: Plant-pathogen interaction	disease resistance protein RPM1-like [Camellia sinensis]	RecName: Full=Probable disease resistance RPP8-like protein 2;	RecName: Full=NB-ARC domain-containing protein {ECO:0000259|Pfam:PF00931};	KOG4658 Apoptotic ATPase	GO:0043531,ADP binding; GO:0005524,ATP binding; GO:0098542,defense response to other organism	PF00931.25:NB-ARC domain
TEA000212	TEA000212	Scaffold5684	+	143148	166150	23003	0.333072	0.305784	0.384438	0.412969	0.392562	0.391328	0.223892	0.525866	1.45885	K20367 endoplasmic reticulum-Golgi intermediate compartment protein 3 | (RefSeq) endoplasmic reticulum-Golgi intermediate compartment protein 3 (A)	--	hypothetical protein TEA_000206 [Camellia sinensis var. sinensis]	RecName: Full=CBL-interacting serine/threonine-protein kinase 9;EC=2.7.11.1;AltName: Full=SNF1-related kinase 3.12;AltName: Full=SOS2-like protein kinase PKS6;	RecName: Full=Protein kinase domain-containing protein {ECO:0000259|PROSITE:PS50011};	KOG2667 COPII vesicle protein	GO:0005737,cytoplasm; GO:0005634,nucleus; GO:0005524,ATP binding; GO:0106310,protein serine kinase activity; GO:0004674,protein serine/threonine kinase activity; GO:0051365,cellular response to potassium ion starvation; GO:0055075,potassium ion homeostasis; GO:0006468,protein phosphorylation; GO:0043266,regulation of potassium ion transport; GO:0009409,response to cold; GO:0010555,response to man…	PF07970.15:Endoplasmic reticulum vesicle transporter
TEA000213	TEA000213	Scaffold5684	-	126624	128189	1566	15.8839	13.1181	13.8924	18.3756	13.4268	16.9713	11.5044	19.7102	21.1946	--	--	uncharacterized protein LOC114296231 [Camellia sinensis]	--	RecName: Full=V-type proton ATPase subunit S1/VOA1 transmembrane domain-containing protein {ECO:0000259|Pfam:PF20520};	--	GO:0016020,membrane	PF20520.1:V0 complex accessory subunit Ac45/VOA1 transmembrane domain
TEA000214	TEA000214	Scaffold5684	+	114337	119032	4696	500.805	308.008	363.064	152.189	194.261	322.245	315.183	579.425	215.988	K03283 heat shock 70kDa protein 1/2/6/8 | (RefSeq) heat shock cognate 70 kDa protein 2-like (A)	ko03040: Spliceosome; ko04141: Protein processing in endoplasmic reticulum; ko04144: Endocytosis	hypothetical protein TEA_000208 [Camellia sinensis var. sinensis]	RecName: Full=Heat shock 70 kDa protein 4 {ECO:0000303|PubMed:11599561};AltName: Full=Heat shock cognate 70 kDa protein 4 {ECO:0000303|PubMed:11402207};AltName: Full=Heat shock cognate protein 70-4 {ECO:0000303|PubMed:11402207};Short=AtHsc70-4 {ECO:0000303|PubMed:11402207};AltName: Full=Heat shock protein 70-4 {ECO:0000303|PubMed:11599561};Short=AtHsp70-4 {ECO:0000303|PubMed:11599561};	RecName: Full=Heat shock protein 70 {ECO:0000256|Google:ProtNLM};	KOG0101 Molecular chaperones HSP70/HSC70, HSP70 superfamily	GO:0005737,cytoplasm; GO:0005829,cytosol; GO:0005794,Golgi apparatus; GO:0005739,mitochondrion; GO:0005634,nucleus; GO:0009505,plant-type cell wall; GO:0000325,plant-type vacuole; GO:0005886,plasma membrane; GO:0005524,ATP binding; GO:0016887,ATP hydrolysis activity; GO:0140662,ATP-dependent protein folding chaperone; GO:0031072,heat shock protein binding; GO:0044183,protein folding chaperone; GO…	PF00012.23:Hsp70 protein
TEA000215	TEA000215	Scaffold3023	+	605957	611595	5639	0.285004	0.351412	0.263167	0.186562	0.258728	0.234328	0.085807	0.194731	0.159312	K20869 putative beta-1,4-xylosyltransferase IRX9 [EC:2.4.2.-] | (RefSeq) probable beta-1,4-xylosyltransferase IRX9 (A)	--	probable beta-1,4-xylosyltransferase IRX9 [Camellia sinensis]	RecName: Full=Beta-1,4-xylosyltransferase IRX9 {ECO:0000305};EC=2.4.2.24 {ECO:0000269|PubMed:22080591};AltName: Full=Protein IRREGULAR XYLEM 9 {ECO:0000303|PubMed:17944810};AltName: Full=Xylan xylosyltransferase IRX9 {ECO:0000305};	RecName: Full=Glycosyltransferases {ECO:0000256|RuleBase:RU363127};EC=2.4.-.- {ECO:0000256|RuleBase:RU363127};	KOG1476 Beta-1,3-glucuronyltransferase B3GAT1/SQV-8	GO:0005794,Golgi apparatus; GO:0000139,Golgi membrane; GO:0047517,1,4-beta-D-xylan synthase activity; GO:0015018,galactosylgalactosylxylosylprotein 3-beta-glucuronosyltransferase activity; GO:0042285,xylosyltransferase activity; GO:0071555,cell wall organization; GO:0010417,glucuronoxylan biosynthetic process; GO:0010413,glucuronoxylan metabolic process; GO:0009834,plant-type secondary cell wall …	PF03360.19:Glycosyltransferase family 43
TEA000216	TEA000216	Scaffold3023	+	261233	263407	2175	1.90756	2.50199	1.96265	3.36407	3.38627	3.00848	3.01412	1.46419	1.31789	K22133 oxalate---CoA ligase [EC:6.2.1.8] | (RefSeq) oxalate--CoA ligase (A)	ko00630: Glyoxylate and dicarboxylate metabolism	L-type lectin-domain containing receptor kinase VIII.1-like [Camellia sinensis]	RecName: Full=L-type lectin-domain containing receptor kinase VIII.1;Short=LecRK-VIII.1;EC=2.7.11.1;Flags: Precursor;	SubName: Full=Legume lectin domain protein {ECO:0000313|EMBL:PSR92858.1};	--	GO:0005886,plasma membrane; GO:0005524,ATP binding; GO:0030246,carbohydrate binding; GO:0106310,protein serine kinase activity; GO:0004674,protein serine/threonine kinase activity; GO:0002229,defense response to oomycetes; GO:0006468,protein phosphorylation	PF00139.22:Legume lectin domain
TEA000217	TEA000217	Scaffold3023	+	790193	794546	4354	1.20743	1.85127	1.88435	1.3818	1.61439	2.82601	2.3576	2.28094	1.52205	--	--	interactor of constitutive active ROPs 2, chloroplastic-like isoform X1 [Camellia sinensis]	RecName: Full=Interactor of constitutive active ROPs 2, chloroplastic;AltName: Full=ROP-interactive partner 2;Flags: Precursor;	SubName: Full=Uncharacterized protein {ECO:0000313|EMBL:KAF5953828.1};	--	GO:0009507,chloroplast	PF13851.9:Growth-arrest specific micro-tubule binding
TEA000218	TEA000218	Scaffold3023	+	598777	602686	3910	310.39	334.98	251.965	289.688	324.173	343.035	238.914	394.671	252.103	K03231 elongation factor 1-alpha | (RefSeq) elongation factor 1-alpha (A)	ko03013: RNA transport	elongation factor 1-alpha-like [Camellia sinensis]	RecName: Full=Elongation factor 1-alpha;Short=EF-1-alpha;	RecName: Full=Elongation factor 1-alpha {ECO:0000256|RuleBase:RU000325};	KOG0052 Translation elongation factor EF-1 alpha/Tu	GO:0005737,cytoplasm; GO:0005525,GTP binding; GO:0003924,GTPase activity; GO:0003746,translation elongation factor activity	PF00009.30:Elongation factor Tu GTP binding domain
TEA000219	TEA000219	Scaffold3023	-	452641	456181	3541	91.4912	91.8753	67.2855	113.926	100.721	84.5019	88.7144	107.629	83.7793	K03538 ribonuclease P protein subunit POP4 [EC:3.1.26.5] | (RefSeq) uncharacterized protein LOC110622320 isoform X1 (A)	ko03008: Ribosome biogenesis in eukaryotes; ko03013: RNA transport	hypothetical protein HYC85_006674 [Camellia sinensis]	RecName: Full=Cell number regulator 8;AltName: Full=ZmCNR08;	RecName: Full=PLAC8 family protein {ECO:0000256|Google:ProtNLM};	--	GO:0016020,membrane	PF04749.20:PLAC8 family
TEA000220	TEA000220	Scaffold3023	-	579067	585938	6872	0.044296	0	0	0.151789	0.668138	0.292098	0.098184	0.137248	0	--	--	hypothetical protein F0562_034072 [Nyssa sinensis]	--	SubName: Full=Uncharacterized protein {ECO:0000313|EnsemblPlants:QL02p008170:mrna};	--	--	--
TEA000221	TEA000221	Scaffold3023	-	576586	577161	576	0.284758	0.151605	0.416188	0.341065	0.170964	1.03898	0.889609	0.726414	0.310146	--	--	uncharacterized protein LOC114281247 isoform X3 [Camellia sinensis]	--	SubName: Full=Uncharacterized protein {ECO:0000313|EMBL:KAF5953821.1};	--	GO:0008356,asymmetric cell division	--
TEA000222	TEA000222	Scaffold3023	+	256481	260069	3589	0	0	0	0	0	0	0	0	0	K00430 peroxidase [EC:1.11.1.7] | (RefSeq) peroxidase 21 (A)	ko00940: Phenylpropanoid biosynthesis	peroxidase 21 isoform X1 [Camellia sinensis]	RecName: Full=Peroxidase 21;Short=Atperox P21;EC=1.11.1.7;AltName: Full=ATP2a/ATP2b;AltName: Full=PRXR5;Flags: Precursor;	RecName: Full=Peroxidase {ECO:0000256|ARBA:ARBA00012313, ECO:0000256|RuleBase:RU362060};EC=1.11.1.7 {ECO:0000256|ARBA:ARBA00012313, ECO:0000256|RuleBase:RU362060};	--	GO:0009505,plant-type cell wall; GO:0020037,heme binding; GO:0140825,NA; GO:0046872,metal ion binding; GO:0004601,peroxidase activity; GO:0050832,defense response to fungus; GO:0042744,hydrogen peroxide catabolic process; GO:0006979,response to oxidative stress; GO:0048511,rhythmic process	PF00141.26:Peroxidase
TEA000223	TEA000223	Scaffold3023	-	62266	68359	6094	0	0.178116	0.340854	0.054016	0.081856	0.095645	0.436632	0.477836	0.136972	K16296 serine carboxypeptidase-like clade I [EC:3.4.16.-] | (RefSeq) serine carboxypeptidase-like 17 (A)	--	serine carboxypeptidase-like 18 isoform X1 [Camellia sinensis]	RecName: Full=Serine carboxypeptidase-like 11;EC=3.4.16.-;Flags: Precursor;	SubName: Full=Serine carboxypeptidase-like acyltransferase {ECO:0000313|EMBL:QID89723.1};	KOG1282 Serine carboxypeptidases (lysosomal cathepsin A)	GO:0005576,extracellular region; GO:0016747,acyltransferase activity, transferring groups other than amino-acyl groups; GO:0004185,serine-type carboxypeptidase activity; GO:0006508,proteolysis; GO:0019748,secondary metabolic process	PF00450.25:Serine carboxypeptidase
TEA000224	TEA000224	Scaffold3023	-	508457	514787	6331	0	0	0	0	0	0	0	0	0	K11593 eukaryotic translation initiation factor 2C | (RefSeq) protein argonaute 16 (A)	--	hypothetical protein HYC85_014450 [Camellia sinensis]	RecName: Full=Protein argonaute 16;Short=OsAGO16;AltName: Full=OsAGO6;AltName: Full=Protein ZWILLE/PINHEAD-like 1;	RecName: Full=PAZ domain-containing protein {ECO:0000259|PROSITE:PS50821};	KOG1041 Translation initiation factor 2C (eIF-2C) and related proteins	GO:0005737,cytoplasm; GO:0003676,nucleic acid binding; GO:0004521,endoribonuclease activity; GO:0035194,post-transcriptional gene silencing by RNA	PF02170.25:PAZ domain
TEA000225	TEA000225	Scaffold3023	+	666512	684011	17500	18.0729	17.6363	17.711	14.4951	18.1409	20.7983	34.5492	18.825	20.2478	K09539 DnaJ homolog subfamily C member 19 | (RefSeq) mitochondrial import inner membrane translocase subunit TIM14-1-like (A)	--	protein IQ-DOMAIN 1-like [Camellia sinensis]	RecName: Full=Protein IQ-DOMAIN 2 {ECO:0000303|PubMed:16368012};Short=AtIQD2 {ECO:0000303|PubMed:16368012};	RecName: Full=DUF4005 domain-containing protein {ECO:0000256|Google:ProtNLM};	--	GO:0005737,cytoplasm; GO:0005856,cytoskeleton; GO:0005634,nucleus; GO:0005886,plasma membrane; GO:0005516,calmodulin binding	PF00612.30:IQ calmodulin-binding motif
TEA000226	TEA000226	Scaffold3023	-	556100	557083	984	2.52237	4.98601	2.70686	3.72036	5.2935	5.24872	3.32394	2.53177	2.99748	--	--	uncharacterized protein LOC114281240 [Camellia sinensis]	--	SubName: Full=Uncharacterized protein {ECO:0000313|EMBL:KAF5953820.1};	--	--	--
TEA000227	TEA000227	Scaffold3023	+	804056	804826	771	0	0	0	10.2706	8.04067	0	0	0	10.1254	K02973 small subunit ribosomal protein S23e | (RefSeq) 40S ribosomal protein S23 isoform X1 (A)	ko03010: Ribosome	hypothetical protein TEA_011095 [Camellia sinensis var. sinensis]	RecName: Full=40S ribosomal protein S23;AltName: Full=S12;	RecName: Full=40S ribosomal protein S23 {ECO:0000256|Google:ProtNLM};	KOG1749 40S ribosomal protein S23	GO:0015935,small ribosomal subunit; GO:0003735,structural constituent of ribosome; GO:0006412,translation	PF00164.28:Ribosomal protein S12/S23
TEA000228	TEA000228	Scaffold3023	-	586567	588861	2295	0.457661	0.851749	0.656857	1.28563	0.9548	0.989687	0.514967	0.32181	0.536548	K22262 WD repeat and FYVE domain-containing protein 3 | (RefSeq) protein SPIRRIG (A)	--	pentatricopeptide repeat-containing protein At3g53360, mitochondrial-like [Camellia sinensis]	RecName: Full=Pentatricopeptide repeat-containing protein At3g53360, mitochondrial;Flags: Precursor;	RecName: Full=Pentatricopeptide repeat-containing protein {ECO:0000256|Google:ProtNLM};	KOG4197 FOG: PPR repeat	GO:0043231,intracellular membrane-bounded organelle; GO:0005739,mitochondrion; GO:0003723,RNA binding; GO:0009451,RNA modification	PF13041.9:PPR repeat family
TEA000229	TEA000229	Scaffold3023	-	147099	152840	5742	39.184	44.8008	30.8667	56.4616	51.1008	42.3612	28.5941	48.2245	42.3173	K12115 clock-associated PAS protein ZTL | (RefSeq) PnZTL, ZEITLUPE, ZTL; adagio protein 1-like (A)	ko04712: Circadian rhythm - plant	hypothetical protein TEA_010498 [Camellia sinensis var. sinensis]	RecName: Full=Adagio protein 1;AltName: Full=Clock-associated PAS protein ZTL;AltName: Full=F-box only protein 2b;Short=FBX2b;AltName: Full=Flavin-binding kelch repeat F-box protein 1-like protein 2;Short=FKF1-like protein 2;AltName: Full=LOV kelch protein 1;AltName: Full=Protein ZEITLUPE;	RecName: Full=F-box domain-containing protein {ECO:0000259|SMART:SM00256};	--	GO:0005829,cytosol; GO:0005634,nucleus; GO:0019005,SCF ubiquitin ligase complex; GO:0009881,photoreceptor activity; GO:0007623,circadian rhythm; GO:0009908,flower development; GO:0016567,protein ubiquitination; GO:0009637,response to blue light	PF13418.9:Galactose oxidase, central domain
TEA000230	TEA000230	Scaffold5507	+	122779	123438	660	0	0	0	0	0	0	0	0	0	K13692 UDP-glucose:(indol-3-yl)acetate beta-D-glucosyltransferase [EC:2.4.1.121] | (RefSeq) UDP-glycosyltransferase 84B1 (A)	--	hypothetical protein TEA_000209 [Camellia sinensis var. sinensis]	RecName: Full=UDP-glycosyltransferase 84B1;EC=2.4.1.-;	SubName: Full=Uncharacterized protein {ECO:0000313|EMBL:THG01044.1};	KOG1192 UDP-glucuronosyl and UDP-glucosyl transferase	GO:0005737,cytoplasm; GO:0010294,abscisic acid glucosyltransferase activity; GO:0047215,indole-3-acetate beta-glucosyltransferase activity; GO:0080044,quercetin 7-O-glucosyltransferase activity; GO:0035251,UDP-glucosyltransferase activity; GO:0090354,regulation of auxin metabolic process	--
TEA000231	TEA000231	Scaffold5507	-	245151	269936	24786	5.21088	7.92826	5.18058	11.2139	9.45341	9.90626	9.76492	13.5149	16.0766	K03515 DNA repair protein REV1 [EC:2.7.7.-] | (RefSeq) DNA repair protein REV1 (A)	--	hypothetical protein TEA_000210 [Camellia sinensis var. sinensis]	RecName: Full=DNA repair protein REV1;Short=AtREV1;EC=2.7.7.-;AltName: Full=Rev1-like terminal deoxycytidyl transferase;	RecName: Full=DNA repair protein REV1 {ECO:0000256|ARBA:ARBA00020399, ECO:0000256|PIRNR:PIRNR036573};EC=2.7.7.- {ECO:0000256|PIRNR:PIRNR036573};	KOG2093 Translesion DNA polymerase - REV1 deoxycytidyl transferase	GO:0005634,nucleus; GO:0003684,damaged DNA binding; GO:0017125,deoxycytidyl transferase activity; GO:0003887,DNA-directed DNA polymerase activity; GO:0046872,metal ion binding; GO:0006974,cellular response to DNA damage stimulus; GO:0070987,error-free translesion synthesis; GO:0042276,error-prone translesion synthesis; GO:0010224,response to UV-B	PF00817.23:impB/mucB/samB family
TEA000232	TEA000232	Scaffold5507	+	348264	349424	1161	0	0	0	0	0	0	0.061157	0	0.629813	--	--	hypothetical protein TEA_000211 [Camellia sinensis var. sinensis]	RecName: Full=Uncharacterized protein At3g52155, chloroplastic {ECO:0000305};EC=3.1.3.-;Flags: Precursor;	SubName: Full=Uncharacterized protein {ECO:0000313|EMBL:THG01046.1};	KOG0118 FOG: RRM domain	GO:0009507,chloroplast; GO:0016787,hydrolase activity	PF00300.25:Histidine phosphatase superfamily (branch 1)
TEA000233	TEA000233	Scaffold5507	+	321939	343190	21252	0.288724	0.442494	0.620668	0.54758	0.5109	0.522574	0.859946	0.736345	0.888668	K15923 alpha-L-fucosidase 2 [EC:3.2.1.51] | (RefSeq) alpha-L-fucosidase 2-like (A)	ko00511: Other glycan degradation	hypothetical protein TEA_000212 [Camellia sinensis var. sinensis]	RecName: Full=Alpha-L-fucosidase 2;EC=3.2.1.51;AltName: Full=Alpha-1,2-fucosidase 2;AltName: Full=Alpha-L-fucosidase 95A;Short=AtFuc95A;AltName: Full=Alpha-L-fucoside fucohydrolase 2;AltName: Full=Protein ALTERED XYLOGLUCAN 8;Flags: Precursor;	RecName: Full=Glycosyl hydrolase family 95 N-terminal domain-containing protein {ECO:0000259|Pfam:PF14498};	--	GO:0048046,apoplast; GO:0047513,1,2-alpha-L-fucosidase activity; GO:0004560,alpha-L-fucosidase activity; GO:0005975,carbohydrate metabolic process	PF14498.9:Glycosyl hydrolase family 65, N-terminal domain
TEA000234	TEA000234	Scaffold5507	-	34570	39087	4518	80.5494	66.7824	48.6277	48.5991	55.5492	42.4435	61.7282	78.502	39.0409	K00083 cinnamyl-alcohol dehydrogenase [EC:1.1.1.195] | (RefSeq) cinnamyl alcohol dehydrogenase 1 (A)	ko00940: Phenylpropanoid biosynthesis	hypothetical protein TEA_000213 [Camellia sinensis var. sinensis]	RecName: Full=Probable cinnamyl alcohol dehydrogenase 1;Short=CAD 1;EC=1.1.1.195;	RecName: Full=Enoyl reductase (ER) domain-containing protein {ECO:0000259|SMART:SM00829};	KOG0023 Alcohol dehydrogenase, class V	GO:0045551,cinnamyl-alcohol dehydrogenase activity; GO:0052747,sinapyl alcohol dehydrogenase activity; GO:0008270,zinc ion binding; GO:0009809,lignin biosynthetic process	PF00107.29:Zinc-binding dehydrogenase
TEA000235	TEA000235	Scaffold5507	-	367227	411333	44107	2.87522	3.0471	2.57812	5.73419	4.58466	4.96053	4.32646	3.88816	3.58619	K11308 histone acetyltransferase MYST1 [EC:2.3.1.48] | (RefSeq) histone acetyltransferase of the MYST family 1-like (A)	--	hypothetical protein TEA_000214 [Camellia sinensis var. sinensis]	RecName: Full=Pathogenesis-related homeodomain protein;Short=PRHP;	SubName: Full=Uncharacterized protein {ECO:0000313|EMBL:THG01049.1};	KOG4299 PHD Zn-finger protein	GO:0005634,nucleus; GO:0003677,DNA binding; GO:0046872,metal ion binding; GO:0006952,defense response; GO:0006355,regulation of transcription, DNA-templated	PF00046.32:Homeodomain
TEA000236	TEA000236	Scaffold5507	+	472443	475162	2720	0.269085	0.577436	0	0.129543	0.424826	0.867388	0.335647	0.454048	0.034097	K14487 auxin responsive GH3 gene family | (RefSeq) probable indole-3-acetic acid-amido synthetase GH3.1 (A)	ko04075: Plant hormone signal transduction	hypothetical protein TEA_000215 [Camellia sinensis var. sinensis]	RecName: Full=Probable indole-3-acetic acid-amido synthetase GH3.1;EC=6.3.2.-;AltName: Full=Auxin-responsive GH3-like protein 1;Short=AtGH3-1;	RecName: Full=Indole-3-acetic acid-amido synthetase GH3.1 {ECO:0000256|Google:ProtNLM};	--	GO:0005737,cytoplasm; GO:0016881,acid-amino acid ligase activity; GO:0009733,response to auxin	PF03321.16:GH3 auxin-responsive promoter
TEA000237	TEA000237	Scaffold5507	-	487130	491336	4207	0	0	0	0	0	0	0	0.019589	0	K10406 kinesin family member C2/C3 | (RefSeq) kinesin-like protein KIN-14I (A)	--	hypothetical protein TEA_000216 [Camellia sinensis var. sinensis]	RecName: Full=Kinesin-like protein KIN-14I {ECO:0000305};	RecName: Full=Kinesin motor domain-containing protein {ECO:0000259|PROSITE:PS50067};	KOG0239 Kinesin (KAR3 subfamily)	GO:0005874,microtubule; GO:0015630,microtubule cytoskeleton; GO:0005524,ATP binding; GO:0008017,microtubule binding; GO:0003777,microtubule motor activity; GO:0007018,microtubule-based movement; GO:0007017,microtubule-based process	PF00225.26:Kinesin motor domain
TEA000238	TEA000238	Scaffold5507	-	223585	225466	1882	14.364	26.5875	2.70295	23.7645	41.4731	77.1467	12.7894	37.1532	0	--	--	uncharacterized protein LOC114295852 [Camellia sinensis]	RecName: Full=Basic secretory protease {ECO:0000303|PubMed:22773449};EC=3.4.24.- {ECO:0000269|PubMed:22773449};AltName: Full=Boswellia basic secretory protease {ECO:0000303|PubMed:22773449};Short=BBSP {ECO:0000303|PubMed:22773449};Flags: Fragments;	RecName: Full=Plant basic secretory protein (BSP) family protein {ECO:0000256|Google:ProtNLM};	--	GO:0046872,metal ion binding; GO:0008237,metallopeptidase activity; GO:0006508,proteolysis	PF04450.15:Peptidase of plants and bacteria
TEA000239	TEA000239	Scaffold5507	+	94563	95996	1434	0.744292	2.00414	2.13567	0.291681	0.034755	0.629893	2.10538	0.643752	1.36663	K13692 UDP-glucose:(indol-3-yl)acetate beta-D-glucosyltransferase [EC:2.4.1.121] | (RefSeq) UDP-glycosyltransferase 84B1 (A)	--	UDP-glycosyltransferase 84B1-like [Camellia sinensis]	RecName: Full=UDP-glycosyltransferase 84B1;EC=2.4.1.-;	RecName: Full=Glycosyltransferase {ECO:0000256|RuleBase:RU362057};EC=2.4.1.- {ECO:0000256|RuleBase:RU362057};	KOG1192 UDP-glucuronosyl and UDP-glucosyl transferase	GO:0005737,cytoplasm; GO:0010294,abscisic acid glucosyltransferase activity; GO:0047215,indole-3-acetate beta-glucosyltransferase activity; GO:0080044,quercetin 7-O-glucosyltransferase activity; GO:0035251,UDP-glucosyltransferase activity; GO:0090354,regulation of auxin metabolic process	PF00201.21:UDP-glucoronosyl and UDP-glucosyl transferase
TEA000240	TEA000240	Scaffold5507	+	21346	32816	11471	4.98752	4.30556	4.24954	5.97453	5.87217	5.25467	2.84087	4.34281	5.15533	--	--	hypothetical protein TEA_000219 [Camellia sinensis var. sinensis]	--	SubName: Full=Uncharacterized protein {ECO:0000313|EMBL:THG01054.1};	KOG3012 Uncharacterized conserved protein	GO:0016020,membrane	PF05216.16:UNC-50 family
TEA000241	TEA000241	Scaffold5507	-	60118	64938	4821	4.02628	6.25808	4.09836	4.83646	4.51147	4.40739	2.19786	2.45427	2.7542	K22538 mitochondrial RNA pseudouridine synthase RPUSD4 [EC:5.4.99.-] | (RefSeq) hypothetical protein (A)	--	hypothetical protein TEA_000220 [Camellia sinensis var. sinensis]	RecName: Full=RNA pseudouridine synthase 4, mitochondrial;EC=5.4.99.-;AltName: Full=RNA pseudouridylate synthase 4;AltName: Full=RNA-uridine isomerase 4;Flags: Precursor;	RecName: Full=Pseudouridine synthase RsuA/RluA-like domain-containing protein {ECO:0000259|Pfam:PF00849};	KOG1919 RNA pseudouridylate synthases	GO:0005739,mitochondrion; GO:0009982,pseudouridine synthase activity; GO:0003723,RNA binding; GO:0000455,enzyme-directed rRNA pseudouridine synthesis	PF00849.25:RNA pseudouridylate synthase
TEA000242	TEA000242	Scaffold5507	+	351930	354226	2297	255.14	161.697	216.539	204.073	223.118	200.924	74.8304	227.786	148.515	K09872 aquaporin PIP | (RefSeq) aquaporin PIP1-3 (A)	--	aquaporin PIP1-3-like [Camellia sinensis]	RecName: Full=Aquaporin PIP1-3;Short=AtPIP1;3;AltName: Full=Plasma membrane intrinsic protein 1c;Short=PIP1c;AltName: Full=Transmembrane protein B;Short=TMP-B;	SubName: Full=Uncharacterized protein {ECO:0000313|EMBL:THG01056.1};	KOG0223 Aquaporin (major intrinsic protein family)	GO:0005576,extracellular region; GO:0005886,plasma membrane; GO:0015250,water channel activity; GO:0009414,response to water deprivation; GO:0006833,water transport	PF00230.23:Major intrinsic protein
TEA000243	TEA000243	Scaffold2932	-	531463	536605	5143	3.13113	5.59836	3.25756	3.38096	2.7615	3.28907	3.47417	2.91149	2.32958	K06620 transcription factor E2F3 | (RefSeq) transcription factor E2FC (A)	--	hypothetical protein TEA_000222 [Camellia sinensis var. sinensis]	RecName: Full=Transcription factor E2FC;AltName: Full=E2F transcription factor-2;Short=AtE2F2;	RecName: Full=E2F/DP family winged-helix DNA-binding domain-containing protein {ECO:0000259|SMART:SM01372};	KOG2577 Transcription factor E2F/dimerization partner (TDP)	GO:0005737,cytoplasm; GO:0070176,DRM complex; GO:0005730,nucleolus; GO:0005634,nucleus; GO:0090575,RNA polymerase II transcription regulator complex; GO:0003677,DNA binding; GO:0003700,DNA-binding transcription factor activity; GO:0000981,DNA-binding transcription factor activity, RNA polymerase II-specific; GO:0046982,protein heterodimerization activity; GO:0000978,RNA polymerase II cis-regulato…	PF02319.23:E2F/DP family winged-helix DNA-binding domain
TEA000244	TEA000244	Scaffold2932	-	546539	555213	8675	15.5267	18.2655	16.0558	24.8244	21.9273	20.9895	16.4065	13.4211	14.0825	K03256 tRNA (adenine58-N1)-methyltransferase non-catalytic subunit | (RefSeq) tRNA (adenine(58)-N(1))-methyltransferase non-catalytic subunit trm6 isoform X1 (A)	--	hypothetical protein TEA_000223 [Camellia sinensis var. sinensis]	--	RecName: Full=tRNA (adenine(58)-N(1))-methyltransferase non-catalytic subunit TRM6 {ECO:0000256|ARBA:ARBA00021704, ECO:0000256|PIRNR:PIRNR038170};	KOG1416 tRNA(1-methyladenosine) methyltransferase, subunit GCD10	GO:0005634,nucleus; GO:0031515,tRNA (m1A) methyltransferase complex; GO:0030488,tRNA methylation	PF04189.16:Gcd10p family
TEA000245	TEA000245	Scaffold2932	-	152551	169193	16643	8.59821	11.1501	7.75903	19.6173	19.4225	18.7726	13.984	15.4643	19.5762	K05956 geranylgeranyl transferase type-2 subunit beta [EC:2.5.1.60] | (RefSeq) geranylgeranyl transferase type-2 subunit beta 1-like (A)	--	hypothetical protein TEA_000224 [Camellia sinensis var. sinensis]	RecName: Full=Geranylgeranyl transferase type-2 subunit beta 1 {ECO:0000305};EC=2.5.1.60 {ECO:0000269|PubMed:20180921};AltName: Full=Geranylgeranyl transferase type II subunit beta 1 {ECO:0000305};AltName: Full=Rab geranylgeranyl transferase beta subunit 1 {ECO:0000303|PubMed:20180921};Short=AtRGTB1 {ECO:0000303|PubMed:20180921};Short=Rab-GGT beta 1 {ECO:0000305};	RecName: Full=protein geranylgeranyltransferase type II {ECO:0000256|ARBA:ARBA00012656};EC=2.5.1.60 {ECO:0000256|ARBA:ARBA00012656};	KOG0366 Protein geranylgeranyltransferase type II, beta subunit	GO:0005968,Rab-protein geranylgeranyltransferase complex; GO:0046872,metal ion binding; GO:0004663,Rab geranylgeranyltransferase activity; GO:0010315,auxin efflux; GO:0009793,embryo development ending in seed dormancy; GO:0009553,embryo sac development; GO:0009960,endosperm development; GO:0009555,pollen development; GO:0010183,pollen tube guidance; GO:0140301,pollen-stigma interaction; GO:001834…	PF00432.24:Prenyltransferase and squalene oxidase repeat
TEA000246	TEA000246	Scaffold2932	+	526925	530583	3659	8.00868	10.7674	9.94486	5.86462	8.03716	14.0148	13.7824	8.79983	6.76332	K17338 receptor expression-enhancing protein 1/2/3/4 | (RefSeq) putative HVA22-like protein g (A)	--	HVA22-like protein i isoform X1 [Camellia sinensis]	RecName: Full=HVA22-like protein i;Short=AtHVA22i;	RecName: Full=HVA22-like protein {ECO:0000256|RuleBase:RU362006};	KOG1726 HVA22/DP1 gene product-related proteins	--	PF03134.22:TB2/DP1, HVA22 family
TEA000247	TEA000247	Scaffold2932	-	699259	699870	612	2.01831	1.87211	0.741879	2.42413	2.89597	4.85688	0.707468	0.440895	0.189755	--	--	hypothetical protein TEA_000226 [Camellia sinensis var. sinensis]	--	SubName: Full=Uncharacterized protein {ECO:0000313|EMBL:THG10388.1};	--	GO:0016020,membrane	--
TEA000248	TEA000248	Scaffold2932	-	134395	147191	12797	2.51637	3.12721	1.82804	3.96243	3.69324	3.55897	1.70233	3.49023	4.10604	K22156 protein Jade-3 | (RefSeq) NuA3 HAT complex component NTO1 (A)	--	hypothetical protein TEA_000227 [Camellia sinensis var. sinensis]	RecName: Full=Histone-lysine N-methyltransferase ATX5;EC=2.1.1.-;AltName: Full=Protein SET DOMAIN GROUP 29;AltName: Full=Trithorax-homolog protein 5;Short=TRX-homolog protein 5;	RecName: Full=PHD-type domain-containing protein {ECO:0000259|PROSITE:PS51805};	KOG1080 Histone H3 (Lys4) methyltransferase complex, subunit SET1 and related methyltransferases	GO:0031011,Ino80 complex; GO:0009506,plasmodesma; GO:0048188,Set1C/COMPASS complex; GO:0042054,histone methyltransferase activity; GO:0046872,metal ion binding; GO:0006325,chromatin organization; GO:0009294,DNA mediated transformation; GO:0032259,methylation; GO:0051571,positive regulation of histone H3-K4 methylation; GO:0006357,regulation of transcription by RNA polymerase II	PF13831.9:PHD-finger
TEA000249	TEA000249	Scaffold4608	+	532273	538188	5916	40.1898	45.9168	33.8781	40.8192	39.9041	46.7291	35.1526	77.0644	48.3363	--	--	hypothetical protein TEA_000228 [Camellia sinensis var. sinensis]	--	RecName: Full=CASP-like protein {ECO:0000256|Google:ProtNLM};	--	GO:0016020,membrane	PF06749.15:Protein of unknown function (DUF1218)
TEA000250	TEA000250	Scaffold4608	+	585537	587538	2002	1.74395	2.6019	1.55912	4.56096	3.8404	4.4168	3.30931	1.44484	1.20794	--	--	hypothetical protein TEA_000229 [Camellia sinensis var. sinensis]	RecName: Full=CLAVATA3/ESR (CLE)-related protein 27 {ECO:0000303|PubMed:18034320};Contains:RecName: Full=CLE27p {ECO:0000303|PubMed:18034320};Flags: Precursor;	SubName: Full=Uncharacterized protein {ECO:0000313|EMBL:THG03262.1};	--	GO:0048046,apoplast; GO:0005615,extracellular space; GO:0045168,cell-cell signaling involved in cell fate commitment	--
TEA000251	TEA000251	Scaffold4608	+	331833	338453	6621	166.191	158.578	226.078	104.528	124.611	144.42	116.199	113.415	183.057	K02876 large subunit ribosomal protein L15 | (RefSeq) 50S ribosomal protein L15, chloroplastic (A)	ko03010: Ribosome	50S ribosomal protein L15, chloroplastic [Camellia sinensis]	RecName: Full=50S ribosomal protein L15, chloroplastic {ECO:0000303|PubMed:10874046};AltName: Full=CL15;AltName: Full=Chloroplastic large ribosomal subunit protein uL15c {ECO:0000303|PubMed:28007896};Flags: Precursor;	RecName: Full=Ribosomal protein L18e/L15P domain-containing protein {ECO:0000259|Pfam:PF00828};	KOG0846 Mitochondrial/chloroplast ribosomal protein L15/L10	GO:0009507,chloroplast; GO:0022625,cytosolic large ribosomal subunit; GO:0003729,mRNA binding; GO:0003735,structural constituent of ribosome; GO:0006412,translation	PF00828.22:Ribosomal proteins 50S-L15, 50S-L18e, 60S-L27A
TEA000252	TEA000252	Scaffold4608	+	397107	400314	3208	121.112	84.2203	66.1828	126.156	109.2	96.1	55.9545	85.6334	80.4604	--	--	uncharacterized protein LOC114292988 [Camellia sinensis]	--	SubName: Full=Uncharacterized protein {ECO:0000313|EMBL:THG03264.1};	--	--	--
TEA000253	TEA000253	Scaffold3876	+	1501322	1526418	25097	11.0384	10.5143	9.10582	11.4347	10.2019	9.68704	4.48609	9.40085	11.1466	K02258 cytochrome c oxidase assembly protein subunit 11 | (RefSeq) cytochrome c oxidase assembly protein COX11, mitochondrial-like (A)	ko00190: Oxidative phosphorylation	hypothetical protein TEA_000232 [Camellia sinensis var. sinensis]	RecName: Full=Cytochrome c oxidase assembly protein COX11, mitochondrial;Flags: Precursor;	RecName: Full=TPX2 C-terminal domain-containing protein {ECO:0000259|Pfam:PF06886};	KOG2540 Cytochrome oxidase assembly factor COX11	GO:0005743,mitochondrial inner membrane; GO:0005739,mitochondrion; GO:0005507,copper ion binding; GO:0043621,protein self-association; GO:0009846,pollen germination; GO:1904960,positive regulation of cytochrome-c oxidase activity; GO:0010101,post-embryonic root morphogenesis	PF04442.17:Cytochrome c oxidase assembly protein CtaG/Cox11
TEA000254	TEA000254	Scaffold3876	-	1673240	1680682	7443	52.1106	55.7863	63.9823	39.31	34.1331	44.0699	38.4611	61.0697	46.6462	K17085 transmembrane 9 superfamily member 1 | (RefSeq) transmembrane 9 superfamily member 3-like (A)	--	transmembrane 9 superfamily member 3 [Camellia sinensis]	RecName: Full=Transmembrane 9 superfamily member 3 {ECO:0000305};AltName: Full=Endomembrane protein 9 {ECO:0000303|PubMed:22570441};AltName: Full=Transmembrane nine protein 3 {ECO:0000303|PubMed:20681974};Short=AtTMN3 {ECO:0000303|PubMed:20681974};Flags: Precursor;	RecName: Full=Transmembrane 9 superfamily member {ECO:0000256|RuleBase:RU363079};	KOG1277 Endosomal membrane proteins, EMP70	GO:0005768,endosome; GO:0010008,endosome membrane; GO:0005794,Golgi apparatus; GO:0000139,Golgi membrane; GO:0000138,Golgi trans cisterna; GO:0016020,membrane; GO:0005739,mitochondrion; GO:0009505,plant-type cell wall; GO:0000325,plant-type vacuole; GO:0009506,plasmodesma; GO:0005802,trans-Golgi network; GO:0072657,protein localization to membrane	PF02990.19:Endomembrane protein 70
TEA000255	TEA000255	Scaffold3876	-	2374337	2387641	13305	8.27219	6.72258	12.2903	1.00127	1.53866	3.37565	1.22436	0.37627	1.21044	--	--	hypothetical protein TEA_000234 [Camellia sinensis var. sinensis]	--	RecName: Full=Glycosyl transferase CAP10 domain-containing protein {ECO:0000259|SMART:SM00672};	KOG2458 Endoplasmic reticulum protein EP58, contains filamin rod domain and KDEL motif	--	PF05686.15:Glycosyl transferase family 90
TEA000256	TEA000256	Scaffold3876	+	193108	215389	22282	37.8137	34.2884	27.5047	34.155	29.1716	35.6793	20.7889	36.4329	28.7092	K04424 sterile alpha motif and leucine zipper containing kinase AZK [EC:2.7.11.25] | (RefSeq) serine/threonine-protein kinase EDR1-like (A)	--	hypothetical protein TEA_000235 [Camellia sinensis var. sinensis]	RecName: Full=Serine/threonine-protein kinase EDR1;EC=2.7.11.1;AltName: Full=MAPKK kinase EDR1;AltName: Full=Protein ENHANCED DISEASE RESISTANCE 1;Short=AtEDR1;AltName: Full=Serine/threonine/tyrosine-protein kinase 10;	RecName: Full=Protein kinase domain-containing protein {ECO:0000259|PROSITE:PS50011};	KOG0192 Tyrosine kinase specific for activated (GTP-bound) p21cdc42Hs	GO:0005737,cytoplasm; GO:0005829,cytosol; GO:0005769,early endosome; GO:0005783,endoplasmic reticulum; GO:0005768,endosome; GO:0005634,nucleus; GO:0005886,plasma membrane; GO:0005802,trans-Golgi network; GO:0012510,trans-Golgi network transport vesicle membrane; GO:0005524,ATP binding; GO:0016301,kinase activity; GO:0004709,MAP kinase kinase kinase activity; GO:0004672,protein kinase activity; GO…	PF14381.9:Ethylene-responsive protein kinase Le-CTR1
TEA000257	TEA000257	Scaffold3876	+	2365720	2368505	2786	0	0	0	0	0	0	0	0	0	K05765 cofilin | (RefSeq) actin-depolymerizing factor 10-like (A)	--	actin-depolymerizing factor 10 [Camellia sinensis]	RecName: Full=Actin-depolymerizing factor 10;Short=ADF-10;Short=AtADF10;	RecName: Full=ADF-H domain-containing protein {ECO:0000259|PROSITE:PS51263};	KOG1735 Actin depolymerizing factor	GO:0015629,actin cytoskeleton; GO:0005737,cytoplasm; GO:0051015,actin filament binding; GO:0030042,actin filament depolymerization	PF00241.23:Cofilin/tropomyosin-type actin-binding protein
TEA000258	TEA000258	Scaffold3876	+	592183	595936	3754	0.186422	0.31313	0.06288	1.16789	1.4398	0.721875	0.442306	0.843561	0.807287	K00521 ferric-chelate reductase [EC:1.16.1.7] | (RefSeq) ferric reduction oxidase 7, chloroplastic-like (A)	--	hypothetical protein TEA_000237 [Camellia sinensis var. sinensis]	RecName: Full=Protein CUP-SHAPED COTYLEDON 2;AltName: Full=NAC domain-containing protein 98;Short=ANAC098;AltName: Full=NAC domain-containing protein CUC2;	RecName: Full=NAC domain-containing protein {ECO:0000259|PROSITE:PS51005};	--	GO:0005634,nucleus; GO:0003700,DNA-binding transcription factor activity; GO:0000976,transcription cis-regulatory region binding; GO:0090691,formation of plant organ boundary; GO:0048366,leaf development; GO:0010072,primary shoot apical meristem specification; GO:0090709,regulation of timing of plant organ formation; GO:0010223,secondary shoot formation	PF02365.18:No apical meristem (NAM) protein
TEA000259	TEA000259	Scaffold3876	+	1611065	1621883	10819	3.79615	3.86027	5.42549	2.38195	2.4423	3.98868	3.81242	2.70304	4.15071	K12850 pre-mRNA-splicing factor 38B | (RefSeq) pre-mRNA splicing factor SR-like 1 isoform X1 (A)	ko03040: Spliceosome	hypothetical protein TEA_000238 [Camellia sinensis var. sinensis]	RecName: Full=Pre-mRNA splicing factor SR-like 1 {ECO:0000303|PubMed:12047626};Short=AtSRL1 {ECO:0000303|PubMed:12047626};	RecName: Full=Pre-mRNA-splicing factor 38 {ECO:0000256|RuleBase:RU367025};	KOG2888 Putative RNA binding protein	GO:0071011,precatalytic spliceosome; GO:0006397,mRNA processing; GO:0010226,response to lithium ion; GO:0009651,response to salt stress; GO:0008380,RNA splicing	PF03371.18:PRP38 family
TEA000260	TEA000260	Scaffold3876	-	1264904	1278806	13903	0.099157	0.091908	0.195839	0.526337	0.723452	0.61696	0.776128	0.425131	0.408936	K15503 serine/threonine-protein phosphatase 6 regulatory ankyrin repeat subunit B | (RefSeq) uncharacterized protein LOC110673220 (A)	--	hypothetical protein TEA_000239 [Camellia sinensis var. sinensis]	RecName: Full=Protein ACCELERATED CELL DEATH 6 {ECO:0000303|PubMed:10488236};	RecName: Full=PGG domain-containing protein {ECO:0000259|Pfam:PF13962};	KOG0504 FOG: Ankyrin repeat	GO:0005789,endoplasmic reticulum membrane; GO:0016020,membrane; GO:0005886,plasma membrane; GO:0008219,cell death; GO:0071446,cellular response to salicylic acid stimulus; GO:0042742,defense response to bacterium; GO:1900426,positive regulation of defense response to bacterium; GO:1902290,positive regulation of defense response to oomycetes; GO:0016567,protein ubiquitination; GO:1900150,regulatio…	PF13962.9:Domain of unknown function
TEA000261	TEA000261	Scaffold3876	-	76474	78055	1582	0.291768	0	0	0.198382	0	0	0.324726	0.302748	0.320206	K07195 exocyst complex component 7 | (RefSeq) exocyst complex component EXO70A1 (A)	--	hypothetical protein TEA_000240 [Camellia sinensis var. sinensis]	RecName: Full=Exocyst complex component EXO70A1 {ECO:0000303|PubMed:16942608};Short=AtExo70a1 {ECO:0000303|PubMed:16942608};AltName: Full=Exocyst subunit Exo70 family protein A1 {ECO:0000303|PubMed:16942608};	RecName: Full=Exocyst subunit Exo70 family protein {ECO:0000256|RuleBase:RU365026};	KOG2344 Exocyst component protein and related proteins	GO:0031410,cytoplasmic vesicle; GO:0005856,cytoskeleton; GO:0005829,cytosol; GO:0000145,exocyst; GO:0005576,extracellular region; GO:0009524,phragmoplast; GO:0005886,plasma membrane; GO:0005546,phosphatidylinositol-4,5-bisphosphate binding; GO:0006887,exocytosis; GO:0090059,protoxylem development; GO:0060178,regulation of exocyst localization; GO:2000652,regulation of secondary cell wall biogenes…	PF03081.18:Exo70 exocyst complex subunit
TEA000262	TEA000262	Scaffold3876	-	2352792	2365199	12408	0	0	0	0	0	0	19.0828	14.7697	18.152	K01262 Xaa-Pro aminopeptidase [EC:3.4.11.9] | (RefSeq) probable Xaa-Pro aminopeptidase P (A)	--	hypothetical protein TEA_000241 [Camellia sinensis var. sinensis]	RecName: Full=Aminopeptidase P1 {ECO:0000303|PubMed:11891249};Short=AtAPP1 {ECO:0000303|PubMed:11891249};EC=3.4.11.9 {ECO:0000269|PubMed:11891249};	RecName: Full=Creatinase N-terminal domain-containing protein {ECO:0000259|Pfam:PF01321};	KOG2413 Xaa-Pro aminopeptidase	GO:0005737,cytoplasm; GO:0005829,cytosol; GO:0005783,endoplasmic reticulum; GO:0005886,plasma membrane; GO:0004177,aminopeptidase activity; GO:0030145,manganese ion binding; GO:0070006,metalloaminopeptidase activity; GO:0010013,N-1-naphthylphthalamic acid binding; GO:0008270,zinc ion binding; GO:0009926,auxin polar transport; GO:0006508,proteolysis	PF01321.21:Creatinase/Prolidase N-terminal domain
TEA000263	TEA000263	Scaffold3876	-	514454	516879	2426	0.09804	0	0	0	0	0	0.118948	0.086708	0	--	--	hypothetical protein TEA_000242 [Camellia sinensis var. sinensis]	RecName: Full=Protein PHLOEM PROTEIN 2-LIKE A1;Short=AtPP2-A1;	SubName: Full=Uncharacterized protein {ECO:0000313|EMBL:THG05984.1};	--	GO:0030246,carbohydrate binding; GO:0043394,proteoglycan binding; GO:0009625,response to insect	PF14299.9:Phloem protein 2
TEA000264	TEA000264	Scaffold3876	+	328643	331353	2711	0	0	0	0	0	0	0	0	0	K13466 EIX receptor 1/2 | (RefSeq) receptor-like protein EIX2 isoform X1 (A)	ko04626: Plant-pathogen interaction	hypothetical protein TEA_000243 [Camellia sinensis var. sinensis]	RecName: Full=Putative disease resistance protein At1g58400;	RecName: Full=Leucine-rich repeat-containing N-terminal plant-type domain-containing protein {ECO:0000256|Google:ProtNLM};	KOG0619 FOG: Leucine rich repeat	GO:0043531,ADP binding; GO:0005524,ATP binding; GO:0098542,defense response to other organism	PF13855.9:Leucine rich repeat
TEA000265	TEA000265	Scaffold3876	+	694429	695106	678	72.7032	95.4243	49.8837	97.5142	105.97	105.238	77.8264	56.6683	15.3938	K09286 EREBP-like factor | (RefSeq) ethylene-responsive transcription factor-like (A)	--	ethylene-responsive transcription factor 4-like [Camellia sinensis]	RecName: Full=Ethylene-responsive transcription factor 4;Short=AtERF4;AltName: Full=Ethylene-responsive element-binding factor 4;Short=EREBP-4;AltName: Full=Protein RELATED TO APETALA2 5;	RecName: Full=AP2/ERF domain-containing protein {ECO:0000259|PROSITE:PS51032};	--	GO:0016604,nuclear body; GO:0005634,nucleus; GO:0003700,DNA-binding transcription factor activity; GO:0000976,transcription cis-regulatory region binding; GO:0071456,cellular response to hypoxia; GO:0009873,ethylene-activated signaling pathway; GO:0009864,induced systemic resistance, jasmonic acid mediated signaling pathway; GO:0045892,negative regulation of transcription, DNA-templated; GO:00101…	PF00847.23:AP2 domain
TEA000266	TEA000266	Scaffold3876	+	393055	414270	21216	0	0	0	0	0	0	0	0	0	K19613 leucine-rich repeat protein SHOC2 | (RefSeq) receptor-like protein 35 (A)	--	hypothetical protein TEA_000245 [Camellia sinensis var. sinensis]	RecName: Full=Receptor-like protein Cf-9 homolog {ECO:0000305};Flags: Precursor;	RecName: Full=Leucine-rich repeat-containing N-terminal plant-type domain-containing protein {ECO:0000256|Google:ProtNLM};	--	GO:0005886,plasma membrane	PF13855.9:Leucine rich repeat
TEA000267	TEA000267	Scaffold3876	+	168764	172400	3637	23.0242	26.2139	22.963	28.5285	31.1704	27.875	26.6779	24.1936	23.872	K14800 pre-rRNA-processing protein TSR2 | (RefSeq) pre-rRNA-processing protein TSR2-like (A)	--	hypothetical protein TEA_000246 [Camellia sinensis var. sinensis]	--	RecName: Full=Pre-rRNA-processing protein TSR2 homolog {ECO:0000256|Google:ProtNLM};	KOG4032 Uncharacterized conserved protein	GO:0006364,rRNA processing	PF10273.12:Pre-rRNA-processing protein TSR2
TEA000268	TEA000268	Scaffold3876	+	657963	660644	2682	40.8293	43.1672	56.0691	36.9217	45.0957	47.5885	55.5997	37.5238	66.6114	K02968 small subunit ribosomal protein S20 | (RefSeq) 30S ribosomal protein S20, chloroplastic (A)	ko03010: Ribosome	hypothetical protein TEA_000247 [Camellia sinensis var. sinensis]	RecName: Full=30S ribosomal protein S20, chloroplastic;Flags: Precursor;	RecName: Full=30S ribosomal protein S20, chloroplastic {ECO:0000256|Google:ProtNLM};	--	GO:0009507,chloroplast; GO:0009941,chloroplast envelope; GO:0009570,chloroplast stroma; GO:0005829,cytosol; GO:0015935,small ribosomal subunit; GO:0003729,mRNA binding; GO:0070181,small ribosomal subunit rRNA binding; GO:0003735,structural constituent of ribosome; GO:0006412,translation	PF01649.21:Ribosomal protein S20
TEA000269	TEA000269	Scaffold3876	+	378396	385836	7441	0.046447	0.146236	0.101707	0.118009	0.136071	0.199224	0.046544	0.255682	0.102569	K23533 leucine-rich repeat and immunoglobulin-like domain-containing nogo receptor-interacting protein | (RefSeq) receptor-like protein EIX2 (A)	--	hypothetical protein TEA_000248 [Camellia sinensis var. sinensis]	RecName: Full=Receptor like protein 22 {ECO:0000303|PubMed:18434605};Short=AtRLP22 {ECO:0000303|PubMed:18434605};Flags: Precursor;	RecName: Full=Leucine-rich repeat-containing N-terminal plant-type domain-containing protein {ECO:0000259|Pfam:PF08263};	KOG0619 FOG: Leucine rich repeat	GO:0005886,plasma membrane	PF13855.9:Leucine rich repeat
TEA000270	TEA000270	Scaffold3876	+	898858	913031	14174	11.4405	11.4814	7.84475	8.72087	6.88908	9.5283	5.62271	11.9182	11.2676	K14288 exportin-T | (RefSeq) exportin-T isoform X1 (A)	ko03013: RNA transport	hypothetical protein TEA_000249 [Camellia sinensis var. sinensis]	RecName: Full=Exportin-T;AltName: Full=Exportin(tRNA);AltName: Full=Protein PAUSED;AltName: Full=tRNA exportin;	RecName: Full=Exportin-T {ECO:0000256|ARBA:ARBA00018928, ECO:0000256|RuleBase:RU366037};AltName: Full=Exportin(tRNA) {ECO:0000256|ARBA:ARBA00029784, ECO:0000256|RuleBase:RU366037};AltName: Full=tRNA exportin {ECO:0000256|ARBA:ARBA00032199, ECO:0000256|RuleBase:RU366037};	KOG2021 Nuclear mRNA export factor receptor LOS1/Exportin-t (importin beta superfamily)	GO:0005737,cytoplasm; GO:0016363,nuclear matrix; GO:0005643,nuclear pore; GO:0005049,nuclear export signal receptor activity; GO:0031267,small GTPase binding; GO:0000049,tRNA binding; GO:0009908,flower development; GO:0010014,meristem initiation; GO:0006409,tRNA export from nucleus; GO:0008033,tRNA processing; GO:0071528,tRNA re-export from nucleus	PF19282.2:Exportin-T
TEA000271	TEA000271	Scaffold3876	-	217024	217557	534	0	0	0.237998	0.098582	0.282449	0	0	0	0	--	--	uncharacterized protein LOC114288314 [Camellia sinensis]	--	RecName: Full=N-acetyltransferase domain-containing protein {ECO:0000259|PROSITE:PS51186};	--	GO:0016747,acyltransferase activity, transferring groups other than amino-acyl groups	PF13302.10:Acetyltransferase (GNAT) domain
TEA000272	TEA000272	Scaffold3876	-	282926	283969	1044	0.108047	0.080027	0	0	0	0.099808	0	0.034487	0	K18422 helicase MOV-10 [EC:3.6.4.13] | (RefSeq) probable RNA helicase SDE3 (A)	--	hypothetical protein TEA_000251 [Camellia sinensis var. sinensis]	RecName: Full=Probable RNA helicase SDE3;EC=3.6.4.13;AltName: Full=Silencing defective protein 3;	SubName: Full=Uncharacterized protein {ECO:0000313|EMBL:THG05993.1};	KOG1804 RNA helicase	GO:0005829,cytosol; GO:0043186,P granule; GO:0032574,5'-3' RNA helicase activity; GO:0005524,ATP binding; GO:0016887,ATP hydrolysis activity; GO:0003723,RNA binding; GO:0003724,RNA helicase activity; GO:0035194,post-transcriptional gene silencing by RNA; GO:0009616,RNAi-mediated antiviral immune response	PF15226.9:HCF-1 beta-propeller-interacting protein family
TEA000273	TEA000273	Scaffold3876	-	389068	390111	1044	0	0.050484	0	0	0	0	0	0	0	K18422 helicase MOV-10 [EC:3.6.4.13] | (RefSeq) probable RNA helicase SDE3 (A)	--	hypothetical protein TEA_000252 [Camellia sinensis var. sinensis]	RecName: Full=Probable RNA helicase SDE3;EC=3.6.4.13;AltName: Full=Silencing defective protein 3;	SubName: Full=Uncharacterized protein {ECO:0000313|EMBL:THG05994.1};	KOG1804 RNA helicase	GO:0005829,cytosol; GO:0043186,P granule; GO:0032574,5'-3' RNA helicase activity; GO:0005524,ATP binding; GO:0016887,ATP hydrolysis activity; GO:0003723,RNA binding; GO:0003724,RNA helicase activity; GO:0035194,post-transcriptional gene silencing by RNA; GO:0009616,RNAi-mediated antiviral immune response	--
TEA000274	TEA000274	Scaffold3876	-	47787	68999	21213	0.114914	0	0.209553	0	0.156808	0	0.332722	0.570036	0.355749	K07195 exocyst complex component 7 | (RefSeq) exocyst complex component EXO70A1-like (A)	--	hypothetical protein TEA_000253 [Camellia sinensis var. sinensis]	RecName: Full=Exocyst complex component EXO70A1 {ECO:0000303|PubMed:16942608};Short=AtExo70a1 {ECO:0000303|PubMed:16942608};AltName: Full=Exocyst subunit Exo70 family protein A1 {ECO:0000303|PubMed:16942608};	RecName: Full=Exocyst subunit Exo70 family protein {ECO:0000256|RuleBase:RU365026};	KOG2344 Exocyst component protein and related proteins	GO:0031410,cytoplasmic vesicle; GO:0005856,cytoskeleton; GO:0005829,cytosol; GO:0000145,exocyst; GO:0005576,extracellular region; GO:0009524,phragmoplast; GO:0005886,plasma membrane; GO:0005546,phosphatidylinositol-4,5-bisphosphate binding; GO:0006887,exocytosis; GO:0090059,protoxylem development; GO:0060178,regulation of exocyst localization; GO:2000652,regulation of secondary cell wall biogenes…	PF03081.18:Exo70 exocyst complex subunit
TEA000275	TEA000275	Scaffold3876	-	1229501	1241079	11579	0.207713	0	0.15193	0	0.139555	0.181832	0	0	0	K15503 serine/threonine-protein phosphatase 6 regulatory ankyrin repeat subunit B | (RefSeq) ankyrin-3-like (A)	--	hypothetical protein TEA_000254 [Camellia sinensis var. sinensis]	RecName: Full=Protein ACCELERATED CELL DEATH 6 {ECO:0000303|PubMed:10488236};	RecName: Full=PGG domain-containing protein {ECO:0000259|Pfam:PF13962};	KOG0504 FOG: Ankyrin repeat	GO:0005789,endoplasmic reticulum membrane; GO:0016020,membrane; GO:0005886,plasma membrane; GO:0008219,cell death; GO:0071446,cellular response to salicylic acid stimulus; GO:0042742,defense response to bacterium; GO:1900426,positive regulation of defense response to bacterium; GO:1902290,positive regulation of defense response to oomycetes; GO:0016567,protein ubiquitination; GO:1900150,regulatio…	PF13962.9:Domain of unknown function
TEA000276	TEA000276	Scaffold3876	+	2401908	2416913	15006	41.1121	47.3512	39.3283	30.0669	32.6567	31.94	7.06795	7.59039	9.98237	K12472 epidermal growth factor receptor substrate 15 | (RefSeq) epidermal growth factor receptor substrate 15-like isoform X1 (A)	ko04144: Endocytosis	hypothetical protein TEA_000255 [Camellia sinensis var. sinensis]	--	SubName: Full=Uncharacterized protein {ECO:0000313|EMBL:THG05997.1};	KOG0998 Synaptic vesicle protein EHS-1 and related EH domain proteins	--	--
TEA000277	TEA000277	Scaffold3876	+	1889277	1890660	1384	0.225106	0.263541	0.02187	0.057321	0.025186	0	0.216379	0.094455	0.090729	--	--	hypothetical protein TEA_000256 [Camellia sinensis var. sinensis]	--	RecName: Full=Aminotransferase class V domain-containing protein {ECO:0000259|Pfam:PF00266};	--	GO:0003824,catalytic activity	PF00266.22:Aminotransferase class-V
TEA000278	TEA000278	Scaffold3876	-	653823	656419	2597	0	0	0	0	0	0	0	0	0	K02968 small subunit ribosomal protein S20 | (RefSeq) 30S ribosomal protein S20, chloroplastic-like isoform X2 (A)	ko03010: Ribosome	hypothetical protein TEA_000257 [Camellia sinensis var. sinensis]	RecName: Full=30S ribosomal protein S20, chloroplastic;Flags: Precursor;	SubName: Full=Uncharacterized protein {ECO:0000313|EMBL:THG05999.1};	--	GO:0009507,chloroplast; GO:0009941,chloroplast envelope; GO:0009570,chloroplast stroma; GO:0005829,cytosol; GO:0015935,small ribosomal subunit; GO:0003729,mRNA binding; GO:0070181,small ribosomal subunit rRNA binding; GO:0003735,structural constituent of ribosome; GO:0006412,translation	PF01649.21:Ribosomal protein S20
TEA000279	TEA000279	Scaffold3876	-	776320	790507	14188	4.81284	6.19633	4.00596	7.10618	7.05884	7.79111	4.66686	5.49439	3.77637	K08838 serine/threonine-protein kinase 24/25/MST4 [EC:2.7.11.1] | (RefSeq) germinal center kinase 1 (A)	--	hypothetical protein TEA_000258 [Camellia sinensis var. sinensis]	RecName: Full=Serine/threonine-protein kinase 1 {ECO:0000303|PubMed:26685188, ECO:0000303|PubMed:30212650};EC=2.7.11.1 {ECO:0000269|PubMed:30212650};	RecName: Full=Protein kinase domain-containing protein {ECO:0000259|PROSITE:PS50011};	KOG0201 Serine/threonine protein kinase	GO:0005694,chromosome; GO:0000775,chromosome, centromeric region; GO:0005769,early endosome; GO:0005739,mitochondrion; GO:0005634,nucleus; GO:0005886,plasma membrane; GO:0005802,trans-Golgi network; GO:0005524,ATP binding; GO:0004674,protein serine/threonine kinase activity; GO:0042742,defense response to bacterium; GO:0035556,intracellular signal transduction; GO:0046777,protein autophosphorylat…	PF00069.28:Protein kinase domain
TEA000280	TEA000280	Scaffold3876	+	266423	267103	681	0	0	0	0	0	0.095974	0.051467	0	0	K13466 EIX receptor 1/2 | (RefSeq) hypothetical protein (A)	ko04626: Plant-pathogen interaction	hypothetical protein TEA_000259 [Camellia sinensis var. sinensis]	RecName: Full=Receptor like protein 22 {ECO:0000303|PubMed:18434605};Short=AtRLP22 {ECO:0000303|PubMed:18434605};Flags: Precursor;	RecName: Full=Leucine-rich repeat-containing N-terminal plant-type domain-containing protein {ECO:0000259|Pfam:PF08263};	KOG0619 FOG: Leucine rich repeat	GO:0005886,plasma membrane	PF08263.15:Leucine rich repeat N-terminal domain
TEA000281	TEA000281	Scaffold3876	-	2186048	2187551	1504	0	0	0	0	0	0	0	0	0	K00799 glutathione S-transferase [EC:2.5.1.18] | (RefSeq) glutathione S-transferase U17 (A)	ko00480: Glutathione metabolism	glutathione S-transferase U17-like [Camellia sinensis]	RecName: Full=Glutathione S-transferase U17;Short=AtGSTU17;EC=2.5.1.18;AltName: Full=GST class-tau member 17;AltName: Full=Glutathione S-transferase 30;AltName: Full=Protein EARLY RESPONSIVE TO DEHYDRATION 9;	RecName: Full=Glutathione S-transferase {ECO:0000256|RuleBase:RU369102};Short=GST {ECO:0000256|RuleBase:RU369102};EC=2.5.1.18 {ECO:0000256|RuleBase:RU369102};	KOG0406 Glutathione S-transferase	GO:0009507,chloroplast; GO:0005737,cytoplasm; GO:0005829,cytosol; GO:0004364,glutathione transferase activity; GO:0009704,de-etiolation; GO:0006749,glutathione metabolic process; GO:0048527,lateral root development; GO:0080148,negative regulation of response to water deprivation; GO:0060416,response to growth hormone; GO:0009651,response to salt stress; GO:0009407,toxin catabolic process	PF02798.23:Glutathione S-transferase, N-terminal domain
TEA000282	TEA000282	Scaffold1913	-	201707	203101	1395	24.1357	25.5149	22.5981	30.2345	31.07	30.6279	42.2818	26.4648	25.1893	K22207 L-cysteine desulfhydrase [EC:4.4.1.28] | (RefSeq) probable L-cysteine desulfhydrase, chloroplastic (A)	ko00270: Cysteine and methionine metabolism	probable L-cysteine desulfhydrase, chloroplastic [Camellia sinensis]	RecName: Full=Probable L-cysteine desulfhydrase, chloroplastic {ECO:0000305};EC=4.4.1.-;AltName: Full=Chloroplastic cysteine desulfurase-like protein 3 {ECO:0000303|PubMed:18978034};AltName: Full=NIFS-like protein 3 {ECO:0000303|PubMed:18978034};Short=CpNifS3 {ECO:0000303|PubMed:18978034};Flags: Precursor;	RecName: Full=Aminotransferase class V domain-containing protein {ECO:0000259|Pfam:PF00266};	KOG1549 Cysteine desulfurase NFS1	GO:0009507,chloroplast; GO:0016829,lyase activity	PF00266.22:Aminotransferase class-V
TEA000283	TEA000283	Scaffold1913	+	71750	76392	4643	6.63977	5.77638	3.63628	19.677	19.6754	17.543	7.76167	4.88849	4.61838	K17573 meiosis arrest female protein 1 | (RefSeq) uncharacterized LOC101513253 (A)	--	uncharacterized protein LOC114268173 [Camellia sinensis]	--	RecName: Full=NYN domain-containing protein {ECO:0000256|Google:ProtNLM};	--	GO:0005777,peroxisome; GO:1903231,mRNA binding involved in posttranscriptional gene silencing; GO:0004540,ribonuclease activity	PF01936.21:NYN domain
TEA000284	TEA000284	Scaffold1913	+	6646	13835	7190	11.6881	11.5242	7.85089	13.4131	11.3274	11.3742	14.1006	12.113	8.00159	K17573 meiosis arrest female protein 1 | (RefSeq) uncharacterized LOC101513253 (A)	--	uncharacterized protein LOC114268170 [Camellia sinensis]	--	RecName: Full=NYN domain-containing protein {ECO:0000256|Google:ProtNLM};	--	GO:0005777,peroxisome; GO:1903231,mRNA binding involved in posttranscriptional gene silencing; GO:0004540,ribonuclease activity	PF01936.21:NYN domain
TEA000285	TEA000285	Scaffold1913	-	95179	96279	1101	19.696	25.1422	19.6366	37.6806	33.4726	29.0146	32.5654	18.9317	23.6397	--	--	uncharacterized protein LOC114268174 isoform X1 [Camellia sinensis]	--	RecName: Full=RING-type domain-containing protein {ECO:0000256|Google:ProtNLM};	--	--	PF00628.32:PHD-finger
TEA000286	TEA000286	Scaffold1913	+	20707	22893	2187	8.55556	7.17053	3.80671	11.7242	9.54954	7.9977	3.33202	5.09474	4.80556	--	--	pentatricopeptide repeat-containing protein At1g12620-like [Camellia sinensis]	--	RecName: Full=Pentacotripeptide-repeat region of PRORP domain-containing protein {ECO:0000256|Google:ProtNLM};	--	--	PF13041.9:PPR repeat family
TEA000287	TEA000287	Scaffold1268	-	3026532	3028891	2360	0	0	0	0	0	0	0	0	0	K01184 polygalacturonase [EC:3.2.1.15] | (RefSeq) polygalacturonase-like (A)	ko00040: Pentose and glucuronate interconversions	polygalacturonase-like [Camellia sinensis]	RecName: Full=Polygalacturonase;Short=PG;EC=3.2.1.15;AltName: Full=Pectinase;Flags: Precursor;	RecName: Full=Polygalacturonase {ECO:0000256|Google:ProtNLM};	--	GO:0005576,extracellular region; GO:0004650,polygalacturonase activity; GO:0005975,carbohydrate metabolic process; GO:0071555,cell wall organization; GO:0009835,fruit ripening	PF00295.20:Glycosyl hydrolases family 28
TEA000288	TEA000288	Scaffold1268	+	1680847	1685619	4773	11.7258	14.1838	10.6138	11.3952	12.8115	10.7202	15.6006	16.954	11.5588	K20776 BRISC and BRCA1-A complex member 1 | (RefSeq) uncharacterized protein LOC107007036 (A)	ko03440: Homologous recombination	uncharacterized protein LOC114257875 [Camellia sinensis]	--	RecName: Full=BRISC and BRCA1-A complex member 1 {ECO:0000256|ARBA:ARBA00019437};AltName: Full=Mediator of RAP80 interactions and targeting subunit of 40 kDa {ECO:0000256|ARBA:ARBA00030984};AltName: Full=New component of the BRCA1-A complex {ECO:0000256|ARBA:ARBA00031038};	--	GO:0070531,BRCA1-A complex; GO:0070552,BRISC complex; GO:0045739,positive regulation of DNA repair	PF13519.9:von Willebrand factor type A domain
TEA000289	TEA000289	Scaffold1268	+	722707	727266	4560	206.57	203.404	187.8	187.784	205.232	205.15	113.878	183.404	219.61	K00411 ubiquinol-cytochrome c reductase iron-sulfur subunit [EC:7.1.1.8] | (RefSeq) cytochrome b-c1 complex subunit Rieske-4, mitochondrial-like (A)	ko00190: Oxidative phosphorylation	hypothetical protein TEA_000268 [Camellia sinensis var. sinensis]	RecName: Full=Cytochrome b-c1 complex subunit Rieske-3, mitochondrial;EC=7.1.1.8;AltName: Full=Complex III subunit 5-3;AltName: Full=Rieske iron-sulfur protein 3;Short=RISP3;AltName: Full=Ubiquinol-cytochrome c reductase iron-sulfur subunit 3;Flags: Precursor;	RecName: Full=quinol--cytochrome-c reductase {ECO:0000256|ARBA:ARBA00012951};EC=7.1.1.8 {ECO:0000256|ARBA:ARBA00012951};	KOG1671 Ubiquinol cytochrome c reductase, subunit RIP1	GO:0005750,mitochondrial respiratory chain complex III; GO:0051537,2 iron, 2 sulfur cluster binding; GO:0046872,metal ion binding; GO:0016491,oxidoreductase activity; GO:0008121,ubiquinol-cytochrome-c reductase activity; GO:0006122,mitochondrial electron transport, ubiquinol to cytochrome c	PF00355.29:Rieske [2Fe-2S] domain
TEA000290	TEA000290	Scaffold1268	+	367521	371408	3888	6.31253	6.59264	4.40038	7.81501	8.00645	6.47807	11.1078	15.3382	17.4459	--	--	hypothetical protein TEA_000269 [Camellia sinensis var. sinensis]	RecName: Full=Putative F-box/LRR-repeat protein At5g38386;	RecName: Full=F-box domain-containing protein {ECO:0000259|PROSITE:PS50181};	--	--	PF00646.36:F-box domain
TEA000291	TEA000291	Scaffold1268	+	656971	661063	4093	102.887	73.827	115.792	92.5227	85.6874	91.2354	78.2439	62.4862	120.876	K19589 release factor glutamine methyltransferase [EC:2.1.1.297] | (RefSeq) uncharacterized protein LOC100283871 (A)	--	hypothetical protein TEA_000270 [Camellia sinensis var. sinensis]	--	RecName: Full=EamA domain-containing protein {ECO:0000256|Google:ProtNLM};	--	GO:0016020,membrane	PF10063.12:Uncharacterized integral membrane protein (DUF2301)
TEA000292	TEA000292	Scaffold1268	-	992712	994811	2100	30.3721	28.7502	25.2385	34.1083	30.0221	30.797	35.8488	24.8158	27.4039	K12858 ATP-dependent RNA helicase DDX23/PRP28 [EC:3.6.4.13] | (RefSeq) DEAD-box ATP-dependent RNA helicase 21 (A)	ko03040: Spliceosome	DEAD-box ATP-dependent RNA helicase 21-like [Camellia sinensis]	RecName: Full=DEAD-box ATP-dependent RNA helicase 21;EC=3.6.4.13;	RecName: Full=DEAD-box ATP-dependent RNA helicase 21 {ECO:0000256|Google:ProtNLM};	KOG0333 U5 snRNP-like RNA helicase subunit	GO:0071013,catalytic step 2 spliceosome; GO:0005737,cytoplasm; GO:0005634,nucleus; GO:0005524,ATP binding; GO:0016887,ATP hydrolysis activity; GO:0140223,general transcription initiation factor activity; GO:0003723,RNA binding; GO:0003724,RNA helicase activity; GO:0000398,mRNA splicing, via spliceosome; GO:1903800,positive regulation of production of miRNAs involved in gene silencing by miRNA; GO…	PF00270.32:DEAD/DEAH box helicase
TEA000293	TEA000293	Scaffold1268	+	971590	975670	4081	0.365371	0.119609	0.343314	0.372638	0.288798	0	0.359819	0	0	--	--	hypothetical protein TEA_000272 [Camellia sinensis var. sinensis]	--	SubName: Full=Uncharacterized protein {ECO:0000313|EMBL:THG21643.1};	--	GO:0016020,membrane	--
TEA000294	TEA000294	Scaffold1268	-	2127925	2131639	3715	24.7317	33.0364	18.2775	29.7259	39.2855	65.2116	28.8448	36.2441	11.8119	K09422 transcription factor MYB, plant | (RefSeq) transcription factor AS1 (A)	--	hypothetical protein TEA_000273 [Camellia sinensis var. sinensis]	RecName: Full=Transcription factor AS1 {ECO:0000303|PubMed:11140682};AltName: Full=Myb-related protein 91 {ECO:0000303|PubMed:9839469};Short=AtMYB91 {ECO:0000303|PubMed:9839469};AltName: Full=Protein ASYMMETRIC LEAVES 1 {ECO:0000303|PubMed:11140682};AltName: Full=Protein PHANTASTICA {ECO:0000303|PubMed:10102816};Short=AtPHAN {ECO:0000303|PubMed:10102816};	SubName: Full=Uncharacterized protein {ECO:0000313|EMBL:THG21644.1};	KOG0048 Transcription factor, Myb superfamily	GO:0000793,condensed chromosome; GO:0005730,nucleolus; GO:0005634,nucleus; GO:0003677,DNA binding; GO:0003700,DNA-binding transcription factor activity; GO:0042802,identical protein binding; GO:0042803,protein homodimerization activity; GO:0000976,transcription cis-regulatory region binding; GO:0008356,asymmetric cell division; GO:0042742,defense response to bacterium; GO:0050832,defense response…	PF00249.34:Myb-like DNA-binding domain
TEA000295	TEA000295	Scaffold1268	+	2319776	2328949	9174	3.82246	3.62618	3.73699	4.55882	4.37739	3.83104	2.20065	2.80241	3.80631	K14638 solute carrier family 15 (peptide/histidine transporter), member 3/4 | (RefSeq) protein NRT1/ PTR FAMILY 8.3 (A)	--	protein NRT1/ PTR FAMILY 8.3-like isoform X1 [Camellia sinensis]	RecName: Full=Protein NRT1/ PTR FAMILY 8.3;Short=AtNPF8.3;AltName: Full=Histidine-transporting protein;AltName: Full=Peptide transporter PTR2;	SubName: Full=Uncharacterized protein {ECO:0000313|EMBL:THG21645.1};	KOG1237 H+/oligopeptide symporter	GO:0005794,Golgi apparatus; GO:0000325,plant-type vacuole; GO:0009705,plant-type vacuole membrane; GO:0005774,vacuolar membrane; GO:0005773,vacuole; GO:0071916,dipeptide transmembrane transporter activity; GO:0015334,high-affinity oligopeptide transmembrane transporter activity; GO:0022857,transmembrane transporter activity; GO:0042937,tripeptide transmembrane transporter activity; GO:0042938,dip…	PF00854.24:POT family
TEA000296	TEA000296	Scaffold1268	-	661632	667187	5556	3.01145	4.4624	3.64456	3.2517	4.12729	5.34167	3.63886	4.56777	2.83978	K10638 E3 ubiquitin-protein ligase UHRF1 [EC:2.3.2.27] | (RefSeq) E3 ubiquitin-protein ligase ORTHRUS 2-like (A)	--	E3 ubiquitin-protein ligase ORTHRUS 2-like isoform X1 [Camellia sinensis]	RecName: Full=E3 ubiquitin-protein ligase ORTHRUS 2;EC=2.3.2.27;AltName: Full=Protein VARIANT IN METHYLATION 1;AltName: Full=RING-type E3 ubiquitin transferase ORTHRUS 2 {ECO:0000305};	RecName: Full=RING-type E3 ubiquitin transferase {ECO:0000256|ARBA:ARBA00012483};EC=2.3.2.27 {ECO:0000256|ARBA:ARBA00012483};	--	GO:0010369,chromocenter; GO:0005634,nucleus; GO:0003682,chromatin binding; GO:0010385,double-stranded methylated DNA binding; GO:0042393,histone binding; GO:0046872,metal ion binding; GO:0008327,methyl-CpG binding; GO:0010428,methyl-CpNpG binding; GO:0010429,methyl-CpNpN binding; GO:0061630,ubiquitin protein ligase activity; GO:0004842,ubiquitin-protein transferase activity; GO:0051301,cell divis…	PF02182.20:SAD/SRA domain
TEA000297	TEA000297	Scaffold1268	+	2641289	2648812	7524	26.0857	36.2113	26.9851	19.0361	18.1401	19.8281	18.2696	21.2421	27.8907	K15414 complement component 1 Q subcomponent-binding protein, mitochondrial | (RefSeq) uncharacterized protein At2g39795, mitochondrial (A)	--	uncharacterized protein At2g39795, mitochondrial-like [Camellia sinensis]	--	RecName: Full=Mitochondrial acidic protein MAM33 {ECO:0000256|Google:ProtNLM};	KOG2536 MAM33, mitochondrial matrix glycoprotein	GO:0005759,mitochondrial matrix	PF02330.19:Mitochondrial glycoprotein
TEA000298	TEA000298	Scaffold1268	+	3086213	3089143	2931	5.14527	5.33149	4.50333	13.1661	12.8797	11.1252	7.49656	9.83739	8.41572	K11093 U1 small nuclear ribonucleoprotein 70kDa | (RefSeq) U1 small nuclear ribonucleoprotein 70 kDa (A)	ko03040: Spliceosome	hypothetical protein TEA_000277 [Camellia sinensis var. sinensis]	RecName: Full=U1 small nuclear ribonucleoprotein 70 kDa;Short=U1 snRNP 70 kDa;Short=U1-70K;Short=snRNP70;	RecName: Full=RRM domain-containing protein {ECO:0000259|PROSITE:PS50102};	KOG0113 U1 small nuclear ribonucleoprotein (RRM superfamily)	GO:0016607,nuclear speck; GO:0005634,nucleus; GO:0005685,U1 snRNP; GO:0071004,U2-type prespliceosome; GO:0003729,mRNA binding; GO:0030619,U1 snRNA binding; GO:0000398,mRNA splicing, via spliceosome	PF00076.25:RNA recognition motif. (a.k.a. RRM, RBD, or RNP domain)
TEA000299	TEA000299	Scaffold1268	+	1435900	1438889	2990	107.931	58.9891	79.4556	41.9633	43.9451	68.9842	94.7788	108.029	81.0158	K03687 molecular chaperone GrpE | (RefSeq) protein GrpE (A)	--	hypothetical protein TEA_000278 [Camellia sinensis var. sinensis]	RecName: Full=GrpE protein homolog 2, mitochondrial {ECO:0000303|PubMed:22128139};Flags: Precursor;	RecName: Full=GrpE protein homolog {ECO:0000256|RuleBase:RU000640};	KOG3003 Molecular chaperone of the GrpE family	GO:0005829,cytosol; GO:0005739,mitochondrion; GO:0001405,PAM complex, Tim23 associated import motor; GO:0000774,adenyl-nucleotide exchange factor activity; GO:0005524,ATP binding; GO:0005507,copper ion binding; GO:0042803,protein homodimerization activity; GO:0051087,chaperone binding; GO:0051082,unfolded protein binding; GO:0010286,heat acclimation; GO:0006457,protein folding; GO:0030150,protein…	PF01025.22:GrpE
TEA000300	TEA000300	Scaffold1268	+	883832	887909	4078	0.413069	0.639159	0.175357	1.05725	1.0758	0.905438	0.341322	0.432906	0.41132	K14487 auxin responsive GH3 gene family | (RefSeq) indole-3-acetic acid-amido synthetase GH3.17-like (A)	ko04075: Plant hormone signal transduction	indole-3-acetic acid-amido synthetase GH3.17 isoform X1 [Camellia sinensis]	RecName: Full=Indole-3-acetic acid-amido synthetase GH3.17;EC=6.3.2.-;AltName: Full=Auxin-responsive GH3-like protein 17;Short=AtGH3-17;	RecName: Full=Indole-3-acetic acid-amido synthetase GH3.17-like {ECO:0000256|Google:ProtNLM};	--	GO:0005737,cytoplasm; GO:0005634,nucleus; GO:0016881,acid-amino acid ligase activity; GO:0010279,indole-3-acetic acid amido synthetase activity; GO:0009733,response to auxin	PF03321.16:GH3 auxin-responsive promoter
TEA000301	TEA000301	Scaffold1268	+	1413357	1414040	684	82.4857	88.7611	73.801	81.6121	83.4206	82.4933	102.923	64.8467	53.2324	K09286 EREBP-like factor | (RefSeq) ethylene-responsive transcription factor 3 (A)	--	ethylene-responsive transcription factor 3-like [Camellia sinensis]	RecName: Full=Ethylene-responsive transcription factor 3;AltName: Full=Ethylene-responsive element-binding factor 3 homolog;AltName: Full=Ethylene-responsive element-binding factor 5;Short=EREBP-5;AltName: Full=NtERF5;	RecName: Full=AP2/ERF domain-containing protein {ECO:0000259|PROSITE:PS51032};	--	GO:0005634,nucleus; GO:0003677,DNA binding; GO:0003700,DNA-binding transcription factor activity; GO:0006952,defense response; GO:0009873,ethylene-activated signaling pathway	PF00847.23:AP2 domain
TEA000302	TEA000302	Scaffold1268	-	3070479	3078925	8447	0	0	0	0	0	0	0	0.057543	0	--	--	hypothetical protein TEA_000281 [Camellia sinensis var. sinensis]	--	RecName: Full=BSD domain-containing protein {ECO:0000259|PROSITE:PS50858};	--	--	PF03909.20:BSD domain
TEA000303	TEA000303	Scaffold1268	+	654824	655465	642	0.302361	0.382829	0.038139	0.691021	0.598912	0.210934	0.054593	0.049916	0.021831	K00411 ubiquinol-cytochrome c reductase iron-sulfur subunit [EC:7.1.1.8] | (RefSeq) ethylene-responsive transcription factor ERF113-like (A)	ko00190: Oxidative phosphorylation	hypothetical protein TEA_000282 [Camellia sinensis var. sinensis]	RecName: Full=Ethylene-responsive transcription factor ERF113;AltName: Full=Protein RELATED TO AP2 6L {ECO:0000305};	RecName: Full=AP2/ERF domain-containing protein {ECO:0000259|PROSITE:PS51032};	--	GO:0005634,nucleus; GO:0003700,DNA-binding transcription factor activity; GO:0000976,transcription cis-regulatory region binding; GO:0071497,cellular response to freezing; GO:0009873,ethylene-activated signaling pathway; GO:0019760,glucosinolate metabolic process; GO:0045893,positive regulation of transcription, DNA-templated; GO:0009737,response to abscisic acid; GO:0009723,response to ethylene;…	PF00847.23:AP2 domain
TEA000304	TEA000304	Scaffold1268	+	2398466	2405010	6545	6.34018	5.75559	6.23717	17.8476	13.8967	9.73061	6.4487	10.6295	16.8753	K14638 solute carrier family 15 (peptide/histidine transporter), member 3/4 | (RefSeq) protein NRT1/ PTR FAMILY 8.3-like (A)	--	hypothetical protein TEA_000283 [Camellia sinensis var. sinensis]	RecName: Full=Protein NRT1/ PTR FAMILY 8.3;Short=AtNPF8.3;AltName: Full=Histidine-transporting protein;AltName: Full=Peptide transporter PTR2;	SubName: Full=Uncharacterized protein {ECO:0000313|EMBL:THG21654.1};	KOG1237 H+/oligopeptide symporter	GO:0005794,Golgi apparatus; GO:0000325,plant-type vacuole; GO:0009705,plant-type vacuole membrane; GO:0005774,vacuolar membrane; GO:0005773,vacuole; GO:0071916,dipeptide transmembrane transporter activity; GO:0015334,high-affinity oligopeptide transmembrane transporter activity; GO:0022857,transmembrane transporter activity; GO:0042937,tripeptide transmembrane transporter activity; GO:0042938,dip…	PF00854.24:POT family
TEA000305	TEA000305	Scaffold1268	-	3078956	3079429	474	0	0	0	0	0	0	0.099083	0.077523	0.082605	--	--	hypothetical protein TEA_000284 [Camellia sinensis var. sinensis]	--	SubName: Full=Uncharacterized protein {ECO:0000313|EMBL:THG21655.1};	KOG2690 Uncharacterized conserved protein, contains BSD domain	--	--
TEA000306	TEA000306	Scaffold1268	+	71904	74145	2242	68.4154	31.9016	62.9431	34.4779	58.9173	90.8031	54.317	159.421	101.888	K21889 Bax inhibitor 1 | (RefSeq) bax inhibitor 1-like (A)	--	hypothetical protein TEA_000285 [Camellia sinensis var. sinensis]	RecName: Full=Bax inhibitor 1;Short=AtBI-1;Short=BI-1;	RecName: Full=Bax inhibitor 1 {ECO:0000256|Google:ProtNLM};	KOG1629 Bax-mediated apoptosis inhibitor TEGT/BI-1	GO:0005737,cytoplasm; GO:0005783,endoplasmic reticulum; GO:0005789,endoplasmic reticulum membrane; GO:0016020,membrane; GO:0005635,nuclear envelope; GO:0006983,ER overload response; GO:0043066,negative regulation of apoptotic process; GO:0043069,negative regulation of programmed cell death; GO:0009414,response to water deprivation; GO:0042761,very long-chain fatty acid biosynthetic process; GO:00…	PF01027.23:Inhibitor of apoptosis-promoting Bax1
TEA000307	TEA000307	Scaffold1268	-	41489	66961	25473	0.302158	0.758657	0.394503	0.527817	0.49332	1.14925	0.565618	1.17389	0.440475	K10357 myosin V | (RefSeq) myosin-9 (A)	--	hypothetical protein TEA_000286 [Camellia sinensis var. sinensis]	RecName: Full=Myosin-9;AltName: Full=Myosin XI C;Short=AtXIC;	RecName: Full=Myosin motor domain-containing protein {ECO:0000256|Google:ProtNLM};	KOG0160 Myosin class V heavy chain	GO:0015629,actin cytoskeleton; GO:0005737,cytoplasm; GO:0016459,myosin complex; GO:0031982,vesicle; GO:0051015,actin filament binding; GO:0005524,ATP binding; GO:0005516,calmodulin binding; GO:0003774,cytoskeletal motor activity; GO:0000146,microfilament motor activity; GO:0007015,actin filament organization; GO:0030048,actin filament-based movement; GO:0051640,organelle localization; GO:0009860,…	PF00063.24:Myosin head (motor domain)
TEA000308	TEA000308	Scaffold1268	-	120212	128600	8389	5.94132	6.65663	4.80242	7.04237	6.33914	6.15996	5.48493	5.82178	5.0709	--	--	hypothetical protein TEA_000287 [Camellia sinensis var. sinensis]	--	RecName: Full=Ysc84 actin-binding domain-containing protein {ECO:0000256|Google:ProtNLM};	--	GO:0016020,membrane	--
TEA000309	TEA000309	Scaffold1268	+	816581	830383	13803	14.6268	14.7102	12.602	17.0255	16.1063	16.2374	6.47316	18.1988	13.7796	K00616 transaldolase [EC:2.2.1.2] | (RefSeq) transaldolase-like (A)	ko00030: Pentose phosphate pathway; ko01200: Carbon metabolism; ko01230: Biosynthesis of amino acids	hypothetical protein TEA_000288 [Camellia sinensis var. sinensis]	RecName: Full=Protein NRT1/ PTR FAMILY 6.1;Short=AtNPF6.1;	RecName: Full=transaldolase {ECO:0000256|ARBA:ARBA00013151};EC=2.2.1.2 {ECO:0000256|ARBA:ARBA00013151};	KOG1237 H+/oligopeptide symporter	GO:0016020,membrane; GO:0022857,transmembrane transporter activity; GO:0006857,oligopeptide transport; GO:0055085,transmembrane transport	PF00854.24:POT family
TEA000310	TEA000310	Scaffold1268	-	3195979	3196500	522	0	0	0	0	0	0	0	0	0	--	--	hypothetical protein TEA_000289 [Camellia sinensis var. sinensis]	RecName: Full=Cell wall / vacuolar inhibitor of fructosidase 1;Short=AtC/VIF1;Flags: Precursor;	RecName: Full=Pectinesterase inhibitor domain-containing protein {ECO:0000259|SMART:SM00856};	--	GO:0005773,vacuole; GO:0004857,enzyme inhibitor activity; GO:0043086,negative regulation of catalytic activity	PF04043.18:Plant invertase/pectin methylesterase inhibitor
TEA000311	TEA000311	Scaffold1268	+	2223422	2229147	5726	10.6512	9.78447	7.25834	13.6007	14.0109	14.4184	11.9377	13.5949	14.609	K00924 kinase [EC:2.7.1.-] | (RefSeq) PBL1; PBS1-like 1 (A)	--	receptor-like cytoplasmic kinase 176 [Camellia sinensis]	RecName: Full=Receptor-like cytoplasmic kinase 176 {ECO:0000303|PubMed:19825577};Short=OsRLCK176 {ECO:0000303|PubMed:19825577};EC=2.7.11.1 {ECO:0000305};	RecName: Full=Protein kinase domain-containing protein {ECO:0000259|PROSITE:PS50011};	KOG1187 Serine/threonine protein kinase	GO:0005524,ATP binding; GO:0106310,protein serine kinase activity; GO:0004674,protein serine/threonine kinase activity; GO:0045087,innate immune response; GO:0006468,protein phosphorylation	PF00069.28:Protein kinase domain
TEA000312	TEA000312	Scaffold1268	+	174828	177437	2610	0	0	0	0	0	0	0	0.048672	0	K20478 golgin subfamily B member 1 | (RefSeq) GRIP and coiled-coil domain-containing protein 2 isoform X1 (A)	--	hypothetical protein TEA_000291 [Camellia sinensis var. sinensis]	--	SubName: Full=Uncharacterized protein {ECO:0000313|EMBL:THG21662.1};	--	--	PF11932.11:Protein of unknown function (DUF3450)
TEA000313	TEA000313	Scaffold1268	-	273975	284134	10160	0	0	0	0	0	0	0	0	0	--	--	hypothetical protein TEA_000292 [Camellia sinensis var. sinensis]	--	RecName: Full=F-box domain-containing protein {ECO:0000259|PROSITE:PS50181};	--	GO:0016020,membrane	PF00646.36:F-box domain
TEA000314	TEA000314	Scaffold1268	+	291507	307139	15633	1.37569	1.60642	1.04532	1.73485	1.66812	1.46301	6.2661	6.4385	7.53846	--	--	hypothetical protein TEA_000293 [Camellia sinensis var. sinensis]	RecName: Full=Putative F-box/LRR-repeat protein At5g38386;	RecName: Full=F-box domain-containing protein {ECO:0000259|PROSITE:PS50181};	--	--	PF00646.36:F-box domain
TEA000315	TEA000315	Scaffold1268	+	1592465	1600399	7935	116.726	104.472	107.095	249.956	264.845	174.099	154.614	98.5291	105.093	K13210 far upstream element-binding protein | (RefSeq) far upstream element-binding protein 1-like (A)	--	hypothetical protein TEA_000294 [Camellia sinensis var. sinensis]	--	RecName: Full=K Homology domain-containing protein {ECO:0000259|SMART:SM00322};	KOG1676 K-homology type RNA binding proteins	GO:0003723,RNA binding	PF00013.32:KH domain
TEA000316	TEA000316	Scaffold1268	-	1203634	1209385	5752	0.110036	0.796	0.696926	0.057947	0.370339	0.524907	0.187061	0.50174	0.155709	--	--	hypothetical protein TEA_000295 [Camellia sinensis var. sinensis]	--	SubName: Full=Uncharacterized protein {ECO:0000313|EMBL:THG21666.1};	--	GO:0016020,membrane	PF03350.19:Uncharacterized protein family, UPF0114
TEA000317	TEA000317	Scaffold1268	+	1708985	1716008	7024	371.963	350.64	280.81	470.813	444.124	366.767	425.538	391.342	461.563	K01369 legumain [EC:3.4.22.34] | (RefSeq) vacuolar-processing enzyme-like (A)	--	hypothetical protein TEA_000296 [Camellia sinensis var. sinensis]	RecName: Full=Vacuolar-processing enzyme;Short=VPE;EC=3.4.22.-;Flags: Precursor;	SubName: Full=Uncharacterized protein {ECO:0000313|EMBL:THG21667.1};	KOG1348 Asparaginyl peptidases	GO:0110165,cellular anatomical entity; GO:0004197,cysteine-type endopeptidase activity; GO:0051603,proteolysis involved in cellular protein catabolic process	PF01650.21:Peptidase C13 family
TEA000318	TEA000318	Scaffold1268	+	2746727	2751332	4606	8.16336	9.78885	7.18339	6.93893	7.99764	11.1592	5.57114	8.33963	5.58366	--	--	hypothetical protein TEA_000297 [Camellia sinensis var. sinensis]	--	RecName: Full=C2 NT-type domain-containing protein {ECO:0000259|PROSITE:PS51840};	--	--	PF10358.12:N-terminal C2 in EEIG1 and EHBP1 proteins
TEA000319	TEA000319	Scaffold1268	+	22901	39383	16483	27.4142	25.3373	23.8049	22.7893	21.9694	25.4892	23.8337	29.3849	30.8231	--	--	hypothetical protein TEA_000298 [Camellia sinensis var. sinensis]	RecName: Full=Homeobox-DDT domain protein RLT3 {ECO:0000305};AltName: Full=Protein RINGLET 3 {ECO:0000305};	RecName: Full=DDT domain-containing protein {ECO:0000259|PROSITE:PS50827};	--	GO:0005634,nucleus; GO:0005667,transcription regulator complex; GO:0000981,DNA-binding transcription factor activity, RNA polymerase II-specific; GO:0000978,RNA polymerase II cis-regulatory region sequence-specific DNA binding; GO:0009908,flower development; GO:0006357,regulation of transcription by RNA polymerase II	PF15613.9:Williams-Beuren syndrome DDT (WSD), D-TOX E motif
TEA000320	TEA000320	Scaffold1268	-	1691519	1695175	3657	0.046875	0.15448	0.107205	0	0.108081	0	0.088271	0	0.15882	K14291 phosphorylated adapter RNA export protein | (RefSeq) uncharacterized LOC100247482 (A)	ko03013: RNA transport	hypothetical protein TEA_000299 [Camellia sinensis var. sinensis]	--	RecName: Full=Phosphorylated adapter RNA export protein {ECO:0000256|ARBA:ARBA00016856};AltName: Full=RNA U small nuclear RNA export adapter protein {ECO:0000256|ARBA:ARBA00030834};	KOG3948 Mediator of U snRNA nuclear export PHAX	GO:0005737,cytoplasm; GO:0005634,nucleus; GO:0003723,RNA binding; GO:0015031,protein transport; GO:0006408,snRNA export from nucleus	PF10258.12:Phosphorylated adapter RNA export protein, RNA-binding domain
TEA000321	TEA000321	Scaffold1268	+	577609	588189	10581	42.5392	49.2116	41.0329	40.0347	37.6495	49.9875	38.0212	36.8729	30.4813	K17579 protein phosphatase 1 regulatory subunit 42 | (RefSeq) hypothetical protein (A)	--	hypothetical protein TEA_000300 [Camellia sinensis var. sinensis]	RecName: Full=Protein MEI2-like 4;Short=OML4;AltName: Full=MEI2-like protein 4;	RecName: Full=RRM domain-containing protein {ECO:0000259|PROSITE:PS50102};	KOG4660 Protein Mei2, essential for commitment to meiosis, and related proteins	GO:0003723,RNA binding	PF04059.15:RNA recognition motif 2
TEA000322	TEA000322	Scaffold1268	-	1356229	1360192	3964	6.479	6.37631	5.17217	3.061	2.52415	2.84655	1.81972	3.96565	5.66219	--	--	hypothetical protein TEA_000301 [Camellia sinensis var. sinensis]	RecName: Full=60S ribosomal protein L10-2;AltName: Full=Wilms tumor suppressor protein homolog;	SubName: Full=Uncharacterized protein {ECO:0000313|EMBL:THG21672.1};	--	GO:0009941,chloroplast envelope; GO:0005737,cytoplasm; GO:0022625,cytosolic large ribosomal subunit; GO:0005634,nucleus; GO:0005840,ribosome; GO:0003735,structural constituent of ribosome; GO:0032502,developmental process; GO:0010224,response to UV-B; GO:0000027,ribosomal large subunit assembly; GO:0006412,translation	--
TEA000323	TEA000323	Scaffold1268	+	1812823	1817559	4737	0	0	0	0.020771	0	0	0	0	0	K03327 multidrug resistance protein, MATE family | (RefSeq) protein DETOXIFICATION 16-like isoform X1 (A)	--	hypothetical protein TEA_000302 [Camellia sinensis var. sinensis]	RecName: Full=Protein DETOXIFICATION 16 {ECO:0000303|PubMed:11739388};Short=AtDTX16 {ECO:0000303|PubMed:11739388};AltName: Full=Multidrug and toxic compound extrusion protein 16 {ECO:0000305};Short=MATE protein 16 {ECO:0000305};	RecName: Full=Protein DETOXIFICATION {ECO:0000256|RuleBase:RU004914};AltName: Full=Multidrug and toxic compound extrusion protein {ECO:0000256|RuleBase:RU004914};	KOG1347 Uncharacterized membrane protein, predicted efflux pump	GO:0016020,membrane; GO:0000325,plant-type vacuole; GO:0009536,plastid; GO:0015297,antiporter activity; GO:0022857,transmembrane transporter activity; GO:0042910,xenobiotic transmembrane transporter activity; GO:0009624,response to nematode; GO:1990961,xenobiotic detoxification by transmembrane export across the plasma membrane	PF01554.21:MatE
TEA000324	TEA000324	Scaffold1268	-	1623334	1630113	6780	1.52941	1.69587	1.20123	4.3826	4.2855	4.14169	1.27878	1.40397	2.87906	K00600 glycine hydroxymethyltransferase [EC:2.1.2.1] | (RefSeq) serine hydroxymethyltransferase 3, chloroplastic (A)	ko00260: Glycine, serine and threonine metabolism; ko00460: Cyanoamino acid metabolism; ko00630: Glyoxylate and dicarboxylate metabolism; ko00670: One carbon pool by folate; ko01200: Carbon metabolism; ko01230: Biosynthesis of amino acids; ko01240: Biosynthesis of cofactors	serine hydroxymethyltransferase 3, chloroplastic-like [Camellia sinensis]	RecName: Full=Serine hydroxymethyltransferase 3, chloroplastic {ECO:0000303|PubMed:10806255, ECO:0000303|PubMed:12730263};Short=AtSHM3 {ECO:0000303|PubMed:12730263};Short=AtSHMT3 {ECO:0000303|PubMed:20518745};EC=2.1.2.1 {ECO:0000269|PubMed:20518745};AltName: Full=Glycine hydroxymethyltransferase 3 {ECO:0000303|PubMed:20518745};AltName: Full=Serine methylase 3 {ECO:0000303|PubMed:20518745};Flags: …	RecName: Full=Serine hydroxymethyltransferase {ECO:0000256|RuleBase:RU000585};EC=2.1.2.1 {ECO:0000256|RuleBase:RU000585};	KOG2467 Glycine/serine hydroxymethyltransferase	GO:0009507,chloroplast; GO:0009570,chloroplast stroma; GO:0005737,cytoplasm; GO:0005886,plasma membrane; GO:0009536,plastid; GO:0004372,glycine hydroxymethyltransferase activity; GO:0030170,pyridoxal phosphate binding; GO:0070905,serine binding; GO:0008270,zinc ion binding; GO:0046655,folic acid metabolic process; GO:0019264,glycine biosynthetic process from serine; GO:0006565,L-serine catabolic …	PF00464.22:Serine hydroxymethyltransferase
TEA000325	TEA000325	Scaffold1268	-	2854862	2855374	513	0.051961	0.107355	0	0	0	0	0.2537	0.070381	0.131401	K19041 E3 ubiquitin-protein ligase RNF38/44 [EC:2.3.2.27] | (RefSeq) RING-H2 finger protein ATL16-like (A)	--	RING-H2 finger protein ATL70-like [Camellia sinensis]	RecName: Full=RING-H2 finger protein ATL70;EC=2.3.2.27 {ECO:0000305};AltName: Full=RING-type E3 ubiquitin transferase ATL70 {ECO:0000305};	RecName: Full=RING-type domain-containing protein {ECO:0000259|PROSITE:PS50089};	KOG0800 FOG: Predicted E3 ubiquitin ligase	GO:0016020,membrane; GO:0046872,metal ion binding; GO:0016740,transferase activity; GO:0016567,protein ubiquitination	PF13639.9:Ring finger domain
TEA000326	TEA000326	Scaffold1268	+	1541815	1546559	4745	24.2078	23.7626	25.6474	13.7301	17.4795	20.4608	12.502	17.1249	22.3122	K03940 NADH dehydrogenase (ubiquinone) Fe-S protein 7 [EC:7.1.1.2] | (RefSeq) NADH dehydrogenase [ubiquinone] iron-sulfur protein 7, mitochondrial (A)	ko00190: Oxidative phosphorylation	hypothetical protein TEA_000305 [Camellia sinensis var. sinensis]	RecName: Full=NADH dehydrogenase [ubiquinone] iron-sulfur protein 7, mitochondrial;EC=7.1.1.2;Flags: Precursor;	RecName: Full=NADH:ubiquinone oxidoreductase-like 20kDa subunit domain-containing protein {ECO:0000259|Pfam:PF01058};	KOG1687 NADH-ubiquinone oxidoreductase, NUFS7/PSST/20 kDa subunit	GO:0005739,mitochondrion; GO:0070469,respirasome; GO:0051539,4 iron, 4 sulfur cluster binding; GO:0046872,metal ion binding; GO:0008137,NADH dehydrogenase (ubiquinone) activity; GO:0048038,quinone binding	PF01058.25:NADH ubiquinone oxidoreductase, 20 Kd subunit
TEA000327	TEA000327	Scaffold1268	+	1422261	1430006	7746	13.4866	14.2832	12.3416	17.2755	17.1895	14.4044	12.8121	15.5585	14.1501	K12483 EH domain-containing protein 1 | (RefSeq) EH domain-containing protein 1 (A)	ko04144: Endocytosis	EH domain-containing protein 1 isoform X1 [Camellia sinensis]	RecName: Full=EH domain-containing protein 1 {ECO:0000303|PubMed:18547399};Short=AtEHD1 {ECO:0000303|PubMed:18547399};EC=3.6.5.2 {ECO:0000255|PROSITE-ProRule:PRU00758};	SubName: Full=Uncharacterized protein {ECO:0000313|EMBL:KAF5949446.1};	KOG1954 Endocytosis/signaling protein EHD1	GO:0005737,cytoplasm; GO:0005768,endosome; GO:0010008,endosome membrane; GO:0043231,intracellular membrane-bounded organelle; GO:0016020,membrane; GO:0005886,plasma membrane; GO:0009506,plasmodesma; GO:0005509,calcium ion binding; GO:0003925,G protein activity; GO:0005525,GTP binding; GO:0032456,endocytic recycling; GO:0006897,endocytosis; GO:0016197,endosomal transport; GO:0042538,hyperosmotic s…	PF18150.4:Domain of unknown function (DUF5600)
TEA000328	TEA000328	Scaffold1268	-	3171325	3172419	1095	0	0.0428	0.023852	0	0	0	0.271429	0.211006	0.147095	K12823 ATP-dependent RNA helicase DDX5/DBP2 [EC:3.6.4.13] | (RefSeq) uncharacterized protein LOC113318152 (A)	ko03040: Spliceosome	putative F-box protein At1g32420 [Camellia sinensis]	RecName: Full=Putative F-box protein At1g47730;	RecName: Full=F-box domain-containing protein {ECO:0000259|PROSITE:PS50181};	--	GO:0005737,cytoplasm; GO:0005634,nucleus	PF08268.15:F-box associated domain
TEA000329	TEA000329	Scaffold1268	+	472411	484464	12054	3.00171	2.75171	2.73768	2.06052	2.02736	1.88699	2.92973	2.68182	2.7717	--	--	hypothetical protein TEA_000307 [Camellia sinensis var. sinensis]	--	SubName: Full=Uncharacterized protein {ECO:0000313|EMBL:THG21678.1};	KOG1956 DNA topoisomerase III alpha	GO:0003677,DNA binding; GO:0003917,DNA topoisomerase type I (single strand cut, ATP-independent) activity; GO:0006265,DNA topological change	PF13368.9:Topoisomerase C-terminal repeat
TEA000330	TEA000330	Scaffold1268	-	828641	840894	12254	4.31414	4.49177	3.20952	5.18202	4.92629	4.88659	5.2472	4.07162	4.10739	--	--	hypothetical protein TEA_000308 [Camellia sinensis var. sinensis]	--	RecName: Full=No exine formation 1 {ECO:0000256|Google:ProtNLM};	--	GO:0016020,membrane	--
TEA000331	TEA000331	Scaffold1268	-	728130	734024	5895	28.91	29.2961	27.3667	31.5753	33.0859	33.5034	22.2341	24.1749	33.8934	K19996 phosphatidylinositol transfer protein SFH5 | (RefSeq) patellin-3 (A)	--	hypothetical protein TEA_000309 [Camellia sinensis var. sinensis]	RecName: Full=Patellin-4;	RecName: Full=CRAL-TRIO domain-containing protein {ECO:0000259|PROSITE:PS50191};	KOG1470 Phosphatidylinositol transfer protein PDR16 and related proteins	GO:0005829,cytosol; GO:0005634,nucleus; GO:0005886,plasma membrane; GO:0008289,lipid binding; GO:0007049,cell cycle; GO:0051301,cell division; GO:0071365,cellular response to auxin stimulus; GO:1901703,protein localization involved in auxin polar transport	PF00650.23:CRAL/TRIO domain
TEA000332	TEA000332	Scaffold1268	+	1602428	1613883	11456	5.94788	8.4652	5.39359	20.7328	19.7774	13.5504	4.58278	5.81405	5.96085	K02140 F-type H+-transporting ATPase subunit g | (RefSeq) uncharacterized LOC100267911 (A)	ko00190: Oxidative phosphorylation	hypothetical protein TEA_000310 [Camellia sinensis var. sinensis]	--	SubName: Full=Uncharacterized protein {ECO:0000313|EMBL:THG21681.1};	--	GO:0000276,mitochondrial proton-transporting ATP synthase complex, coupling factor F(o); GO:0015078,proton transmembrane transporter activity; GO:0015986,ATP synthesis coupled proton transport	PF04718.18:Mitochondrial ATP synthase g subunit
TEA000333	TEA000333	Scaffold1268	-	2752395	2780178	27784	19.7164	22.8179	21.4656	15.4795	16.0835	19.2006	13.9238	21.2365	17.9042	K24242 cytosolic 5'-nucleotidase 3 [EC:3.1.3.5 3.1.3.-] | (RefSeq) 7-methylguanosine phosphate-specific 5'-nucleotidase A (A)	ko00230: Purine metabolism; ko00240: Pyrimidine metabolism	hypothetical protein TEA_000311 [Camellia sinensis var. sinensis]	--	RecName: Full=5'-nucleotidase {ECO:0000256|ARBA:ARBA00012643};EC=3.1.3.5 {ECO:0000256|ARBA:ARBA00012643};	KOG3128 Uncharacterized conserved protein	GO:0005737,cytoplasm; GO:0000287,magnesium ion binding; GO:0106411,NA; GO:0009117,nucleotide metabolic process	PF05822.15:Pyrimidine 5'-nucleotidase (UMPH-1)
TEA000334	TEA000334	Scaffold1268	-	3182230	3182754	525	0.451637	0	0	0.42251	1.06048	0.452294	0.403674	0.540815	0.936074	--	--	cell wall / vacuolar inhibitor of fructosidase 1-like [Camellia sinensis]	RecName: Full=Cell wall / vacuolar inhibitor of fructosidase 1;Short=AtC/VIF1;Flags: Precursor;	RecName: Full=Pectinesterase inhibitor domain-containing protein {ECO:0000259|SMART:SM00856};	--	GO:0005773,vacuole; GO:0004857,enzyme inhibitor activity; GO:0043086,negative regulation of catalytic activity	PF04043.18:Plant invertase/pectin methylesterase inhibitor
TEA000335	TEA000335	Scaffold1268	+	177515	180993	3479	0.105076	0.176638	0.183651	0.004503	0	0	0.244056	0.468824	0.143629	K20478 golgin subfamily B member 1 | (RefSeq) GRIP and coiled-coil domain-containing protein 2 isoform X1 (A)	--	hypothetical protein TEA_000313 [Camellia sinensis var. sinensis]	--	SubName: Full=Uncharacterized protein {ECO:0000313|EMBL:THG21684.1};	--	--	PF03004.17:Plant transposase (Ptta/En/Spm family)
TEA000336	TEA000336	Scaffold1268	+	2454314	2463609	9296	55.7944	59.8596	42.5592	56.3623	55.6871	55.4653	68.8905	58.7233	57.4553	K14852 regulator of ribosome biosynthesis | (RefSeq) ribosome biogenesis regulatory protein homolog (A)	--	hypothetical protein TEA_000314 [Camellia sinensis var. sinensis]	RecName: Full=Ribosome biogenesis regulatory protein homolog;	RecName: Full=Ribosome biogenesis regulatory protein {ECO:0000256|RuleBase:RU364132};	KOG1765 Regulator of ribosome synthesis	GO:0005730,nucleolus; GO:0030687,preribosome, large subunit precursor; GO:0000447,endonucleolytic cleavage in ITS1 to separate SSU-rRNA from 5.8S rRNA and LSU-rRNA from tricistronic rRNA transcript (SSU-rRNA, 5.8S rRNA, LSU-rRNA); GO:0042273,ribosomal large subunit biogenesis	PF04939.15:Ribosome biogenesis regulatory protein (RRS1)
TEA000337	TEA000337	Scaffold1268	+	2078357	2094597	16241	11.1156	12.3374	10.4567	11.9775	12.9729	11.2165	12.0531	8.88145	13.9638	K09422 transcription factor MYB, plant | (RefSeq) uncharacterized LOC100256181 (A)	--	hypothetical protein TEA_000315 [Camellia sinensis var. sinensis]	RecName: Full=Transcription factor MYB3R-5 {ECO:0000303|PubMed:11597504};AltName: Full=Myb-related protein 3R-5 {ECO:0000303|PubMed:11597504};	SubName: Full=Uncharacterized protein {ECO:0000313|EMBL:THG21686.1};	KOG0048 Transcription factor, Myb superfamily	GO:0005634,nucleus; GO:0003700,DNA-binding transcription factor activity; GO:0000981,DNA-binding transcription factor activity, RNA polymerase II-specific; GO:0000978,RNA polymerase II cis-regulatory region sequence-specific DNA binding; GO:0043565,sequence-specific DNA binding; GO:0008285,negative regulation of cell population proliferation; GO:0045892,negative regulation of transcription, DNA-t…	PF00249.34:Myb-like DNA-binding domain
TEA000338	TEA000338	Scaffold1268	-	890963	901361	10399	20.9969	21.8377	18.5354	29.7498	26.5644	23.387	23.6809	20.9231	23.4582	K04681 retinoblastoma-like protein 1 | (RefSeq) retinoblastoma-related protein (A)	--	hypothetical protein TEA_000316 [Camellia sinensis var. sinensis]	RecName: Full=Retinoblastoma-related protein;	RecName: Full=Retinoblastoma-related protein {ECO:0000256|Google:ProtNLM};	KOG1010 Rb (Retinoblastoma tumor suppressor)-related protein	GO:0005634,nucleus; GO:0007049,cell cycle; GO:0051726,regulation of cell cycle; GO:0006357,regulation of transcription by RNA polymerase II	PF01858.20:Retinoblastoma-associated protein A domain
TEA000339	TEA000339	Scaffold1268	+	1759905	1768541	8637	40.4454	48.5018	40.6439	58.6892	50.897	55.6983	66.8632	40.4216	47.4681	--	--	hypothetical protein TEA_000317 [Camellia sinensis var. sinensis]	--	SubName: Full=Uncharacterized protein {ECO:0000313|EMBL:THG21688.1};	--	--	PF07797.17:Protein of unknown function (DUF1639)
TEA000340	TEA000340	Scaffold1268	+	266154	269073	2920	0.134956	0.342013	0.430048	0.878145	0.665085	2.16425	0	0.39247	0.486404	K02206 cyclin-dependent kinase 2 [EC:2.7.11.22] | (RefSeq) cell division control protein 2 homolog isoform X1 (A)	--	hypothetical protein TEA_000318 [Camellia sinensis var. sinensis]	RecName: Full=Cell division control protein 2 homolog;EC=2.7.11.22;EC=2.7.11.23;AltName: Full=p34cdc2;	RecName: Full=Protein kinase domain-containing protein {ECO:0000259|PROSITE:PS50011};	KOG0594 Protein kinase PCTAIRE and related kinases	GO:0005524,ATP binding; GO:0004693,cyclin-dependent protein serine/threonine kinase activity; GO:0106310,protein serine kinase activity; GO:0008353,RNA polymerase II CTD heptapeptide repeat kinase activity; GO:0007049,cell cycle; GO:0051301,cell division; GO:0006468,protein phosphorylation	PF00069.28:Protein kinase domain
TEA000341	TEA000341	Scaffold1268	+	1445086	1452251	7166	27.7992	24.842	35.0618	37.7326	35.1736	40.4009	59.0082	25.9263	43.0317	K03545 trigger factor | (RefSeq) trigger factor-like protein TIG, Chloroplastic (A)	--	hypothetical protein TEA_000319 [Camellia sinensis var. sinensis]	RecName: Full=Trigger factor-like protein TIG, Chloroplastic;EC=5.2.1.8;AltName: Full=Immunophilin TIG;AltName: Full=Peptidyl-prolyl cis-trans isomerase TIG;Short=PPIase TIG;AltName: Full=Rotamase;Flags: Precursor;	RecName: Full=peptidylprolyl isomerase {ECO:0000256|ARBA:ARBA00013194};EC=5.2.1.8 {ECO:0000256|ARBA:ARBA00013194};	--	GO:0009507,chloroplast; GO:0009941,chloroplast envelope; GO:0009570,chloroplast stroma; GO:0009536,plastid; GO:0003729,mRNA binding; GO:0003755,peptidyl-prolyl cis-trans isomerase activity; GO:0044183,protein folding chaperone; GO:0043022,ribosome binding; GO:0051083,'de novo' cotranslational protein folding; GO:0061077,chaperone-mediated protein folding; GO:0015031,protein transport; GO:0043335,…	PF05697.16:Bacterial trigger factor protein (TF)
TEA000342	TEA000342	Scaffold6250	+	237191	244621	7431	0	0	0	0	0	0	0	0	0	K08081 tropinone reductase I [EC:1.1.1.206] | (RefSeq) tropinone reductase homolog (A)	ko00960: Tropane, piperidine and pyridine alkaloid biosynthesis	hypothetical protein HYC85_006583 [Camellia sinensis]	RecName: Full=Tropinone reductase homolog At2g30670 {ECO:0000305};EC=1.1.1.- {ECO:0000305};	RecName: Full=Tropinone reductase {ECO:0000256|Google:ProtNLM};	KOG0725 Reductases with broad range of substrate specificities	GO:0016491,oxidoreductase activity	PF13561.9:Enoyl-(Acyl carrier protein) reductase
TEA000343	TEA000343	Scaffold6250	-	283944	289138	5195	91.5663	79.555	95.2931	65.614	62.6895	61.9793	57.4039	67.4003	80.5298	--	--	hypothetical protein HYC85_006581 [Camellia sinensis]	RecName: Full=Transcription factor EMB1444 {ECO:0000303|PubMed:12586866};AltName: Full=Basic helix-loop-helix protein 169 {ECO:0000305};Short=AtbHLH169 {ECO:0000305};Short=bHLH 169 {ECO:0000305};AltName: Full=LONESOME HIGHWAY-like protein 1 {ECO:0000303|PubMed:17626058};AltName: Full=Protein EMBRYO DEFECTIVE 1444 {ECO:0000303|PubMed:12586866};AltName: Full=bHLH transcription factor bHLH169 {ECO:0…	RecName: Full=BHLH domain-containing protein {ECO:0000259|PROSITE:PS50888};	--	GO:0005634,nucleus; GO:0003677,DNA binding; GO:0003700,DNA-binding transcription factor activity; GO:0046983,protein dimerization activity; GO:0048364,root development	PF14215.9:bHLH-MYC and R2R3-MYB transcription factors N-terminal
TEA000344	TEA000344	Scaffold6250	+	163979	170374	6396	133.038	282.77	40.0455	73.6555	118.628	225.549	521.748	1420.01	59.6555	K08081 tropinone reductase I [EC:1.1.1.206] | (RefSeq) tropinone reductase homolog (A)	ko00960: Tropane, piperidine and pyridine alkaloid biosynthesis	tropinone reductase homolog isoform X2 [Camellia sinensis]	RecName: Full=Tropinone reductase homolog;EC=1.1.1.-;AltName: Full=P29X;	RecName: Full=Tropinone reductase {ECO:0000256|Google:ProtNLM};	KOG0725 Reductases with broad range of substrate specificities	GO:0016491,oxidoreductase activity	PF13561.9:Enoyl-(Acyl carrier protein) reductase
TEA000345	TEA000345	Scaffold6250	+	54355	59472	5118	0.467628	0.764734	0.301101	0.125573	0	0.532842	0.753384	0.568516	0	K08081 tropinone reductase I [EC:1.1.1.206] | (RefSeq) tropinone reductase homolog At5g06060-like (A)	ko00960: Tropane, piperidine and pyridine alkaloid biosynthesis	Tropinone reductase [Actinidia chinensis var. chinensis]	RecName: Full=Tropinone reductase homolog;EC=1.1.1.-;AltName: Full=P29X;	SubName: Full=Tropinone reductase {ECO:0000313|EMBL:PSS23777.1};	KOG0725 Reductases with broad range of substrate specificities	GO:0016491,oxidoreductase activity	PF13561.9:Enoyl-(Acyl carrier protein) reductase
TEA000346	TEA000346	Scaffold6250	-	381331	386214	4884	0	0	0	0.750021	0.983073	0.140515	0	0.222638	0.224664	K14165 atypical dual specificity phosphatase [EC:3.1.3.16 3.1.3.48] | (RefSeq) putative dual specificity protein phosphatase DSP8 (A)	--	uncharacterized protein LOC114292325 isoform X1 [Camellia sinensis]	RecName: Full=Phosphatidylglycerophosphate phosphatase PTPMT1 {ECO:0000303|PubMed:29476828};EC=3.1.3.27 {ECO:0000305|PubMed:29476828};AltName: Full=Protein TYROSINE PHOSPHATASE LOCALIZED TO THE MITOCHONDRION 1 {ECO:0000303|PubMed:29476828};AltName: Full=Putative dual specificity protein phosphatase DSP8 {ECO:0000303|Ref.1};EC=3.1.3.16 {ECO:0000250|UniProtKB:P0C089};EC=3.1.3.48 {ECO:0000255|PROSIT…	RecName: Full=Dual specificity protein phosphatase DSP8 {ECO:0000256|Google:ProtNLM};	KOG1719 Dual specificity phosphatase	GO:0017018,myosin phosphatase activity; GO:0008962,phosphatidylglycerophosphatase activity; GO:0004725,protein tyrosine phosphatase activity; GO:0008138,protein tyrosine/serine/threonine phosphatase activity; GO:0006655,phosphatidylglycerol biosynthetic process; GO:0006470,protein dephosphorylation; GO:0048364,root development	PF02548.18:Ketopantoate hydroxymethyltransferase
TEA000347	TEA000347	Scaffold6250	-	705714	706382	669	0.044879	0.103951	0.077034	0.280329	0.147034	0.405486	0.044706	0.174468	0.155131	K13453 disease resistance protein | (RefSeq) putative late blight resistance protein homolog R1B-23 (A)	ko04626: Plant-pathogen interaction	putative late blight resistance protein homolog R1A-4 [Camellia sinensis]	RecName: Full=Putative late blight resistance protein homolog R1B-8;	RecName: Full=NB-ARC domain-containing protein {ECO:0000259|Pfam:PF00931};	--	GO:0005737,cytoplasm; GO:0016020,membrane; GO:0043531,ADP binding; GO:0005524,ATP binding; GO:0009626,plant-type hypersensitive response	PF12799.10:Leucine Rich repeats (2 copies)
TEA000348	TEA000348	Scaffold6250	+	604604	611009	6406	0.869213	1.01305	0.430215	2.25172	1.88473	1.92889	0.690883	0.511288	0.513339	K13457 disease resistance protein RPM1 | (GenBank) NB-ARC domain disease resistance protein (A)	ko04626: Plant-pathogen interaction	hypothetical protein TEA_014819 [Camellia sinensis var. sinensis]	RecName: Full=Putative late blight resistance protein homolog R1A-10;	RecName: Full=NB-ARC domain-containing protein {ECO:0000259|Pfam:PF00931};	KOG4658 Apoptotic ATPase	GO:0005737,cytoplasm; GO:0016020,membrane; GO:0043531,ADP binding; GO:0005524,ATP binding; GO:0009626,plant-type hypersensitive response	PF00931.25:NB-ARC domain
TEA000349	TEA000349	Scaffold6250	-	692045	695815	3771	0.417369	0.349175	0.381254	0.595256	0.218591	0.655899	0.255591	0.356605	0.392635	K13453 disease resistance protein | (RefSeq) putative late blight resistance protein homolog R1A-4 (A)	ko04626: Plant-pathogen interaction	hypothetical protein HYC85_023602 [Camellia sinensis]	RecName: Full=Putative late blight resistance protein homolog R1A-10;	RecName: Full=NB-ARC domain-containing protein {ECO:0000256|Google:ProtNLM};	KOG4658 Apoptotic ATPase	GO:0005737,cytoplasm; GO:0016020,membrane; GO:0043531,ADP binding; GO:0005524,ATP binding; GO:0009626,plant-type hypersensitive response	PF00931.25:NB-ARC domain
TEA000350	TEA000350	Scaffold6250	+	103730	109710	5981	0.12447	0	0	0	0.146163	0.28662	0.65195	0.434374	0.242857	K08081 tropinone reductase I [EC:1.1.1.206] | (RefSeq) tropinone reductase homolog (A)	ko00960: Tropane, piperidine and pyridine alkaloid biosynthesis	tropinone reductase homolog isoform X2 [Camellia sinensis]	RecName: Full=Tropinone reductase homolog;EC=1.1.1.-;AltName: Full=P29X;	SubName: Full=Uncharacterized protein {ECO:0000313|EMBL:THF95524.1};	KOG0725 Reductases with broad range of substrate specificities	GO:0016491,oxidoreductase activity	PF13561.9:Enoyl-(Acyl carrier protein) reductase
TEA000351	TEA000351	Scaffold6250	+	589867	604179	14313	0.36231	0.388127	0.18856	1.3919	0.718897	1.12611	0.373537	0.425669	0.248651	K13457 disease resistance protein RPM1 | (RefSeq) disease resistance protein RPM1-like (A)	ko04626: Plant-pathogen interaction	hypothetical protein HYC85_023601 [Camellia sinensis]	RecName: Full=Putative late blight resistance protein homolog R1A-10;	RecName: Full=NB-ARC domain-containing protein {ECO:0000256|Google:ProtNLM};	KOG4658 Apoptotic ATPase	GO:0005737,cytoplasm; GO:0016020,membrane; GO:0043531,ADP binding; GO:0005524,ATP binding; GO:0009626,plant-type hypersensitive response	PF00931.25:NB-ARC domain
TEA000352	TEA000352	Scaffold6250	-	361452	366122	4671	0	0	0	14.1889	10.0063	6.5929	4.03291	4.59844	7.72144	K00606 3-methyl-2-oxobutanoate hydroxymethyltransferase [EC:2.1.2.11] | (RefSeq) 3-methyl-2-oxobutanoate hydroxymethyltransferase 1, mitochondrial (A)	ko00770: Pantothenate and CoA biosynthesis; ko01240: Biosynthesis of cofactors	uncharacterized protein LOC114307978 isoform X1 [Camellia sinensis]	RecName: Full=3-methyl-2-oxobutanoate hydroxymethyltransferase 1, mitochondrial;EC=2.1.2.11;AltName: Full=Ketopantoate hydroxymethyltransferase 1;Flags: Precursor;	SubName: Full=Uncharacterized protein {ECO:0000313|EMBL:THG02515.1};	--	GO:0005739,mitochondrion; GO:0003864,3-methyl-2-oxobutanoate hydroxymethyltransferase activity; GO:0000287,magnesium ion binding; GO:0015940,pantothenate biosynthetic process	PF02548.18:Ketopantoate hydroxymethyltransferase
TEA000353	TEA000353	Scaffold6250	-	414499	416562	2064	6.78189	6.25688	3.79219	7.62411	9.46757	9.28257	5.68996	5.23345	5.85803	K03248 translation initiation factor 3 subunit G | (RefSeq) eukaryotic translation initiation factor 3 subunit G (A)	ko03013: RNA transport	eukaryotic translation initiation factor 3 subunit G [Vigna radiata var. radiata]	--	RecName: Full=Eukaryotic translation initiation factor 3 subunit G {ECO:0000256|HAMAP-Rule:MF_03006};Short=eIF3g {ECO:0000256|HAMAP-Rule:MF_03006};AltName: Full=Eukaryotic translation initiation factor 3 RNA-binding subunit {ECO:0000256|HAMAP-Rule:MF_03006};Short=eIF-3 RNA-binding subunit {ECO:0000256|HAMAP-Rule:MF_03006};AltName: Full=Eukaryotic translation initiation factor 3 subunit 4 {ECO:000…	KOG0122 Translation initiation factor 3, subunit g (eIF-3g)	GO:0016282,eukaryotic 43S preinitiation complex; GO:0033290,eukaryotic 48S preinitiation complex; GO:0005852,eukaryotic translation initiation factor 3 complex; GO:0003723,RNA binding; GO:0003743,translation initiation factor activity; GO:0001732,formation of cytoplasmic translation initiation complex	PF12353.11:Eukaryotic translation initiation factor 3 subunit G
TEA000354	TEA000354	Scaffold890	-	1532031	1532881	851	0	0	0	0	0	0	0	0	0	K13457 disease resistance protein RPM1 | (RefSeq) disease resistance protein RPM1 (A)	ko04626: Plant-pathogen interaction	hypothetical protein TEA_000320 [Camellia sinensis var. sinensis]	RecName: Full=Disease resistance protein RPM1 {ECO:0000303|PubMed:7638602};AltName: Full=Resistance to Pseudomonas syringae protein 3 {ECO:0000303|PubMed:9861059};AltName: Full=Resistance to Pseudomonas syringae pv. Maculicola protein 1 {ECO:0000303|PubMed:7638602};	RecName: Full=NB-ARC domain-containing protein {ECO:0000259|Pfam:PF00931};	KOG4658 Apoptotic ATPase	GO:0012505,endomembrane system; GO:0031234,extrinsic component of cytoplasmic side of plasma membrane; GO:0005886,plasma membrane; GO:0043531,ADP binding; GO:0005524,ATP binding; GO:0000166,nucleotide binding; GO:0098542,defense response to other organism; GO:0009626,plant-type hypersensitive response	PF00931.25:NB-ARC domain
TEA000355	TEA000355	Scaffold890	+	609110	610111	1002	0.128509	0.313612	0.59183	0.309495	0.361701	0.807023	0.927175	0.189974	0.082594	K14493 gibberellin receptor GID1 [EC:3.-.-.-] | (RefSeq) gibberellin receptor GID1C (A)	ko04075: Plant hormone signal transduction	probable carboxylesterase 18 [Camellia sinensis]	RecName: Full=Probable carboxylesterase 18;AltName: Full=AtCXE18;EC=3.1.1.1;	RecName: Full=Alpha/beta hydrolase fold-3 domain-containing protein {ECO:0000259|Pfam:PF07859};	KOG1515 Arylacetamide deacetylase	GO:0106435,NA; GO:0052689,carboxylic ester hydrolase activity; GO:0009860,pollen tube growth	PF07859.16:alpha/beta hydrolase fold
TEA000356	TEA000356	Scaffold890	+	328227	328858	632	0	0	0	0	0	0	0	0	0	--	--	hypothetical protein HYC85_031370 [Camellia sinensis]	--	RecName: Full=C2H2-type domain-containing protein {ECO:0000256|Google:ProtNLM};	--	--	--
TEA000357	TEA000357	Scaffold890	-	963920	991511	27592	12.9924	11.1133	10.995	18.6993	15.4618	13.2286	12.0995	14.3526	13.8265	--	--	hypothetical protein TEA_000323 [Camellia sinensis var. sinensis]	--	RecName: Full=Peptidase M28 domain-containing protein {ECO:0000259|Pfam:PF04389};	KOG2194 Aminopeptidases of the M20 family	GO:0016020,membrane; GO:0008235,metalloexopeptidase activity; GO:0006508,proteolysis	PF04389.20:Peptidase family M28
TEA000358	TEA000358	Scaffold890	+	105036	115627	10592	22.4727	23.0666	21.2609	21.3597	16.7705	21.2018	21.8595	24.1948	20.6355	K08790 serine/threonine kinase 38 [EC:2.7.11.1] | (RefSeq) serine/threonine-protein kinase tricorner-like (A)	--	hypothetical protein TEA_000324 [Camellia sinensis var. sinensis]	RecName: Full=Probable serine/threonine protein kinase IREH1 {ECO:0000305};EC=2.7.11.1 {ECO:0000305};AltName: Full=Protein IRE homolog 1 {ECO:0000303|PubMed:12000677};Short=AtIREH1 {ECO:0000303|PubMed:17237187};	RecName: Full=Protein kinase domain-containing protein {ECO:0000256|Google:ProtNLM};	KOG0605 NDR and related serine/threonine kinases	GO:0035618,root hair; GO:0005524,ATP binding; GO:0016301,kinase activity; GO:0046872,metal ion binding; GO:0106310,protein serine kinase activity; GO:0004674,protein serine/threonine kinase activity; GO:0035556,intracellular signal transduction; GO:0018105,peptidyl-serine phosphorylation; GO:0046777,protein autophosphorylation	PF00069.28:Protein kinase domain
TEA000359	TEA000359	Scaffold890	-	71221	79623	8403	12.6969	13.5583	13.7441	9.26289	9.25048	12.7299	12.1704	8.58583	10.8228	K10841 DNA excision repair protein ERCC-6 | (RefSeq) protein CHROMATIN REMODELING 8 (A)	ko03420: Nucleotide excision repair	protein CHROMATIN REMODELING 8 isoform X1 [Camellia sinensis]	RecName: Full=Protein CHROMATIN REMODELING 8 {ECO:0000303|PubMed:16547115};Short=AtCHR8;Short=AtCSB {ECO:0000303|PubMed:15645454};EC=3.6.4.-;	SubName: Full=Uncharacterized protein {ECO:0000313|EMBL:THF95090.1};	KOG0387 Transcription-coupled repair protein CSB/RAD26 (contains SNF2 family DNA-dependent ATPase domain)	GO:0005634,nucleus; GO:0005524,ATP binding; GO:0008094,ATP-dependent activity, acting on DNA; GO:0140658,ATP-dependent chromatin remodeler activity; GO:0003677,DNA binding; GO:0004386,helicase activity; GO:0016787,hydrolase activity; GO:0006974,cellular response to DNA damage stimulus; GO:0006281,DNA repair; GO:0010332,response to gamma radiation; GO:0006283,transcription-coupled nucleotide-excis…	PF00176.26:SNF2-related domain
TEA000360	TEA000360	Scaffold890	+	286607	295176	8570	33.2202	34.5106	26.4873	37.9641	39.2695	38.7666	33.84	38.0219	35.7236	K08960 casein kinase 1, epsilon [EC:2.7.11.1] | (RefSeq) casein kinase 1-like protein 10 (A)	--	casein kinase 1-like protein 9 [Camellia sinensis]	RecName: Full=Casein kinase 1-like protein 9 {ECO:0000305};EC=2.7.11.1 {ECO:0000269|PubMed:7527390};AltName: Full=Dual specificity kinase 1 {ECO:0000303|PubMed:7527390};AltName: Full=Protein CASEIN KINASE I-LIKE 9 {ECO:0000305};AltName: Full=Protein CASEIN KINASE I-LIKE 9 ALPHA {ECO:0000303|PubMed:16126836};AltName: Full=Protein CASEIN KINASE I-LIKE 9 BETA {ECO:0000303|PubMed:16126836};	RecName: Full=Protein kinase domain-containing protein {ECO:0000259|PROSITE:PS50011};	KOG1164 Casein kinase (serine/threonine/tyrosine protein kinase)	GO:0005737,cytoplasm; GO:0005634,nucleus; GO:0005524,ATP binding; GO:0106310,protein serine kinase activity; GO:0004674,protein serine/threonine kinase activity; GO:0004712,protein serine/threonine/tyrosine kinase activity; GO:0006897,endocytosis; GO:0018105,peptidyl-serine phosphorylation; GO:0007165,signal transduction	PF00069.28:Protein kinase domain
TEA000361	TEA000361	Scaffold890	-	297455	302343	4889	35.517	41.335	37.6844	47.4795	46.6393	43.8284	46.5677	31.7424	43.634	K12192 charged multivesicular body protein 2B | (RefSeq) vacuolar protein sorting-associated protein 2 homolog 3 (A)	ko04144: Endocytosis	hypothetical protein TEA_000327 [Camellia sinensis var. sinensis]	RecName: Full=Vacuolar protein sorting-associated protein 2 homolog 3;Short=AtVPS2-3;AltName: Full=Charged multivesicular body protein 2 homolog 3;AltName: Full=ESCRT-III complex subunit VPS2 homolog 3;	SubName: Full=Uncharacterized protein {ECO:0000313|EMBL:THF95092.1};	KOG3230 Vacuolar assembly/sorting protein DID4	GO:0000815,ESCRT III complex; GO:0005771,multivesicular body; GO:0032509,endosome transport via multivesicular body sorting pathway; GO:0045324,late endosome to vacuole transport; GO:0015031,protein transport	PF03357.24:Snf7
TEA000362	TEA000362	Scaffold890	+	419420	428998	9579	1.82818	3.76211	2.3407	3.82963	2.53551	3.20477	1.31324	2.59929	2.40225	K05941 glutathione gamma-glutamylcysteinyltransferase [EC:2.3.2.15] | (RefSeq) glutathione gamma-glutamylcysteinyltransferase 1 (A)	--	hypothetical protein TEA_000328 [Camellia sinensis var. sinensis]	RecName: Full=Glutathione gamma-glutamylcysteinyltransferase 1;EC=2.3.2.15;AltName: Full=LjPCS1-8R;AltName: Full=Phytochelatin synthase 1;	RecName: Full=glutathione gamma-glutamylcysteinyltransferase {ECO:0000256|ARBA:ARBA00012468};EC=2.3.2.15 {ECO:0000256|ARBA:ARBA00012468};	KOG0632 Phytochelatin synthase	GO:0016756,glutathione gamma-glutamylcysteinyltransferase activity; GO:0046872,metal ion binding; GO:0046938,phytochelatin biosynthetic process; GO:0010038,response to metal ion	PF05023.17:Phytochelatin synthase
TEA000363	TEA000363	Scaffold890	+	344087	353768	9682	1.60324	3.59381	2.48707	6.19252	4.12244	4.49729	3.31327	3.40798	2.56339	K20168 TBC1 domain family member 15 | (RefSeq) TBC1 domain family member 15 (A)	--	hypothetical protein TEA_000329 [Camellia sinensis var. sinensis]	RecName: Full=Rab GTPase-activating protein 22 {ECO:0000303|PubMed:16332933};	RecName: Full=Rab-GAP TBC domain-containing protein {ECO:0000259|PROSITE:PS50086};	KOG2197 Ypt/Rab-specific GTPase-activating protein GYP7 and related proteins	GO:0005634,nucleus; GO:0005777,peroxisome; GO:0005096,GTPase activator activity; GO:0090630,activation of GTPase activity; GO:0006952,defense response	PF00566.21:Rab-GTPase-TBC domain
TEA000364	TEA000364	Scaffold890	+	308384	325692	17309	16.2229	14.9555	12.5747	14.7281	14.0784	12.5413	8.85873	14.0547	14.1602	K11583 serine/threonine-protein phosphatase 2A regulatory subunit B'' | (RefSeq) serine/threonine protein phosphatase 2A regulatory subunit B''beta (A)	ko03015: mRNA surveillance pathway	serine/threonine protein phosphatase 2A regulatory subunit B''alpha-like isoform X1 [Camellia sinensis]	RecName: Full=Serine/threonine protein phosphatase 2A regulatory subunit B''beta;Short=AtB''beta;AltName: Full=Serine/threonine protein phosphatase 2A regulatory subunit B'' beta 1 isoform;Short=PP2A, B'' subunit, beta 1 isoform;	RecName: Full=EF-hand domain-containing protein {ECO:0000259|PROSITE:PS50222};	KOG2562 Protein phosphatase 2 regulatory subunit	GO:0000159,protein phosphatase type 2A complex; GO:0005509,calcium ion binding; GO:0019888,protein phosphatase regulator activity; GO:0006470,protein dephosphorylation	PF17958.4:EF-hand domain
TEA000365	TEA000365	Scaffold890	+	65409	70698	5290	11.1798	14.9501	9.51149	23.312	21.5373	15.0876	7.9361	14.0376	10.3768	K20069 adaptin ear-binding coat-associated protein 1/2 | (RefSeq) uncharacterized protein At1g03900-like isoform X1 (A)	--	hypothetical protein TEA_000331 [Camellia sinensis var. sinensis]	RecName: Full=Uncharacterized protein At1g03900;	RecName: Full=NECAP PHear domain-containing protein {ECO:0000259|Pfam:PF07933};	KOG2500 Uncharacterized conserved protein	GO:0030125,clathrin vesicle coat; GO:0042626,ATPase-coupled transmembrane transporter activity; GO:0006897,endocytosis; GO:0016192,vesicle-mediated transport	PF07933.17:Protein of unknown function (DUF1681)
TEA000366	TEA000366	Scaffold890	+	491907	512505	20599	0.898396	1.0132	1.20527	0.624419	0.648036	2.19161	0.74621	1.38157	0.296874	K00602 phosphoribosylaminoimidazolecarboxamide formyltransferase / IMP cyclohydrolase [EC:2.1.2.3 3.5.4.10] | (RefSeq) bifunctional purine biosynthesis protein PurH-like isoform X1 (A)	ko00230: Purine metabolism; ko00670: One carbon pool by folate	hypothetical protein TEA_000332 [Camellia sinensis var. sinensis]	--	RecName: Full=MGS-like domain-containing protein {ECO:0000259|SMART:SM00851};	KOG2555 AICAR transformylase/IMP cyclohydrolase/methylglyoxal synthase	GO:0003937,IMP cyclohydrolase activity; GO:0004643,phosphoribosylaminoimidazolecarboxamide formyltransferase activity; GO:0006189,'de novo' IMP biosynthetic process	PF01808.21:AICARFT/IMPCHase bienzyme
TEA000367	TEA000367	Scaffold890	+	1433941	1450251	16311	0.63328	0.731943	0.650695	0.700789	1.12301	1.02292	0.541585	0.469872	0.657712	K13754 solute carrier family 24 (sodium/potassium/calcium exchanger), member 6 | (RefSeq) cation/calcium exchanger 5 (A)	--	hypothetical protein TEA_000333 [Camellia sinensis var. sinensis]	RecName: Full=Cation/calcium exchanger 5;AltName: Full=Protein CATION EXCHANGER 11;	RecName: Full=Sodium/calcium exchanger membrane region domain-containing protein {ECO:0000259|Pfam:PF01699};	KOG2399 K+-dependent Na+:Ca2+ antiporter	GO:0016020,membrane; GO:0034399,nuclear periphery; GO:0005886,plasma membrane; GO:0015297,antiporter activity; GO:0008324,cation transmembrane transporter activity; GO:0015079,potassium ion transmembrane transporter activity; GO:0015081,sodium ion transmembrane transporter activity; GO:0006812,cation transport; GO:0071805,potassium ion transmembrane transport; GO:0006814,sodium ion transport	PF01699.27:Sodium/calcium exchanger protein
TEA000368	TEA000368	Scaffold890	+	126667	128181	1515	0	0.040771	0	0	0	0	0	0	0	K14494 DELLA protein | (RefSeq) DELLA protein GAIP-B-like (A)	ko04075: Plant hormone signal transduction	protein SCARECROW-like [Camellia sinensis]	RecName: Full=Protein SCARECROW {ECO:0000303|PubMed:8756724};Short=AtSCR {ECO:0000303|PubMed:8756724};AltName: Full=GRAS family protein 20;Short=AtGRAS-20;AltName: Full=Protein SHOOT GRAVITROPISM 1 {ECO:0000303|PubMed:9670559};	SubName: Full=Uncharacterized protein {ECO:0000313|EMBL:THF95099.1};	--	GO:0005634,nucleus; GO:0003700,DNA-binding transcription factor activity; GO:0043565,sequence-specific DNA binding; GO:0008356,asymmetric cell division; GO:0090610,bundle sheath cell fate specification; GO:0045454,cell redox homeostasis; GO:0009630,gravitropism; GO:0048366,leaf development; GO:0051457,maintenance of protein location in nucleus; GO:0009956,radial pattern formation; GO:0006355,regu…	PF03514.17:GRAS domain family
TEA000369	TEA000369	Scaffold890	-	400000	401370	1371	0.625617	1.35112	0.717273	1.08106	1.1073	1.85442	4.33062	1.40027	1.42521	--	--	piriformospora indica-insensitive protein 2-like [Camellia sinensis]	--	RecName: Full=Leucine-rich repeat-containing N-terminal plant-type domain-containing protein {ECO:0000256|Google:ProtNLM};	KOG0619 FOG: Leucine rich repeat	--	PF13855.9:Leucine rich repeat
TEA000370	TEA000370	Scaffold890	+	1401293	1409294	8002	2.40548	2.72181	2.06156	3.31093	3.15704	2.87074	6.30252	2.15536	2.17926	--	--	hypothetical protein TEA_000336 [Camellia sinensis var. sinensis]	RecName: Full=CASP-like protein 5A2;Short=AtCASPL5A2;	RecName: Full=CASP-like protein {ECO:0000256|RuleBase:RU361233};	--	GO:0005886,plasma membrane	PF04535.15:Casparian strip membrane protein domain
TEA000371	TEA000371	Scaffold890	-	1454092	1458545	4454	0.269154	0.309575	0.121046	0.105575	0.048905	0.069464	0.036024	0.242299	0.040106	K13457 disease resistance protein RPM1 | (RefSeq) disease resistance protein RPM1-like (A)	ko04626: Plant-pathogen interaction	hypothetical protein TEA_000337 [Camellia sinensis var. sinensis]	RecName: Full=Disease resistance protein RPM1 {ECO:0000303|PubMed:7638602};AltName: Full=Resistance to Pseudomonas syringae protein 3 {ECO:0000303|PubMed:9861059};AltName: Full=Resistance to Pseudomonas syringae pv. Maculicola protein 1 {ECO:0000303|PubMed:7638602};	RecName: Full=Disease resistance protein RPM1-like {ECO:0000256|Google:ProtNLM};	KOG4658 Apoptotic ATPase	GO:0012505,endomembrane system; GO:0031234,extrinsic component of cytoplasmic side of plasma membrane; GO:0005886,plasma membrane; GO:0043531,ADP binding; GO:0005524,ATP binding; GO:0000166,nucleotide binding; GO:0098542,defense response to other organism; GO:0009626,plant-type hypersensitive response	PF00931.25:NB-ARC domain
TEA000372	TEA000372	Scaffold306	-	65155	70526	5372	0.200888	0.124026	0.225012	0.153367	0.169248	0.155361	0.09565	0.354318	0.059326	K01674 carbonic anhydrase [EC:4.2.1.1] | (RefSeq) alpha carbonic anhydrase 4-like (A)	ko00910: Nitrogen metabolism	hypothetical protein TEA_000338 [Camellia sinensis var. sinensis]	RecName: Full=Alpha carbonic anhydrase 4;Short=AtaCA4;Short=AtalphaCA4;EC=4.2.1.1;AltName: Full=Alpha carbonate dehydratase 4;Flags: Precursor;	RecName: Full=carbonic anhydrase {ECO:0000256|ARBA:ARBA00012925};EC=4.2.1.1 {ECO:0000256|ARBA:ARBA00012925};	KOG0382 Carbonic anhydrase	GO:0009570,chloroplast stroma; GO:0009535,chloroplast thylakoid membrane; GO:0004089,carbonate dehydratase activity; GO:0008270,zinc ion binding	PF00194.24:Eukaryotic-type carbonic anhydrase
TEA000373	TEA000373	Scaffold306	-	83738	109643	25906	3.26765	3.27543	2.47295	6.26099	5.57699	6.39982	3.44133	4.29317	4.23956	K09527 DnaJ homolog subfamily C member 7 | (RefSeq) uncharacterized protein LOC110621866 isoform X1 (A)	--	hypothetical protein TEA_000339 [Camellia sinensis var. sinensis]	--	SubName: Full=Uncharacterized protein {ECO:0000313|EMBL:THG09626.1};	KOG0550 Molecular chaperone (DnaJ superfamily)	--	PF07719.20:Tetratricopeptide repeat
TEA000374	TEA000374	Scaffold306	+	407355	408495	1141	0.376095	0.721896	0.984313	2.50435	2.00798	1.44049	1.70877	1.06623	0.572361	--	--	uncharacterized protein LOC114305475 [Camellia sinensis]	--	SubName: Full=Uncharacterized protein {ECO:0000313|EMBL:KAF5961203.1};	--	--	--
TEA000375	TEA000375	Scaffold306	-	266840	268758	1919	0	0.065378	0	0.087921	0.10998	0	0.060813	0.042669	0	K23452 UDP-glucosyltransferase 85A [EC:2.4.1.-] | (RefSeq) hypothetical protein (A)	ko00908: Zeatin biosynthesis	7-deoxyloganetic acid glucosyltransferase-like [Camellia sinensis]	RecName: Full=7-deoxyloganetic acid glucosyltransferase;EC=2.4.1.323;AltName: Full=UDP-glucose glucosyltransferase 8;Short=CrUGT8;AltName: Full=UDP-glycosyltransferase 709C2;	RecName: Full=Glycosyltransferase {ECO:0000256|RuleBase:RU362057};EC=2.4.1.- {ECO:0000256|RuleBase:RU362057};	KOG1192 UDP-glucuronosyl and UDP-glucosyl transferase	GO:0102970,7-deoxyloganetic acid glucosyltransferase activity; GO:0035251,UDP-glucosyltransferase activity; GO:1900994,(-)-secologanin biosynthetic process	PF00201.21:UDP-glucoronosyl and UDP-glucosyl transferase
TEA000376	TEA000376	Scaffold306	+	506527	515482	8956	55.368	61.4801	61.2684	58.7208	51.8833	69.2413	30.6516	49.7134	49.3908	--	--	hypothetical protein TEA_000342 [Camellia sinensis var. sinensis]	RecName: Full=Uncharacterized membrane protein At3g27390;	SubName: Full=Uncharacterized protein {ECO:0000313|EMBL:THG09629.1};	--	GO:0016020,membrane	--
TEA000377	TEA000377	Scaffold306	+	368916	370540	1625	0.04201	0.042347	0	1.137	0.835004	0.670428	0	0	0	K03327 multidrug resistance protein, MATE family | (RefSeq) protein DETOXIFICATION 49 (A)	--	protein DETOXIFICATION 48-like [Camellia sinensis]	RecName: Full=Protein DETOXIFICATION 48 {ECO:0000303|PubMed:11739388};Short=AtDTX48 {ECO:0000303|PubMed:11739388};AltName: Full=Multidrug and toxic compound extrusion protein 48 {ECO:0000305};Short=MATE protein 48 {ECO:0000305};AltName: Full=Protein ABNORMAL SHOOT 4 {ECO:0000303|PubMed:26160579};AltName: Full=Protein BUSH-AND-CHLOROTIC-DWARF 1 {ECO:0000303|PubMed:22150160};Short=Protein BCD1 {ECO…	RecName: Full=Protein DETOXIFICATION {ECO:0000256|RuleBase:RU004914};AltName: Full=Multidrug and toxic compound extrusion protein {ECO:0000256|RuleBase:RU004914};	KOG1347 Uncharacterized membrane protein, predicted efflux pump	GO:0005794,Golgi apparatus; GO:0000139,Golgi membrane; GO:0017119,Golgi transport complex; GO:0043229,intracellular organelle; GO:0005770,late endosome; GO:0031902,late endosome membrane; GO:0016020,membrane; GO:0015297,antiporter activity; GO:0005381,iron ion transmembrane transporter activity; GO:0022857,transmembrane transporter activity; GO:0042910,xenobiotic transmembrane transporter activit…	PF01554.21:MatE
TEA000378	TEA000378	Scaffold306	-	519722	521494	1773	46.4262	54.761	55.0577	33.0465	34.4641	68.7715	20.9856	31.4995	35.2213	--	--	cyclin-dependent kinase inhibitor 5-like isoform X1 [Camellia sinensis]	RecName: Full=Cyclin-dependent kinase inhibitor 7;AltName: Full=Inhibitor/interactor of CDK protein 5;AltName: Full=KIP-related protein 7;	RecName: Full=Cyclin-dependent kinase inhibitor domain-containing protein {ECO:0000259|Pfam:PF02234};	--	GO:0001673,male germ cell nucleus; GO:0005654,nucleoplasm; GO:0004861,cyclin-dependent protein serine/threonine kinase inhibitor activity; GO:0007049,cell cycle; GO:0045736,negative regulation of cyclin-dependent protein serine/threonine kinase activity	PF02234.22:Cyclin-dependent kinase inhibitor
TEA000379	TEA000379	Scaffold306	+	604748	622038	17291	12.8904	10.4537	9.50826	12.6922	12.3757	10.2594	8.94877	11.1337	10.8779	K05863 solute carrier family 25 (mitochondrial adenine nucleotide translocator), member 4/5/6/31 | (RefSeq) probable ADP,ATP carrier protein At5g56450 (A)	--	hypothetical protein TEA_000345 [Camellia sinensis var. sinensis]	RecName: Full=Probable ADP,ATP carrier protein At5g56450;AltName: Full=ADP/ATP translocase At5g56450;AltName: Full=Adenine nucleotide translocator At5g56450;	RecName: Full=CTLH domain-containing protein {ECO:0000259|PROSITE:PS50897};	KOG2659 LisH motif-containing protein	GO:0005743,mitochondrial inner membrane; GO:0005347,ATP transmembrane transporter activity; GO:0005471,ATP:ADP antiporter activity; GO:0048653,anther development; GO:0140021,mitochondrial ADP transmembrane transport; GO:1990544,mitochondrial ATP transmembrane transport	PF13867.9:Sin3 binding region of histone deacetylase complex subunit SAP30
TEA000380	TEA000380	Scaffold2001	+	91403	96581	5179	4.28713	4.76278	4.72541	10.1639	9.25054	5.51507	1.38356	1.15099	1.1599	--	--	hypothetical protein TEA_000346 [Camellia sinensis var. sinensis]	--	SubName: Full=Uncharacterized protein {ECO:0000313|EMBL:THG15855.1};	--	--	--
TEA000381	TEA000381	Scaffold2001	+	56070	57943	1874	1.92991	1.80657	3.50863	6.17401	3.74426	4.17323	0.118976	0.869981	0	K06963 tRNA acetyltransferase TAN1 | (RefSeq) ribosome quality control complex subunit 2 (A)	--	hypothetical protein TEA_000347 [Camellia sinensis var. sinensis]	--	RecName: Full=Secreted protein {ECO:0000256|Google:ProtNLM};	--	GO:0016020,membrane	--
TEA000382	TEA000382	Scaffold1813	-	381977	386595	4619	0	0	0	0	0	0	0	0	0	--	--	hypothetical protein TEA_000348 [Camellia sinensis var. sinensis]	RecName: Full=Wall-associated receptor kinase 5;EC=2.7.11.-;Flags: Precursor;	RecName: Full=EGF-like domain-containing protein {ECO:0000259|PROSITE:PS50026};	--	GO:0005886,plasma membrane; GO:0005524,ATP binding; GO:0005509,calcium ion binding; GO:0030247,polysaccharide binding; GO:0106310,protein serine kinase activity; GO:0004674,protein serine/threonine kinase activity; GO:0007166,cell surface receptor signaling pathway; GO:0006468,protein phosphorylation	PF13947.9:Wall-associated receptor kinase galacturonan-binding
TEA000383	TEA000383	Scaffold1813	-	211052	222748	11697	13.3274	13.4051	8.95245	16.3376	14.4387	13.5027	8.43471	15.4244	14.7167	K15082 DNA repair protein RAD7 | (RefSeq) uncharacterized protein LOC105164608 (A)	--	hypothetical protein TEA_000349 [Camellia sinensis var. sinensis]	--	SubName: Full=Uncharacterized protein {ECO:0000313|EMBL:THG17153.1};	KOG1947 Leucine rich repeat proteins, some proteins contain F-box	--	PF12799.10:Leucine Rich repeats (2 copies)
TEA000384	TEA000384	Scaffold1813	-	225453	227800	2348	7.19647	8.02445	5.97998	10.1272	7.69092	9.15174	13.177	9.33193	8.26762	K15082 DNA repair protein RAD7 | (RefSeq) uncharacterized protein LOC111407459 (A)	--	hypothetical protein TEA_000350 [Camellia sinensis var. sinensis]	--	SubName: Full=Uncharacterized protein {ECO:0000313|EMBL:THG17154.1};	--	--	--
TEA000385	TEA000385	Scaffold1813	+	240760	242393	1634	9.08786	11.0069	10.627	23.5568	19.8993	15.1794	1.47551	2.33818	2.35181	K01876 aspartyl-tRNA synthetase [EC:6.1.1.12] | (RefSeq) aspartyl-tRNA synthetase-like (A)	ko00970: Aminoacyl-tRNA biosynthesis	aspartate--tRNA ligase, chloroplastic/mitochondrial-like isoform X2 [Camellia sinensis]	RecName: Full=Aspartate--tRNA ligase, chloroplastic/mitochondrial {ECO:0000305};EC=6.1.1.12 {ECO:0000305};AltName: Full=Aspartyl-tRNA synthetase {ECO:0000305};Short=AspRS {ECO:0000305};	RecName: Full=OB domain-containing protein {ECO:0000259|Pfam:PF01336};	KOG2411 Aspartyl-tRNA synthetase, mitochondrial	GO:0009507,chloroplast; GO:0005829,cytosol; GO:0005739,mitochondrion; GO:0004815,aspartate-tRNA ligase activity; GO:0005524,ATP binding; GO:0003677,DNA binding; GO:0046872,metal ion binding; GO:0006422,aspartyl-tRNA aminoacylation	PF01336.28:OB-fold nucleic acid binding domain
TEA000386	TEA000386	Scaffold1813	+	200704	210897	10194	0.163917	0.176269	0.131443	0.282419	0.205613	0.336847	0.970404	0.532573	0.280874	K01179 endoglucanase [EC:3.2.1.4] | (RefSeq) endoglucanase 16 (A)	ko00500: Starch and sucrose metabolism	hypothetical protein TEA_000352 [Camellia sinensis var. sinensis]	RecName: Full=Endoglucanase 16;EC=3.2.1.4;AltName: Full=Endo-1,4-beta glucanase 16;Flags: Precursor;	RecName: Full=Endoglucanase {ECO:0000256|RuleBase:RU361166};EC=3.2.1.4 {ECO:0000256|RuleBase:RU361166};	--	GO:0005576,extracellular region; GO:0008810,cellulase activity; GO:0071555,cell wall organization; GO:0030245,cellulose catabolic process	PF00759.22:Glycosyl hydrolase family 9
TEA000387	TEA000387	Scaffold1651	+	82829	83776	948	0.576535	0.826412	0.657766	0.869934	0.981124	1.54491	1.10828	0.809828	0.123439	K18801 glucuronoxylan 4-O-methyltransferase [EC:2.1.1.112] | (RefSeq) glucuronoxylan 4-O-methyltransferase 1 (A)	--	protein IRX15-LIKE-like [Camellia sinensis]	RecName: Full=Protein IRX15-LIKE;	RecName: Full=Polysaccharide biosynthesis domain-containing protein {ECO:0000259|Pfam:PF04669};	--	GO:0005794,Golgi apparatus; GO:0000139,Golgi membrane; GO:0009834,plant-type secondary cell wall biogenesis; GO:0045492,xylan biosynthetic process	PF04669.16:Polysaccharide biosynthesis
TEA000388	TEA000388	Scaffold1651	+	161140	165781	4642	19.751	19.6343	15.7807	21.8257	23.0536	22.4034	18.9406	23.0345	21.7869	--	--	hypothetical protein TEA_000354 [Camellia sinensis var. sinensis]	RecName: Full=Transcription factor EMB1444 {ECO:0000303|PubMed:12586866};AltName: Full=Basic helix-loop-helix protein 169 {ECO:0000305};Short=AtbHLH169 {ECO:0000305};Short=bHLH 169 {ECO:0000305};AltName: Full=LONESOME HIGHWAY-like protein 1 {ECO:0000303|PubMed:17626058};AltName: Full=Protein EMBRYO DEFECTIVE 1444 {ECO:0000303|PubMed:12586866};AltName: Full=bHLH transcription factor bHLH169 {ECO:0…	RecName: Full=BHLH domain-containing protein {ECO:0000259|PROSITE:PS50888};	--	GO:0005634,nucleus; GO:0003677,DNA binding; GO:0003700,DNA-binding transcription factor activity; GO:0046983,protein dimerization activity; GO:0048364,root development	PF14215.9:bHLH-MYC and R2R3-MYB transcription factors N-terminal
TEA000389	TEA000389	Scaffold1651	-	451439	458439	7001	16.2801	14.1075	13.429	14.3972	13.6487	13.9415	19.0005	15.4677	15.1217	K19476 vacuolar protein sorting-associated protein IST1 | (RefSeq) vacuolar protein sorting-associated protein IST1-like (A)	ko04144: Endocytosis	filaggrin isoform X1 [Camellia sinensis]	--	RecName: Full=IST1-like protein {ECO:0000256|Google:ProtNLM};	KOG2027 Spindle pole body protein	GO:0015031,protein transport	PF03398.17:Regulator of Vps4 activity in the MVB pathway
TEA000390	TEA000390	Scaffold1651	-	487531	490494	2964	0.442565	0.631516	0.152947	0.091525	0	0.379999	0	0	0	K01047 secretory phospholipase A2 [EC:3.1.1.4] | (RefSeq) phospholipase A2 homolog 3-like isoform X2 (A)	ko00564: Glycerophospholipid metabolism; ko00565: Ether lipid metabolism; ko00590: Arachidonic acid metabolism; ko00591: Linoleic acid metabolism; ko00592: alpha-Linolenic acid metabolism	hypothetical protein TEA_000356 [Camellia sinensis var. sinensis]	RecName: Full=Probable phospholipase A2 homolog 1;EC=3.1.1.4;Flags: Precursor;	SubName: Full=Uncharacterized protein {ECO:0000313|EMBL:THG18535.1};	--	GO:0005576,extracellular region; GO:0005509,calcium ion binding; GO:0008289,lipid binding; GO:0004623,phospholipase A2 activity; GO:0050482,arachidonic acid secretion; GO:0016042,lipid catabolic process; GO:0006644,phospholipid metabolic process; GO:0009555,pollen development; GO:0009846,pollen germination; GO:0009860,pollen tube growth	PF00068.22:Phospholipase A2
TEA000391	TEA000391	Scaffold1651	+	377356	378390	1035	0.878633	0.986096	0.853996	1.00966	0.87035	1.35754	0.450726	0.495331	0.935454	K22733 magnesium transporter | (RefSeq) uncharacterized protein LOC102612526 (A)	--	pentatricopeptide repeat-containing protein At3g26782, mitochondrial-like [Camellia sinensis]	RecName: Full=Pentatricopeptide repeat-containing protein At3g26782, mitochondrial;Flags: Precursor;	RecName: Full=DYW domain-containing protein {ECO:0000259|Pfam:PF14432};	KOG4197 FOG: PPR repeat	GO:0005739,mitochondrion; GO:0003723,RNA binding; GO:0008270,zinc ion binding; GO:0009451,RNA modification	PF14432.9:DYW family of nucleic acid deaminases
TEA000392	TEA000392	Scaffold1651	-	381587	385727	4141	48.8935	49.5891	32.6825	110.157	105.519	53.7023	56.259	63.126	52.6655	K00588 caffeoyl-CoA O-methyltransferase [EC:2.1.1.104] | (RefSeq) probable caffeoyl-CoA O-methyltransferase At4g26220 (A)	ko00940: Phenylpropanoid biosynthesis; ko00941: Flavonoid biosynthesis; ko00945: Stilbenoid, diarylheptanoid and gingerol biosynthesis	probable caffeoyl-CoA O-methyltransferase At4g26220 [Camellia sinensis]	RecName: Full=Probable caffeoyl-CoA O-methyltransferase At4g26220;EC=2.1.1.104;AltName: Full=Trans-caffeoyl-CoA 3-O-methyltransferase;Short=CCoAMT;Short=CCoAOMT;	SubName: Full=Uncharacterized protein {ECO:0000313|EMBL:THG18537.1};	KOG1663 O-methyltransferase	GO:0042409,caffeoyl-CoA O-methyltransferase activity; GO:0046872,metal ion binding; GO:0008757,S-adenosylmethionine-dependent methyltransferase activity; GO:0009809,lignin biosynthetic process; GO:0032259,methylation	PF01596.20:O-methyltransferase
TEA000393	TEA000393	Scaffold3580	+	975372	979719	4348	2.30788	1.1345	1.63258	0.193108	0.430118	1.17747	0.561278	1.53454	1.15457	K23232 8-hydroxygeraniol dehydrogenase [EC:1.1.1.324] | (RefSeq) SAD4, T114; 8-hydroxygeraniol dehydrogenase-like (A)	ko00902: Monoterpenoid biosynthesis	probable mannitol dehydrogenase [Camellia sinensis]	RecName: Full=Probable mannitol dehydrogenase;EC=1.1.1.255;AltName: Full=NAD-dependent mannitol dehydrogenase;	RecName: Full=Enoyl reductase (ER) domain-containing protein {ECO:0000259|SMART:SM00829};	KOG0023 Alcohol dehydrogenase, class V	GO:0046029,mannitol dehydrogenase activity; GO:0008270,zinc ion binding; GO:0071704,organic substance metabolic process	PF08240.15:Alcohol dehydrogenase GroES-like domain
TEA000394	TEA000394	Scaffold3580	-	358888	369565	10678	27.2132	26.6136	20.843	17.5514	22.0498	21.6054	23.908	21.3481	22.9459	K20855 beta-1,3-galactosyltransferase 1/2/3/4/5/7/8 [EC:2.4.1.-] | (RefSeq) beta-1,3-galactosyltransferase 7 (A)	--	beta-1,3-galactosyltransferase 7-like isoform X2 [Camellia sinensis]	RecName: Full=Beta-1,3-galactosyltransferase 7;EC=2.4.1.-;	RecName: Full=Hexosyltransferase {ECO:0000256|RuleBase:RU363063};EC=2.4.1.- {ECO:0000256|RuleBase:RU363063};	KOG2288 Galactosyltransferases	GO:0005794,Golgi apparatus; GO:0000139,Golgi membrane; GO:0048531,beta-1,3-galactosyltransferase activity; GO:0006486,protein glycosylation	PF01762.24:Galactosyltransferase
TEA000395	TEA000395	Scaffold3580	+	214369	233725	19357	0.036443	0	0.020434	0	0.037136	0.127558	0.080811	0.030487	0.037635	K23050 phenylcoumaran benzylic ether reductase [EC:1.3.1.-] | (RefSeq) isoeugenol synthase 1-like (A)	--	hypothetical protein TEA_000361 [Camellia sinensis var. sinensis]	RecName: Full=Protein GAMETE EXPRESSED 2;	SubName: Full=Uncharacterized protein {ECO:0000313|EMBL:THG07361.1};	--	GO:0005886,plasma membrane; GO:0051015,actin filament binding; GO:0030036,actin cytoskeleton organization; GO:0061936,fusion of sperm to egg plasma membrane involved in double fertilization forming a zygote and endosperm; GO:0048235,pollen sperm cell differentiation	PF05368.16:NmrA-like family
TEA000396	TEA000396	Scaffold3580	+	1108238	1124598	16361	4.83857	5.54958	4.10628	6.65502	6.22248	6.61066	2.83777	4.55133	5.24962	--	--	hypothetical protein TEA_000362 [Camellia sinensis var. sinensis]	RecName: Full=F-box protein At5g39450;	RecName: Full=F-box domain-containing protein {ECO:0000259|PROSITE:PS50181};	--	--	PF12014.11:Cyclin D1 binding domain
TEA000397	TEA000397	Scaffold3580	+	1288533	1305623	17091	1.31281	1.76248	0.805067	0.259226	0.22217	0.260813	3.67258	1.87307	1.78276	K13435 serine/threonine-protein kinase Pto | (RefSeq) Pto; serine/threonine protein kinase Pto (A)	ko04626: Plant-pathogen interaction	hypothetical protein TEA_000363 [Camellia sinensis var. sinensis]	RecName: Full=Receptor-like protein kinase FERONIA {ECO:0000303|PubMed:17673660};EC=2.7.11.1;AltName: Full=Protein SIRENE {ECO:0000303|PubMed:12620194};Flags: Precursor;	RecName: Full=Protein kinase domain-containing protein {ECO:0000259|PROSITE:PS50011};	KOG1187 Serine/threonine protein kinase	GO:0043680,filiform apparatus; GO:0005886,plasma membrane; GO:0009506,plasmodesma; GO:0005524,ATP binding; GO:0004672,protein kinase activity; GO:0106310,protein serine kinase activity; GO:0004674,protein serine/threonine kinase activity; GO:0009738,abscisic acid-activated signaling pathway; GO:0009742,brassinosteroid mediated signaling pathway; GO:0032922,circadian regulation of gene expression;…	PF00069.28:Protein kinase domain
TEA000398	TEA000398	Scaffold3580	+	252011	271486	19476	0	0	0	0	0.014209	0	0	0	0	K23050 phenylcoumaran benzylic ether reductase [EC:1.3.1.-] | (RefSeq) isoeugenol synthase 1 (A)	--	hypothetical protein TEA_000364 [Camellia sinensis var. sinensis]	RecName: Full=Isoeugenol synthase 1 {ECO:0000303|PubMed:16782809, ECO:0000303|PubMed:18208524};Short=PhIGS1 {ECO:0000303|PubMed:18208524};EC=1.1.1.319 {ECO:0000269|PubMed:16782809, ECO:0000269|PubMed:17241449};	RecName: Full=CCHC-type domain-containing protein {ECO:0000259|PROSITE:PS50158};	--	GO:0000166,nucleotide binding; GO:0016491,oxidoreductase activity; GO:0007623,circadian rhythm; GO:0009699,phenylpropanoid biosynthetic process	PF00098.26:Zinc knuckle
TEA000399	TEA000399	Scaffold3580	+	1130272	1130757	486	1.92542	2.2106	1.28833	5.43144	6.03766	5.55709	16.6018	4.84339	3.87723	K05906 prenylcysteine oxidase / farnesylcysteine lyase [EC:1.8.3.5 1.8.3.6] | (RefSeq) farnesylcysteine lyase (A)	ko00900: Terpenoid backbone biosynthesis	hypothetical protein TEA_000365 [Camellia sinensis var. sinensis]	RecName: Full=Farnesylcysteine lyase;EC=1.8.3.6;Flags: Precursor;	RecName: Full=Prenylcysteine lyase domain-containing protein {ECO:0000256|Google:ProtNLM};	--	GO:0005764,lysosome; GO:0000325,plant-type vacuole; GO:0102149,farnesylcysteine lyase activity; GO:0001735,prenylcysteine oxidase activity; GO:0009738,abscisic acid-activated signaling pathway; GO:0045338,farnesyl diphosphate metabolic process; GO:0030327,prenylated protein catabolic process; GO:0030328,prenylcysteine catabolic process	PF13450.9:NAD(P)-binding Rossmann-like domain
TEA000400	TEA000400	Scaffold3580	-	424168	427205	3038	2.40047	1.07131	2.29551	0.665513	0.602036	0.633799	1.11767	0.842767	1.92762	K19045 E3 ubiquitin-protein ligase BIG BROTHER and related proteins [EC:2.3.2.27] | (RefSeq) E3 ubiquitin ligase BIG BROTHER-related (A)	--	hypothetical protein TEA_000366 [Camellia sinensis var. sinensis]	RecName: Full=E3 ubiquitin ligase BIG BROTHER-related;Short=AtBBR;EC=2.3.2.27 {ECO:0000250|UniProtKB:Q8L649};AltName: Full=RING-type E3 ubiquitin transferase BIG BROTHER-related {ECO:0000305};	SubName: Full=Uncharacterized protein {ECO:0000313|EMBL:THG07366.1};	KOG0800 FOG: Predicted E3 ubiquitin ligase	GO:0046872,metal ion binding; GO:0004842,ubiquitin-protein transferase activity; GO:0051865,protein autoubiquitination; GO:0016567,protein ubiquitination	--
TEA000401	TEA000401	Scaffold3580	-	829373	834734	5362	63.033	51.1121	55.7127	45.1909	44.6001	54.8524	59.5865	59.6207	54.4429	K13430 serine/threonine-protein kinase PBS1 [EC:2.7.11.1] | (RefSeq) serine/threonine-protein kinase PBS1-like (A)	ko04626: Plant-pathogen interaction	probable receptor-like serine/threonine-protein kinase At5g57670 isoform X1 [Camellia sinensis]	RecName: Full=Protein kinase STUNTED {ECO:0000303|PubMed:22492352};EC=2.7.11.- {ECO:0000255|PROSITE-ProRule:PRU00159};	RecName: Full=Protein kinase domain-containing protein {ECO:0000259|PROSITE:PS50011};	--	GO:0005737,cytoplasm; GO:0005886,plasma membrane; GO:0005524,ATP binding; GO:0016787,hydrolase activity; GO:0004674,protein serine/threonine kinase activity; GO:0009740,gibberellic acid mediated signaling pathway; GO:0010476,gibberellin mediated signaling pathway; GO:0051781,positive regulation of cell division; GO:0006468,protein phosphorylation; GO:0009739,response to gibberellin	PF00069.28:Protein kinase domain
TEA000402	TEA000402	Scaffold3580	+	940747	950440	9694	0.547945	0.529846	0.145633	0.575868	0.574383	0.275354	1.13147	1.75014	3.92543	K23232 8-hydroxygeraniol dehydrogenase [EC:1.1.1.324] | (RefSeq) 8-hydroxygeraniol dehydrogenase-like (A)	ko00902: Monoterpenoid biosynthesis	hypothetical protein TEA_000368 [Camellia sinensis var. sinensis]	RecName: Full=Probable mannitol dehydrogenase;EC=1.1.1.255;AltName: Full=NAD-dependent mannitol dehydrogenase;	RecName: Full=Enoyl reductase (ER) domain-containing protein {ECO:0000259|SMART:SM00829};	KOG0023 Alcohol dehydrogenase, class V	GO:0046029,mannitol dehydrogenase activity; GO:0008270,zinc ion binding; GO:0071704,organic substance metabolic process	PF08240.15:Alcohol dehydrogenase GroES-like domain
TEA000403	TEA000403	Scaffold3580	-	1021999	1026842	4844	9.79706	13.3794	10.1238	13.6801	16.2498	12.0499	9.33803	13.4397	16.9758	K03165 DNA topoisomerase III [EC:5.6.2.1] | (RefSeq) DNA topoisomerase 3-alpha (A)	ko03440: Homologous recombination	hypothetical protein TEA_000369 [Camellia sinensis var. sinensis]	RecName: Full=DNA topoisomerase 3-alpha;EC=5.6.2.1 {ECO:0000255|PROSITE-ProRule:PRU10131};	RecName: Full=CCHC-type domain-containing protein {ECO:0000259|PROSITE:PS50158};	KOG1956 DNA topoisomerase III alpha	GO:0005694,chromosome; GO:0005634,nucleus; GO:0003677,DNA binding; GO:0003917,DNA topoisomerase type I (single strand cut, ATP-independent) activity; GO:0008270,zinc ion binding; GO:0007059,chromosome segregation; GO:0006281,DNA repair; GO:0006265,DNA topological change; GO:0051321,meiotic cell cycle; GO:0000278,mitotic cell cycle; GO:0000712,resolution of meiotic recombination intermediates	PF06839.15:GRF zinc finger
TEA000404	TEA000404	Scaffold3580	-	45521	48935	3415	0.497088	0.553896	0.622277	4.99558	4.99714	1.96776	0.902716	0.806697	0.29906	K05658 ATP-binding cassette, subfamily B (MDR/TAP), member 1 [EC:7.6.2.2] | (RefSeq) uncharacterized protein LOC111781709 (A)	ko02010: ABC transporters	protein SRG1 [Camellia sinensis]	RecName: Full=Oxoglutarate-dependent flavonoid 7-O-demethylase 1 {ECO:0000303|PubMed:25378691};Short=ObF7ODM1 {ECO:0000303|PubMed:25378691};AltName: Full=2-oxoglutarate-dependent dioxygenase 1 {ECO:0000303|PubMed:25378691};Short=ObDIOX1 {ECO:0000303|PubMed:25378691};AltName: Full=8-hydroxysalvigenin 7-O-demethylase {ECO:0000305|PubMed:25378691};EC=1.14.13.- {ECO:0000269|PubMed:25378691};AltName: …	RecName: Full=Fe2OG dioxygenase domain-containing protein {ECO:0000259|PROSITE:PS51471};	KOG0143 Iron/ascorbate family oxidoreductases	GO:0005737,cytoplasm; GO:0016706,2-oxoglutarate-dependent dioxygenase activity; GO:0046872,metal ion binding; GO:0009805,coumarin biosynthetic process; GO:0002238,response to molecule of fungal origin	PF14226.9:non-haem dioxygenase in morphine synthesis N-terminal
TEA000405	TEA000405	Scaffold3580	-	1030438	1048213	17776	8.94508	10.6436	8.37078	14.027	11.6227	10.3506	8.59704	10.1224	11.5059	K03165 DNA topoisomerase III [EC:5.6.2.1] | (RefSeq) DNA topoisomerase 3-alpha (A)	ko03440: Homologous recombination	hypothetical protein TEA_000371 [Camellia sinensis var. sinensis]	RecName: Full=DNA topoisomerase 3-alpha;EC=5.6.2.1 {ECO:0000255|PROSITE-ProRule:PRU10131};	RecName: Full=DNA topoisomerase {ECO:0000256|ARBA:ARBA00012891, ECO:0000256|RuleBase:RU362092};EC=5.6.2.1 {ECO:0000256|ARBA:ARBA00012891, ECO:0000256|RuleBase:RU362092};	KOG1956 DNA topoisomerase III alpha	GO:0005634,nucleus; GO:0003677,DNA binding; GO:0003917,DNA topoisomerase type I (single strand cut, ATP-independent) activity; GO:0008270,zinc ion binding; GO:0006265,DNA topological change	PF01131.23:DNA topoisomerase
TEA000406	TEA000406	Scaffold3580	+	722130	745448	23319	0.183117	0.344759	0.30407	0.279451	0.323508	0.443239	0.435604	0.48166	0.298709	K20093 DNA excision repair protein ERCC-6-like [EC:3.6.4.12] | (RefSeq) protein CHROMATIN REMODELING 24 (A)	--	hypothetical protein TEA_000372 [Camellia sinensis var. sinensis]	RecName: Full=Protein CHROMATIN REMODELING 24 {ECO:0000303|PubMed:16547115};Short=AtCHR24;EC=3.6.4.-;AltName: Full=DNA excision repair protein CHR24 {ECO:0000250|UniProtKB:Q2NKX8};	RecName: Full=Helicase C-terminal domain-containing protein {ECO:0000259|PROSITE:PS51194};	KOG0387 Transcription-coupled repair protein CSB/RAD26 (contains SNF2 family DNA-dependent ATPase domain)	GO:0005634,nucleus; GO:0005524,ATP binding; GO:0140658,ATP-dependent chromatin remodeler activity; GO:0003677,DNA binding; GO:0015616,DNA translocase activity; GO:0004386,helicase activity; GO:0016787,hydrolase activity; GO:0006310,DNA recombination; GO:0045951,positive regulation of mitotic recombination	PF00176.26:SNF2-related domain
TEA000407	TEA000407	Scaffold3580	+	770468	772099	1632	5.08889	6.51185	5.47979	5.61544	5.72449	7.06793	5.91622	2.74342	3.33652	K20093 DNA excision repair protein ERCC-6-like [EC:3.6.4.12] | (RefSeq) protein CHROMATIN REMODELING 24-like (A)	--	pentatricopeptide repeat-containing protein At2g13420, mitochondrial-like [Camellia sinensis]	RecName: Full=Pentatricopeptide repeat-containing protein At2g13420, mitochondrial;Flags: Precursor;	RecName: Full=Pentacotripeptide-repeat region of PRORP domain-containing protein {ECO:0000259|Pfam:PF17177};	KOG4197 FOG: PPR repeat	GO:0005739,mitochondrion	PF13041.9:PPR repeat family
TEA000408	TEA000408	Scaffold3580	+	680239	714226	33988	15.5671	15.2684	17.0044	15.2759	14.6212	12.4814	7.35065	4.04319	8.4821	K03495 tRNA uridine 5-carboxymethylaminomethyl modification enzyme | (RefSeq) uncharacterized protein LOC112008561 isoform X1 (A)	--	hypothetical protein TEA_000374 [Camellia sinensis var. sinensis]	--	RecName: Full=tRNA uridine 5-carboxymethylaminomethyl modification enzyme C-terminal subdomain domain-containing protein {ECO:0000259|SMART:SM01228};	KOG2311 NAD/FAD-utilizing protein possibly involved in translation	GO:0050660,flavin adenine dinucleotide binding; GO:0002098,tRNA wobble uridine modification	PF01134.25:Glucose inhibited division protein A
TEA000409	TEA000409	Scaffold3580	+	6749	7831	1083	3.46539	4.38026	3.4794	4.74207	4.32903	5.35201	3.91136	3.26211	3.73805	--	--	uncharacterized protein LOC114285838 isoform X2 [Camellia sinensis]	--	SubName: Full=Uncharacterized protein {ECO:0000313|EMBL:THG07375.1};	--	--	--
TEA000410	TEA000410	Scaffold3580	+	1131044	1137118	6075	6.8923	6.13211	6.36031	8.73837	9.83357	10.6017	6.00698	6.88067	6.15847	K05906 prenylcysteine oxidase / farnesylcysteine lyase [EC:1.8.3.5 1.8.3.6] | (RefSeq) farnesylcysteine lyase (A)	ko00900: Terpenoid backbone biosynthesis	hypothetical protein TEA_000376 [Camellia sinensis var. sinensis]	RecName: Full=Farnesylcysteine lyase;EC=1.8.3.6;Flags: Precursor;	RecName: Full=Prenylcysteine lyase domain-containing protein {ECO:0000259|Pfam:PF07156};	--	GO:0005764,lysosome; GO:0000325,plant-type vacuole; GO:0102149,farnesylcysteine lyase activity; GO:0001735,prenylcysteine oxidase activity; GO:0009738,abscisic acid-activated signaling pathway; GO:0045338,farnesyl diphosphate metabolic process; GO:0030327,prenylated protein catabolic process; GO:0030328,prenylcysteine catabolic process	PF07156.17:Prenylcysteine lyase
TEA000411	TEA000411	Scaffold3580	-	1155397	1161820	6424	0	0	0	0	0	0	0	0	0	--	--	hypothetical protein TEA_000377 [Camellia sinensis var. sinensis]	RecName: Full=S-protein homolog 29 {ECO:0000303|PubMed:10344198};Flags: Precursor;	RecName: Full=S-protein homolog {ECO:0000256|RuleBase:RU367044};	--	GO:0005576,extracellular region; GO:0060320,rejection of self pollen	PF05938.14:Plant self-incompatibility protein S1
TEA000412	TEA000412	Scaffold3580	+	1539761	1540913	1153	0	0	0	0	0.152469	0.14558	0	0	0	K05391 cyclic nucleotide gated channel, plant | (RefSeq) cyclic nucleotide-gated ion channel 1-like (A)	ko04626: Plant-pathogen interaction	hypothetical protein TEA_000378 [Camellia sinensis var. sinensis]	RecName: Full=Wall-associated receptor kinase-like 4;EC=2.7.11.-;Flags: Precursor;	RecName: Full=Protein kinase domain-containing protein {ECO:0000259|PROSITE:PS50011};	--	GO:0005886,plasma membrane; GO:0005524,ATP binding; GO:0005509,calcium ion binding; GO:0030247,polysaccharide binding; GO:0106310,protein serine kinase activity; GO:0004674,protein serine/threonine kinase activity; GO:0007166,cell surface receptor signaling pathway; GO:0006468,protein phosphorylation	PF00069.28:Protein kinase domain
TEA000413	TEA000413	Scaffold3580	+	615987	621883	5897	3.11025	3.9233	1.77112	1.14943	1.12387	0.834934	0.803493	0.649774	0.237503	K22438 trans-aconitate 3-methyltransferase [EC:2.1.1.145] | (RefSeq) probable S-adenosylmethionine-dependent methyltransferase CRG1 (A)	--	hypothetical protein TEA_000379 [Camellia sinensis var. sinensis]	--	RecName: Full=Methyltransferase type 11 domain-containing protein {ECO:0000259|Pfam:PF08241};	KOG3010 Methyltransferase	GO:0008168,methyltransferase activity	PF08241.15:Methyltransferase domain
TEA000414	TEA000414	Scaffold3401	+	394808	404024	9217	2.67377	2.89093	1.57851	4.84288	3.21172	2.60085	2.25658	1.80902	2.81038	K17805 mitochondrial import inner membrane translocase subunit TIM16 | (RefSeq) mitochondrial import inner membrane translocase subunit PAM16 like 2-like (A)	--	hypothetical protein TEA_000380 [Camellia sinensis var. sinensis]	RecName: Full=Mitochondrial import inner membrane translocase subunit PAM16 like 2 {ECO:0000303|PubMed:24194927};Short=AtPAM16 {ECO:0000303|PubMed:24153405};Short=AtPAM16L2 {ECO:0000303|PubMed:24194927};AltName: Full=Presequence translocated-associated motor subunit PAM16 {ECO:0000250|UniProtKB:P42949};AltName: Full=Protein MUTANT SNC1-ENHANCING 5 {ECO:0000303|PubMed:24153405};AltName: Full=Prote…	SubName: Full=Uncharacterized protein {ECO:0000313|EMBL:THG08152.1};	KOG3442 Uncharacterized conserved protein	GO:0005737,cytoplasm; GO:0005743,mitochondrial inner membrane; GO:0005739,mitochondrion; GO:0005744,TIM23 mitochondrial import inner membrane translocase complex; GO:0009734,auxin-activated signaling pathway; GO:0006952,defense response; GO:0031348,negative regulation of defense response; GO:1900425,negative regulation of defense response to bacterium; GO:1902289,negative regulation of defense re…	PF03656.16:Pam16
TEA000415	TEA000415	Scaffold1241	-	735693	738728	3036	5.65474	7.08336	4.83829	9.59104	8.01478	8.60609	3.29008	5.875	7.33781	K02201 pantetheine-phosphate adenylyltransferase [EC:2.7.7.3] | (RefSeq) phosphopantetheine adenylyltransferase (A)	ko00770: Pantothenate and CoA biosynthesis; ko01240: Biosynthesis of cofactors	hypothetical protein TEA_028762 [Camellia sinensis var. sinensis]	RecName: Full=Phosphopantetheine adenylyltransferase {ECO:0000303|PubMed:12860978};EC=2.7.7.3 {ECO:0000269|PubMed:12860978, ECO:0000269|PubMed:18621975};AltName: Full=AtCoaD {ECO:0000303|PubMed:12860978};AltName: Full=Dephospho-CoA pyrophosphorylase {ECO:0000305};AltName: Full=Pantetheine-phosphate adenylyltransferase {ECO:0000303|PubMed:18621975};	RecName: Full=Cytidyltransferase-like domain-containing protein {ECO:0000256|Google:ProtNLM};	KOG3351 Predicted nucleotidyltransferase	GO:0005737,cytoplasm; GO:0005524,ATP binding; GO:0004140,dephospho-CoA kinase activity; GO:0004595,pantetheine-phosphate adenylyltransferase activity; GO:0015937,coenzyme A biosynthetic process; GO:0006629,lipid metabolic process; GO:0019915,lipid storage; GO:0080020,regulation of coenzyme A biosynthetic process; GO:0006970,response to osmotic stress; GO:0009651,response to salt stress	--
TEA000416	TEA000416	Scaffold1241	-	565436	571382	5947	0.560427	0.646681	0.339504	0.382779	0.338066	0.796162	0.442693	0.799231	0.062161	--	--	late embryogenesis abundant protein D-29-like isoform X1 [Camellia sinensis]	--	SubName: Full=Uncharacterized protein {ECO:0000313|EMBL:KAF5958285.1};	--	--	PF02987.19:Late embryogenesis abundant protein
TEA000417	TEA000417	Scaffold1241	+	561399	562244	846	1.53908	0.752328	1.05296	0.799316	1.53401	1.7063	2.3493	1.32629	0.282428	K15777 4,5-DOPA dioxygenase extradiol [EC:1.13.11.-] | (RefSeq) uncharacterized protein LOC110630336 (A)	ko00965: Betalain biosynthesis	zinc-finger homeodomain protein 6 [Camellia sinensis]	RecName: Full=Zinc-finger homeodomain protein 6;Short=AtZHD6;AltName: Full=Homeobox protein 24;Short=AtHB-24;	RecName: Full=ZF-HD dimerization-type domain-containing protein {ECO:0000256|Google:ProtNLM};	--	GO:0005634,nucleus; GO:0003677,DNA binding; GO:0003700,DNA-binding transcription factor activity; GO:0046872,metal ion binding; GO:0042803,protein homodimerization activity; GO:0000976,transcription cis-regulatory region binding; GO:0006355,regulation of transcription, DNA-templated	PF04770.15:ZF-HD protein dimerisation region
TEA000418	TEA000418	Scaffold1241	+	415074	417396	2323	0.082852	0.052024	0	0.164197	0.183867	0.294797	0.38	0	0.127458	K21630 GATA-type zinc finger protein 1 | (RefSeq) GATA transcription factor 6-like (A)	--	GATA transcription factor 19-like [Camellia sinensis]	RecName: Full=GATA transcription factor 18 {ECO:0000303|PubMed:15084732};AltName: Full=Protein HANABA TARANU {ECO:0000303|PubMed:15367721};	SubName: Full=GATA transcription factor 18-like {ECO:0000313|RefSeq:XP_015890011.1};	KOG1601 GATA-4/5/6 transcription factors	GO:0005634,nucleus; GO:0001228,DNA-binding transcription activator activity, RNA polymerase II-specific; GO:0003700,DNA-binding transcription factor activity; GO:0042803,protein homodimerization activity; GO:0043565,sequence-specific DNA binding; GO:0008270,zinc ion binding; GO:0048825,cotyledon development; GO:0009793,embryo development ending in seed dormancy; GO:0009908,flower development; GO:…	PF00320.30:GATA zinc finger
TEA000419	TEA000419	Scaffold1241	-	363009	380256	17248	10.5189	12.5812	9.2227	15.4783	12.9571	13.1507	15.5399	14.4896	15.2014	K14544 U3 small nucleolar RNA-associated protein 22 | (RefSeq) nucleolar protein 6 (A)	ko03008: Ribosome biogenesis in eukaryotes	nucleolar protein 6 isoform X1 [Camellia sinensis]	RecName: Full=ADP-ribosylation factor-like protein 2;AltName: Full=Protein ARF-like 2;AltName: Full=Protein HALLIMASCH;AltName: Full=Protein TITAN 5;	SubName: Full=Nucleolar protein {ECO:0000313|EMBL:PSR88048.1};	KOG2054 Nucleolar RNA-associated protein (NRAP)	GO:0005737,cytoplasm; GO:0015630,microtubule cytoskeleton; GO:0005525,GTP binding; GO:0003924,GTPase activity; GO:0009793,embryo development ending in seed dormancy; GO:0009558,embryo sac cellularization; GO:0009960,endosperm development; GO:0006457,protein folding; GO:0007021,tubulin complex assembly	PF17406.5:Nrap protein PAP/OAS1-like domain 5
TEA000420	TEA000420	Scaffold1241	-	237449	239660	2212	8.06293	12.2306	7.42951	24.1259	23.7546	16.645	11.5153	13.3084	11.2137	K15333 tRNA guanosine-2'-O-methyltransferase [EC:2.1.1.34] | (RefSeq) uncharacterized protein LOC104224633 (A)	--	hypothetical protein HYC85_008428 [Camellia sinensis]	RecName: Full=Subtilisin-like protease SBT1.7 {ECO:0000303|PubMed:16193095};EC=3.4.21.- {ECO:0000305};AltName: Full=Cucumisin-like serine protease;AltName: Full=Subtilase subfamily 1 member 7 {ECO:0000303|PubMed:16193095};Short=AtSBT1.7 {ECO:0000303|PubMed:16193095};AltName: Full=Subtilisin-like serine protease 1 {ECO:0000303|PubMed:12702015};Short=At-SLP1 {ECO:0000303|PubMed:12702015};Flags: Pre…	RecName: Full=Subtilisin-like protease {ECO:0000256|Google:ProtNLM};	--	GO:0048046,apoplast; GO:0005576,extracellular region; GO:0099503,secretory vesicle; GO:0004252,serine-type endopeptidase activity; GO:0080001,mucilage extrusion from seed coat; GO:0048359,mucilage metabolic process involved in seed coat development; GO:0006508,proteolysis; GO:0010214,seed coat development	PF00082.25:Subtilase family
TEA000421	TEA000421	Scaffold1241	+	663337	665557	2221	2.94983	5.95092	8.25949	0.071366	0.792233	3.00255	5.0867	1.87623	3.77453	K18878 BHLH transcription factor Upa20 | (RefSeq) Upa20; transcription factor bHLH137-like (A)	ko04626: Plant-pathogen interaction	transcription factor BEE 2-like [Camellia sinensis]	RecName: Full=Transcription factor bHLH63;AltName: Full=Basic helix-loop-helix protein 63;Short=AtbHLH63;Short=bHLH 63;AltName: Full=Protein CRYPTOCHROME INTERACTING BASIC-HELIX-LOOP-HELIX 1;AltName: Full=Transcription factor EN 84;AltName: Full=bHLH transcription factor bHLH063;	SubName: Full=Putative transcription factor bHLH63 {ECO:0000313|EMBL:MPA55515.1};EC=3.6.5.- {ECO:0000313|EMBL:MPA55515.1};	--	GO:0005634,nucleus; GO:0003677,DNA binding; GO:0003700,DNA-binding transcription factor activity; GO:0046983,protein dimerization activity; GO:0006351,transcription, DNA-templated; GO:0009908,flower development; GO:0045824,negative regulation of innate immune response; GO:0009911,positive regulation of flower development; GO:0009637,response to blue light	PF00010.29:Helix-loop-helix DNA-binding domain
TEA000422	TEA000422	Scaffold1241	+	690671	691036	366	6.40204	10.7254	6.44407	12.9979	10.6668	17.3032	3.90581	14.4482	6.91606	--	--	--	--	--	--	--	--
TEA000423	TEA000423	Scaffold1241	-	685672	691039	5368	10.1257	11.4769	6.65971	16.3053	18.1191	20.7813	16.623	20.7894	8.02872	K19600 tubby and related proteins | (RefSeq) tubby-like F-box protein 5 (A)	--	tubby-like F-box protein 5 [Camellia sinensis]	RecName: Full=Tubby-like F-box protein 5;Short=OsTLP5;AltName: Full=Tubby-like F-box protein 8;Short=OsTLP8;	RecName: Full=Tubby-like F-box protein {ECO:0000256|RuleBase:RU361125};	KOG2502 Tub family proteins	--	PF01167.21:Tub family
TEA000424	TEA000424	Scaffold1241	+	536945	538090	1146	17.1905	18.126	14.1276	21.2554	21.9699	19.9259	52.8004	17.4141	16.4728	K01247 DNA-3-methyladenine glycosylase II [EC:3.2.2.21] | (RefSeq) putative DNA-3-methyladenine glycosylase YfjP isoform X1 (A)	ko03410: Base excision repair	probable DNA-3-methyladenine glycosylase 2 [Camellia sinensis]	--	RecName: Full=HhH-GPD domain-containing protein {ECO:0000259|SMART:SM00478};	KOG1918 3-methyladenine DNA glycosidase	GO:0003824,catalytic activity; GO:0006284,base-excision repair	PF00730.28:HhH-GPD superfamily base excision DNA repair protein
TEA000425	TEA000425	Scaffold1241	-	607611	615518	7908	0.431258	1.11021	0.831118	1.75108	1.69122	1.53508	2.053	1.59463	1.94797	K17681 ATPase family AAA domain-containing protein 3A/B | (RefSeq) ATPase family AAA domain-containing protein 3C-like (A)	--	hypothetical protein HYC85_005513 [Camellia sinensis]	--	RecName: Full=ATPase family AAA domain-containing protein {ECO:0000259|Pfam:PF12037};	KOG0742 AAA+-type ATPase	GO:0005524,ATP binding	PF12037.11:ATPase family AAA domain-containing protein 3, N-terminal
TEA000426	TEA000426	Scaffold1241	+	675371	684818	9448	24.999	27.2006	23.0408	21.6215	18.683	24.3718	20.2089	24.5787	22.823	K03357 anaphase-promoting complex subunit 10 | (RefSeq) anaphase-promoting complex subunit 10 isoform X3 (A)	ko04120: Ubiquitin mediated proteolysis	anaphase-promoting complex subunit 10 isoform X1 [Camellia sinensis]	RecName: Full=Anaphase-promoting complex subunit 10;Short=APC10;AltName: Full=Cyclosome subunit 10;	RecName: Full=Anaphase-promoting complex subunit 10 {ECO:0000256|PIRNR:PIRNR028841};	KOG3437 Anaphase-promoting complex (APC), subunit 10	GO:0005680,anaphase-promoting complex; GO:0016604,nuclear body; GO:0031145,anaphase-promoting complex-dependent catabolic process; GO:0007049,cell cycle; GO:0051301,cell division; GO:0032876,negative regulation of DNA endoreduplication; GO:0010087,phloem or xylem histogenesis; GO:0070979,protein K11-linked ubiquitination; GO:0032875,regulation of DNA endoreduplication	PF03256.19:Anaphase-promoting complex, subunit 10 (APC10)
TEA000427	TEA000427	Scaffold1241	+	144606	146800	2195	0	0	0	0	0	0	0	0	0	K15333 tRNA guanosine-2'-O-methyltransferase [EC:2.1.1.34] | (RefSeq) uncharacterized protein LOC104224633 (A)	--	hypothetical protein HYC85_008425 [Camellia sinensis]	RecName: Full=Subtilisin-like protease SBT3 {ECO:0000303|PubMed:27259555};EC=3.4.21.- {ECO:0000269|PubMed:19332543, ECO:0000269|PubMed:19407393, ECO:0000269|PubMed:19805099, ECO:0000269|PubMed:27259555, ECO:0000269|PubMed:27451395};AltName: Full=LeSBT3 {ECO:0000303|PubMed:10350089};AltName: Full=SlSBT3 {ECO:0000303|PubMed:19332543};AltName: Full=Subtilase 3 {ECO:0000303|PubMed:19332543, ECO:00003…	RecName: Full=Subtilisin-like protease {ECO:0000256|Google:ProtNLM};	--	GO:0005615,extracellular space; GO:0042802,identical protein binding; GO:0042803,protein homodimerization activity; GO:0004252,serine-type endopeptidase activity; GO:0008236,serine-type peptidase activity; GO:0006952,defense response; GO:0043171,peptide catabolic process; GO:0009827,plant-type cell wall modification; GO:1900367,positive regulation of defense response to insect; GO:0010628,positiv…	PF00082.25:Subtilase family
TEA000428	TEA000428	Scaffold1241	-	96740	108093	11354	0	0.061133	0.043326	0.067209	0.192551	0.069118	0	0	0	--	--	replication protein A 70 kDa DNA-binding subunit B-like [Camellia sinensis]	--	RecName: Full=Replication protein A OB domain-containing protein {ECO:0000259|Pfam:PF16900};	--	GO:0016020,membrane	PF08646.13:Replication factor-A C terminal domain
TEA000429	TEA000429	Scaffold3135	-	223137	268804	45668	1.48788	1.22178	0.182924	6.43914	4.82537	4.38454	0.191952	0.610595	0.104126	K13459 disease resistance protein RPS2 | (RefSeq) disease resistance protein At4g27190-like isoform X1 (A)	ko04626: Plant-pathogen interaction	hypothetical protein TEA_000381 [Camellia sinensis var. sinensis]	RecName: Full=Disease resistance protein At4g27190;	RecName: Full=AAA+ ATPase domain-containing protein {ECO:0000259|SMART:SM00382};	KOG4658 Apoptotic ATPase	GO:0043531,ADP binding; GO:0005524,ATP binding; GO:0098542,defense response to other organism	PF00931.25:NB-ARC domain
TEA000430	TEA000430	Scaffold3135	+	891307	899900	8594	6.18875	7.14487	3.9188	8.07687	9.48064	7.77492	8.52427	7.989	3.47409	K13416 brassinosteroid insensitive 1-associated receptor kinase 1 [EC:2.7.10.1 2.7.11.1] | (RefSeq) BRASSINOSTEROID INSENSITIVE 1-associated receptor kinase 1-like (A)	ko04016: MAPK signaling pathway - plant; ko04075: Plant hormone signal transduction; ko04626: Plant-pathogen interaction	hypothetical protein TEA_000382 [Camellia sinensis var. sinensis]	RecName: Full=PTI1-like tyrosine-protein kinase At3g15890;EC=2.7.10.2;	RecName: Full=Protein kinase domain-containing protein {ECO:0000259|PROSITE:PS50011};	KOG1187 Serine/threonine protein kinase	GO:0005886,plasma membrane; GO:0005524,ATP binding; GO:0004715,non-membrane spanning protein tyrosine kinase activity; GO:0006468,protein phosphorylation	PF00069.28:Protein kinase domain
TEA000431	TEA000431	Scaffold10956	-	49474	68840	19367	16.5712	15.1119	11.7752	10.9796	9.7244	9.5042	7.32589	10.1229	8.57575	K11593 eukaryotic translation initiation factor 2C | (RefSeq) protein argonaute 4-like (A)	--	hypothetical protein TEA_000383 [Camellia sinensis var. sinensis]	RecName: Full=Protein argonaute 4 {ECO:0000303|PubMed:12522258, ECO:0000303|PubMed:28229965};Short=AtAGO4 {ECO:0000303|PubMed:12522258, ECO:0000303|PubMed:28229965};AltName: Full=Protein OVEREXPRESSOR OF CATIONIC PEROXIDASE 11;	RecName: Full=RNA helicase {ECO:0000256|ARBA:ARBA00012552};EC=3.6.4.13 {ECO:0000256|ARBA:ARBA00012552};	KOG1041 Translation initiation factor 2C (eIF-2C) and related proteins	GO:0015030,Cajal body; GO:0005737,cytoplasm; GO:0000791,euchromatin; GO:0005730,nucleolus; GO:0005654,nucleoplasm; GO:1990904,ribonucleoprotein complex; GO:0003682,chromatin binding; GO:0035198,miRNA binding; GO:0004521,endoribonuclease activity; GO:0035197,siRNA binding; GO:0042742,defense response to bacterium; GO:0051607,defense response to virus; GO:0006306,DNA methylation; GO:0080188,gene si…	PF16486.8:N-terminal domain of argonaute
TEA000432	TEA000432	Scaffold4813	-	632683	637223	4541	0	0	0	0	0	0	0	0	0	--	--	hypothetical protein TEA_000384 [Camellia sinensis var. sinensis]	RecName: Full=Olee1-like protein;Flags: Precursor;	SubName: Full=Uncharacterized protein {ECO:0000313|EMBL:THG02739.1};	--	GO:0005615,extracellular space	PF01190.20:Pollen protein Ole e 1 like
TEA000433	TEA000433	Scaffold4813	+	157358	182336	24979	23.8182	18.6331	21.9913	13.2064	15.0376	15.8455	16.2772	16.3818	16.2896	K17506 protein phosphatase 1L [EC:3.1.3.16] | (RefSeq) probable protein phosphatase 2C 59 (A)	--	hypothetical protein TEA_000385 [Camellia sinensis var. sinensis]	RecName: Full=CBS domain-containing protein CBSX6;	RecName: Full=CBS domain-containing protein {ECO:0000259|PROSITE:PS51371};	KOG1764 5'-AMP-activated protein kinase, gamma subunit	GO:0005634,nucleus; GO:0000325,plant-type vacuole; GO:0005774,vacuolar membrane	PF00571.31:CBS domain
TEA000434	TEA000434	Scaffold4813	-	34482	35743	1262	0	0	0.044673	0	0	0	0	0	0	K01534 Zn2+/Cd2+-exporting ATPase [EC:7.2.2.12 7.2.2.21] | (RefSeq) cadmium/zinc-transporting ATPase HMA3-like (A)	--	receptor-like cytosolic serine/threonine-protein kinase RBK2 [Camellia sinensis]	RecName: Full=Receptor-like cytosolic serine/threonine-protein kinase RBK2;EC=2.7.11.1;AltName: Full=Protein ROP BINDING PROTEIN KINASES 2;	RecName: Full=Protein kinase domain-containing protein {ECO:0000259|PROSITE:PS50011};	KOG1187 Serine/threonine protein kinase	GO:0005737,cytoplasm; GO:0005634,nucleus; GO:0005524,ATP binding; GO:0051020,GTPase binding; GO:0106310,protein serine kinase activity; GO:0004674,protein serine/threonine kinase activity; GO:0006468,protein phosphorylation	PF07714.20:Protein tyrosine and serine/threonine kinase
TEA000435	TEA000435	Scaffold4813	-	182096	196018	13923	9.10842	7.5885	7.94162	15.4807	14.7821	10.6663	10.4178	8.4177	8.92146	K24179 cytochrome P450 family 72 subfamily A61 [EC:1.14.14.-] | (RefSeq) cytochrome P450 72A15 (A)	--	hypothetical protein TEA_000387 [Camellia sinensis var. sinensis]	RecName: Full=Cytochrome P450 CYP72A219;EC=1.14.-.-;AltName: Full=Cytochrome P450 CYP72A129;	RecName: Full=Cytochrome P450 CYP72A219-like {ECO:0000256|Google:ProtNLM};	KOG0157 Cytochrome P450 CYP4/CYP19/CYP26 subfamilies	GO:0016020,membrane; GO:0020037,heme binding; GO:0005506,iron ion binding; GO:0004497,monooxygenase activity; GO:0016705,oxidoreductase activity, acting on paired donors, with incorporation or reduction of molecular oxygen	PF00067.25:Cytochrome P450
TEA000436	TEA000436	Scaffold4813	+	114897	128972	14076	12.201	14.3703	10.6802	13.9629	12.921	14.498	13.7758	12.7091	15.0402	K02068 UDP-glucose/iron transport system ATP-binding protein | (RefSeq) ABC transporter I family member 17 (A)	--	hypothetical protein TEA_000388 [Camellia sinensis var. sinensis]	RecName: Full=Protein TRIGALACTOSYLDIACYLGLYCEROL 3, chloroplastic {ECO:0000303|PubMed:17938172};AltName: Full=ABC transporter I family member 13 {ECO:0000303|PubMed:18299247};Short=ABC transporter ABCI.13 {ECO:0000303|PubMed:18299247};Short=AtABCI13 {ECO:0000303|PubMed:18299247};AltName: Full=Non-intrinsic ABC protein 11 {ECO:0000303|PubMed:11346655};Short=AtNAP11 {ECO:0000303|PubMed:11346655};F…	RecName: Full=ABC transporter domain-containing protein {ECO:0000259|PROSITE:PS50893};	KOG0055 Multidrug/pheromone exporter, ABC superfamily	GO:0009507,chloroplast; GO:0009570,chloroplast stroma; GO:0005634,nucleus; GO:0009536,plastid; GO:0005524,ATP binding; GO:0016887,ATP hydrolysis activity; GO:0006869,lipid transport	PF00005.30:ABC transporter
TEA000437	TEA000437	Scaffold4813	+	101772	113293	11522	35.9348	30.0581	37.6528	41.9669	48.4751	52.239	56.3121	37.5664	52.2381	K01823 isopentenyl-diphosphate Delta-isomerase [EC:5.3.3.2] | (RefSeq) isopentenyl-diphosphate Delta-isomerase I (A)	ko00900: Terpenoid backbone biosynthesis	hypothetical protein TEA_000389 [Camellia sinensis var. sinensis]	RecName: Full=Isopentenyl-diphosphate Delta-isomerase II;EC=5.3.3.2;AltName: Full=Isopentenyl pyrophosphate isomerase II;Short=IPP isomerase II;	RecName: Full=isopentenyl-diphosphate Delta-isomerase {ECO:0000256|ARBA:ARBA00012057};EC=5.3.3.2 {ECO:0000256|ARBA:ARBA00012057};	KOG0142 Isopentenyl pyrophosphate:dimethylallyl pyrophosphate isomerase	GO:0004452,isopentenyl-diphosphate delta-isomerase activity; GO:0046872,metal ion binding; GO:0015995,chlorophyll biosynthetic process; GO:0050992,dimethylallyl diphosphate biosynthetic process; GO:0008299,isoprenoid biosynthetic process; GO:0015979,photosynthesis	PF00293.31:NUDIX domain
TEA000438	TEA000438	Scaffold267	+	3010709	3012994	2286	0.816319	1.06429	1.371	1.08816	1.30042	1.56156	0.419403	0.486292	0.666166	--	--	hypothetical protein TEA_000390 [Camellia sinensis var. sinensis]	RecName: Full=Cation/H(+) antiporter 18;AltName: Full=Protein CATION/H+ EXCHANGER 18;Short=AtCHX18;	RecName: Full=Cation/H+ exchanger domain-containing protein {ECO:0000259|Pfam:PF00999};	KOG1650 Predicted K+/H+-antiporter	GO:0012505,endomembrane system; GO:0005770,late endosome; GO:0016020,membrane; GO:0015297,antiporter activity; GO:0006813,potassium ion transport; GO:0006885,regulation of pH	PF00999.24:Sodium/hydrogen exchanger family
TEA000439	TEA000439	Scaffold267	-	1295959	1312154	16196	0.221851	0.36545	0	0.204709	0.194184	0.131449	0.195867	0.181542	0.158421	K09487 heat shock protein 90kDa beta | (RefSeq) endoplasmin homolog (A)	ko04141: Protein processing in endoplasmic reticulum; ko04626: Plant-pathogen interaction	hypothetical protein TEA_000391 [Camellia sinensis var. sinensis]	RecName: Full=Endoplasmin homolog;AltName: Full=Glucose-regulated protein 94 homolog;Short=GRP-94 homolog;Flags: Precursor;	RecName: Full=Histidine kinase/HSP90-like ATPase domain-containing protein {ECO:0000256|Google:ProtNLM};	KOG0020 Endoplasmic reticulum glucose-regulated protein (GRP94/endoplasmin), HSP90 family	GO:0005788,endoplasmic reticulum lumen; GO:0005524,ATP binding; GO:0016887,ATP hydrolysis activity; GO:0140662,ATP-dependent protein folding chaperone; GO:0051082,unfolded protein binding	PF13855.9:Leucine rich repeat
TEA000440	TEA000440	Scaffold267	+	1142259	1162683	20425	5.65684	8.70859	4.76029	22.0158	21.2302	11.0414	12.4396	12.4961	11.8301	K12127 pseudo-response regulator 1 | (RefSeq) two-component response regulator-like APRR1 (A)	ko04712: Circadian rhythm - plant	hypothetical protein TEA_000392 [Camellia sinensis var. sinensis]	RecName: Full=Two-component response regulator-like APRR1;AltName: Full=ABI3-interacting protein 1;AltName: Full=Pseudo-response regulator 1;AltName: Full=Timing of CAB expression 1;	RecName: Full=valine--tRNA ligase {ECO:0000256|ARBA:ARBA00013169};EC=6.1.1.9 {ECO:0000256|ARBA:ARBA00013169};AltName: Full=Valyl-tRNA synthetase {ECO:0000256|ARBA:ARBA00029936};	KOG1601 GATA-4/5/6 transcription factors	GO:0005634,nucleus; GO:0003677,DNA binding; GO:0003700,DNA-binding transcription factor activity; GO:0007623,circadian rhythm; GO:0010031,circumnutation; GO:0009736,cytokinin-activated signaling pathway; GO:0006351,transcription, DNA-templated; GO:0009908,flower development; GO:0010629,negative regulation of gene expression; GO:0000160,phosphorelay signal transduction system; GO:0006355,regulatio…	PF06203.17:CCT motif
TEA000441	TEA000441	Scaffold267	+	710476	715290	4815	521.265	689.991	771.412	65.9181	118.178	256.383	236.131	155.411	327.07	K10257 acyl-lipid omega-3 desaturase [EC:1.14.19.25 1.14.19.35 1.14.19.36] | (RefSeq) omega-3 fatty acid desaturase, chloroplastic (A)	--	omega-3 fatty acid desaturase, chloroplastic-like [Camellia sinensis]	RecName: Full=Omega-3 fatty acid desaturase, chloroplastic;EC=1.14.19.-;Flags: Precursor;	RecName: Full=Omega-3 fatty acid desaturase {ECO:0000256|Google:ProtNLM};	--	GO:0031969,chloroplast membrane; GO:0016717,oxidoreductase activity, acting on paired donors, with oxidation of a pair of donors resulting in the reduction of molecular oxygen to two molecules of water; GO:0006636,unsaturated fatty acid biosynthetic process	PF11960.11:Domain of unknown function (DUF3474)
TEA000442	TEA000442	Scaffold267	-	2362735	2365948	3214	0	0.118288	0	0.273731	0.290648	0.292644	0.147281	0	0	--	--	hypothetical protein TEA_000394 [Camellia sinensis var. sinensis]	--	RecName: Full=SWIM-type domain-containing protein {ECO:0000259|PROSITE:PS50966};	--	GO:0008270,zinc ion binding	PF10551.12:MULE transposase domain
TEA000443	TEA000443	Scaffold267	+	1077319	1078979	1661	2.95736	4.19215	3.77167	4.25454	4.0677	5.81539	3.39427	2.30953	3.87014	--	--	hypothetical protein TEA_000395 [Camellia sinensis var. sinensis]	RecName: Full=Protein IQ-DOMAIN 21 {ECO:0000303|PubMed:16368012};Short=AtIQD21 {ECO:0000303|PubMed:16368012};AltName: Full=Protein GROWTH CONTROLLED BY ABSCISIC ACID 2 {ECO:0000303|PubMed:11429606};AltName: Full=Protein GUARD CELL ASSOCIATED 2 {ECO:0000303|PubMed:10963598};	RecName: Full=DUF4005 domain-containing protein {ECO:0000259|Pfam:PF13178};	--	GO:0005737,cytoplasm; GO:0005856,cytoskeleton; GO:0005634,nucleus; GO:0005886,plasma membrane; GO:0005516,calmodulin binding; GO:0009738,abscisic acid-activated signaling pathway; GO:0055074,calcium ion homeostasis; GO:0019722,calcium-mediated signaling; GO:0071244,cellular response to carbon dioxide; GO:0090333,regulation of stomatal closure; GO:0009737,response to abscisic acid; GO:0009409,resp…	PF13178.9:Protein of unknown function (DUF4005)
TEA000444	TEA000444	Scaffold267	+	2388653	2402026	13374	8.49775	13.3194	8.00725	21.5189	20.3808	19.9231	6.92781	2.31553	5.12904	K15405 midchain alkane hydroxylase | (RefSeq) alkane hydroxylase MAH1-like (A)	ko00073: Cutin, suberine and wax biosynthesis	hypothetical protein TEA_000396 [Camellia sinensis var. sinensis]	RecName: Full=Alkane hydroxylase MAH1 {ECO:0000303|PubMed:17905869};EC=1.14.-.- {ECO:0000305|PubMed:17905869};AltName: Full=Cytochrome P450 96A15 {ECO:0000305};AltName: Full=Protein MID-CHAIN ALKANE HYDROXYLASE 1 {ECO:0000303|PubMed:17905869};	RecName: Full=Alkane hydroxylase MAH1-like {ECO:0000256|Google:ProtNLM};	KOG0157 Cytochrome P450 CYP4/CYP19/CYP26 subfamilies	GO:0005783,endoplasmic reticulum; GO:0005789,endoplasmic reticulum membrane; GO:0020037,heme binding; GO:0005506,iron ion binding; GO:0080133,midchain alkane hydroxylase activity; GO:0010025,wax biosynthetic process	PF00067.25:Cytochrome P450
TEA000445	TEA000445	Scaffold267	-	190212	192306	2095	0.805075	0.702968	0.818052	2.4884	1.61664	1.36494	0.644749	2.33215	0.435822	K22484 transcriptional regulator CBF1 | (RefSeq) transcription factor bHLH106 (A)	--	hypothetical protein TEA_000397 [Camellia sinensis var. sinensis]	RecName: Full=Transcription factor bHLH51;AltName: Full=Basic helix-loop-helix protein 51;Short=AtbHLH51;Short=bHLH 51;AltName: Full=Transcription factor EN 57;AltName: Full=bHLH transcription factor bHLH051;	RecName: Full=ACT domain-containing protein {ECO:0000256|Google:ProtNLM};	--	GO:0005634,nucleus; GO:0003677,DNA binding; GO:0003700,DNA-binding transcription factor activity; GO:0046983,protein dimerization activity; GO:0006355,regulation of transcription, DNA-templated	--
TEA000446	TEA000446	Scaffold267	-	2340354	2341462	1109	190.356	168.938	226.522	135.681	142.162	197.233	81.1572	127.038	225.918	K02701 photosystem I subunit PsaN | (RefSeq) photosystem I reaction center subunit N, chloroplastic (A)	ko00195: Photosynthesis	photosystem I reaction center subunit N, chloroplastic [Camellia sinensis]	RecName: Full=Photosystem I reaction center subunit N, chloroplastic;Short=PSI-N;Flags: Precursor;	RecName: Full=Photosystem I reaction center subunit N {ECO:0000256|Google:ProtNLM};	--	GO:0030093,chloroplast photosystem I; GO:0019904,protein domain specific binding; GO:0015979,photosynthesis	PF05479.14:Photosystem I reaction centre subunit N (PSAN or PSI-N)
TEA000447	TEA000447	Scaffold267	+	1088752	1089576	825	68.0674	84.6485	55.1283	133.581	135.518	118.543	75.9871	69.5543	78.0717	--	--	phytolongin Phyl2.2 [Camellia sinensis]	RecName: Full=Phytolongin Phyl2.2 {ECO:0000303|PubMed:19889231};	RecName: Full=Longin domain-containing protein {ECO:0000259|PROSITE:PS50859};	--	GO:0016020,membrane; GO:0015031,protein transport	PF13774.9:Regulated-SNARE-like domain
TEA000448	TEA000448	Scaffold267	-	1359489	1369070	9582	0	0.10627	0	0	0	0	0	0	0	K13466 EIX receptor 1/2 | (RefSeq) probable LRR receptor-like serine/threonine-protein kinase At4g36180 (A)	ko04626: Plant-pathogen interaction	hypothetical protein TEA_000400 [Camellia sinensis var. sinensis]	RecName: Full=Receptor-like protein EIX2 {ECO:0000305};AltName: Full=EIX receptor 2 {ECO:0000312|EMBL:AAR28378.1};Flags: Precursor;	RecName: Full=Leucine-rich repeat-containing N-terminal plant-type domain-containing protein {ECO:0000259|Pfam:PF08263};	--	GO:0005886,plasma membrane; GO:0050832,defense response to fungus	PF13855.9:Leucine rich repeat
TEA000449	TEA000449	Scaffold267	-	1090250	1109024	18775	10.9421	14.5727	10.6908	16.809	15.4064	13.5269	13.8872	12.0694	11.249	K17606 immunoglobulin-binding protein 1 | (RefSeq) PP2A regulatory subunit TAP46-like (A)	ko04136: Autophagy - other	hypothetical protein TEA_000401 [Camellia sinensis var. sinensis]	RecName: Full=PP2A regulatory subunit TAP46 {ECO:0000303|PubMed:21216945};Short=NbTAP46 {ECO:0000303|PubMed:21216945};	RecName: Full=PP2A regulatory subunit TAP46 {ECO:0000256|Google:ProtNLM};	KOG2830 Protein phosphatase 2A-associated protein	GO:0005737,cytoplasm; GO:0005634,nucleus; GO:0009966,regulation of signal transduction; GO:0031929,TOR signaling	PF04177.15:TAP42-like family
TEA000450	TEA000450	Scaffold267	-	527457	533093	5637	0.123154	0.170088	0.206031	0.134456	0.180798	0.241648	0.051354	0	0.083284	K23877 xyloglucan O-acetyltransferase | (RefSeq) protein ALTERED XYLOGLUCAN 4 isoform X1 (A)	--	protein ESKIMO 1-like isoform X2 [Camellia sinensis]	RecName: Full=Xylan O-acetyltransferase 1 {ECO:0000303|PubMed:30083810};EC=2.3.1.- {ECO:0000269|PubMed:30083810};AltName: Full=Protein ESKIMO 1 {ECO:0000303|PubMed:17316173};AltName: Full=Protein trichome birefringence-like 29 {ECO:0000303|PubMed:23340742};	RecName: Full=Trichome birefringence-like N-terminal domain-containing protein {ECO:0000259|Pfam:PF14416};	--	GO:0005794,Golgi apparatus; GO:0000139,Golgi membrane; GO:0016413,O-acetyltransferase activity; GO:1990538,xylan O-acetyltransferase activity; GO:0045893,positive regulation of transcription, DNA-templated; GO:0009409,response to cold; GO:0050826,response to freezing; GO:0045492,xylan biosynthetic process	PF13839.9:GDSL/SGNH-like Acyl-Esterase family found in Pmr5 and Cas1p
TEA000451	TEA000451	Scaffold267	+	880506	882871	2366	6.0238	7.75692	9.59904	16.7515	13.3359	17.1553	8.47211	11.2368	14.4209	K10781 fatty acyl-ACP thioesterase B [EC:3.1.2.14 3.1.2.21] | (RefSeq) palmitoyl-acyl carrier protein thioesterase, chloroplastic-like (A)	ko00061: Fatty acid biosynthesis; ko01212: Fatty acid metabolism	hypothetical protein TEA_000403 [Camellia sinensis var. sinensis]	RecName: Full=Palmitoyl-acyl carrier protein thioesterase, chloroplastic;EC=3.1.2.-;AltName: Full=16:0-acyl-carrier protein thioesterase;Short=16:0-ACP thioesterase;AltName: Full=Acyl-[acyl-carrier-protein] hydrolase;AltName: Full=PATE;Flags: Precursor;	RecName: Full=Acyl-[acyl-carrier-protein] hydrolase {ECO:0000256|RuleBase:RU363096};EC=3.1.2.- {ECO:0000256|RuleBase:RU363096};	--	GO:0009507,chloroplast; GO:0000036,acyl carrier activity; GO:0016297,acyl-[acyl-carrier-protein] hydrolase activity; GO:0016296,palmitoyl-[acyl-carrier-protein] hydrolase activity	PF12590.11:Acyl-ATP thioesterase
TEA000452	TEA000452	Scaffold267	-	154034	162538	8505	0.168531	0.225222	0.111386	0.233827	0.451836	0.635479	0.680745	0.083746	0.289585	K09422 transcription factor MYB, plant | (RefSeq) hypothetical protein (A)	--	hypothetical protein TEA_000404 [Camellia sinensis var. sinensis]	RecName: Full=Transcription factor MYB77 {ECO:0000303|PubMed:11597504};AltName: Full=Myb-related protein 77 {ECO:0000303|PubMed:11597504};Short=AtMYB77 {ECO:0000303|PubMed:11597504};AltName: Full=Myb-related protein R2 {ECO:0000303|PubMed:9678577};Short=AtMYBR2 {ECO:0000303|PubMed:9678577};	SubName: Full=Uncharacterized protein {ECO:0000313|EMBL:THG11849.1};	KOG0048 Transcription factor, Myb superfamily	GO:0005634,nucleus; GO:0003700,DNA-binding transcription factor activity; GO:0000981,DNA-binding transcription factor activity, RNA polymerase II-specific; GO:0000978,RNA polymerase II cis-regulatory region sequence-specific DNA binding; GO:0000976,transcription cis-regulatory region binding; GO:0048527,lateral root development; GO:0010929,positive regulation of auxin mediated signaling pathway; …	PF00249.34:Myb-like DNA-binding domain
TEA000453	TEA000453	Scaffold267	-	598318	605680	7363	1.38295	2.1701	1.50817	2.39119	2.89464	3.1066	1.62335	1.29707	1.01878	--	--	hypothetical protein TEA_000405 [Camellia sinensis var. sinensis]	--	RecName: Full=Non-haem dioxygenase N-terminal domain-containing protein {ECO:0000256|Google:ProtNLM};	--	--	PF14624.9:VWA / Hh protein intein-like
TEA000454	TEA000454	Scaffold267	+	913511	924709	11199	19.2565	16.2558	14.8836	19.5856	18.211	20.3533	19.8534	20.6932	11.4668	K11584 serine/threonine-protein phosphatase 2A regulatory subunit B' | (RefSeq) serine/threonine protein phosphatase 2A 57 kDa regulatory subunit B' iota isoform (A)	ko03015: mRNA surveillance pathway	hypothetical protein TEA_000406 [Camellia sinensis var. sinensis]	RecName: Full=Serine/threonine protein phosphatase 2A 57 kDa regulatory subunit B' kappa isoform;Short=AtB' kappa;Short=PP2A, B' subunit, kappa isoform;	RecName: Full=Serine/threonine protein phosphatase 2A regulatory subunit {ECO:0000256|PIRNR:PIRNR028043};	KOG2085 Serine/threonine protein phosphatase 2A, regulatory subunit	GO:0005737,cytoplasm; GO:0000159,protein phosphatase type 2A complex; GO:0019888,protein phosphatase regulator activity; GO:0007165,signal transduction	PF01603.23:Protein phosphatase 2A regulatory B subunit (B56 family)
TEA000455	TEA000455	Scaffold267	+	883447	885792	2346	4.87507	6.36001	7.15555	15.4133	14.5353	13.5769	9.81891	10.0852	11.8808	K10781 fatty acyl-ACP thioesterase B [EC:3.1.2.14 3.1.2.21] | (RefSeq) palmitoyl-acyl carrier protein thioesterase, chloroplastic (A)	ko00061: Fatty acid biosynthesis; ko01212: Fatty acid metabolism	hypothetical protein TEA_000407 [Camellia sinensis var. sinensis]	RecName: Full=Palmitoyl-acyl carrier protein thioesterase, chloroplastic;EC=3.1.2.-;AltName: Full=16:0-acyl-carrier protein thioesterase;Short=16:0-ACP thioesterase;AltName: Full=Acyl-[acyl-carrier-protein] hydrolase;AltName: Full=PATE;Flags: Precursor;	RecName: Full=Acyl-[acyl-carrier-protein] hydrolase {ECO:0000256|RuleBase:RU363096};EC=3.1.2.- {ECO:0000256|RuleBase:RU363096};	--	GO:0009507,chloroplast; GO:0016296,palmitoyl-[acyl-carrier-protein] hydrolase activity; GO:0006633,fatty acid biosynthetic process	PF01643.20:Acyl-ACP thioesterase
TEA000456	TEA000456	Scaffold267	-	938465	941508	3044	43.0026	34.6609	36.8887	20.3562	22.2606	33.2337	22.9027	44.1773	34.7592	--	--	hypothetical protein TEA_000408 [Camellia sinensis var. sinensis]	RecName: Full=Protein PGR {ECO:0000303|Ref.6};Short=AtPGR {ECO:0000303|Ref.6};AltName: Full=Plasma membrane glucose-responsive regulator {ECO:0000303|Ref.6};AltName: Full=Transmembrane protein 19-like protein {ECO:0000305};AltName: Full=VTE6-related protein {ECO:0000303|PubMed:26452599};Short=VTE6R {ECO:0000303|PubMed:26452599};	SubName: Full=Uncharacterized protein {ECO:0000313|EMBL:THG11853.1};	KOG4491 Predicted membrane protein	GO:0016020,membrane; GO:0005886,plasma membrane	PF01940.19:Integral membrane protein DUF92
TEA000457	TEA000457	Scaffold267	+	2369700	2377378	7679	3.19213	5.16078	3.2686	13.1553	11.2806	8.39483	3.76155	1.75043	4.16942	K02183 calmodulin | (RefSeq) Calmodulin (A)	ko04016: MAPK signaling pathway - plant; ko04070: Phosphatidylinositol signaling system; ko04626: Plant-pathogen interaction	hypothetical protein TEA_000409 [Camellia sinensis var. sinensis]	RecName: Full=Uncharacterized protein At5g64816;Flags: Precursor;	SubName: Full=Uncharacterized protein {ECO:0000313|EMBL:THG11854.1};	--	GO:0009536,plastid	--
TEA000458	TEA000458	Scaffold267	+	887701	892274	4574	4.15862	5.74805	5.47519	8.1892	10.64	9.82318	5.01178	5.99216	8.74521	K10781 fatty acyl-ACP thioesterase B [EC:3.1.2.14 3.1.2.21] | (RefSeq) palmitoyl-acyl carrier protein thioesterase, chloroplastic (A)	ko00061: Fatty acid biosynthesis; ko01212: Fatty acid metabolism	hypothetical protein TEA_000410 [Camellia sinensis var. sinensis]	RecName: Full=Palmitoyl-acyl carrier protein thioesterase, chloroplastic;EC=3.1.2.-;AltName: Full=16:0-acyl-carrier protein thioesterase;Short=16:0-ACP thioesterase;AltName: Full=Acyl-[acyl-carrier-protein] hydrolase;AltName: Full=PATE;Flags: Precursor;	RecName: Full=Acyl-[acyl-carrier-protein] hydrolase {ECO:0000256|RuleBase:RU363096};EC=3.1.2.- {ECO:0000256|RuleBase:RU363096};	--	GO:0009507,chloroplast; GO:0000036,acyl carrier activity; GO:0016297,acyl-[acyl-carrier-protein] hydrolase activity; GO:0016296,palmitoyl-[acyl-carrier-protein] hydrolase activity	PF01643.20:Acyl-ACP thioesterase
TEA000459	TEA000459	Scaffold267	+	94178	98212	4035	2.75723	3.09182	1.54906	2.86135	2.94334	2.78449	2.25347	4.24625	2.00639	K00924 kinase [EC:2.7.1.-] | (RefSeq) LOW QUALITY PROTEIN: receptor protein kinase CLAVATA1-like (A)	--	leucine-rich repeat receptor-like tyrosine-protein kinase PXC3 [Camellia sinensis]	RecName: Full=Leucine-rich repeat receptor-like tyrosine-protein kinase PXC3 {ECO:0000305};EC=2.7.10.1;AltName: Full=Protein PXY/TDR-CORRELATED 3 {ECO:0000303|PubMed:23815750};Flags: Precursor;	RecName: Full=Protein kinase domain-containing protein {ECO:0000259|PROSITE:PS50011};	--	GO:0005886,plasma membrane; GO:0005524,ATP binding; GO:0004714,transmembrane receptor protein tyrosine kinase activity; GO:0006468,protein phosphorylation	PF13855.9:Leucine rich repeat
TEA000460	TEA000460	Scaffold267	-	713662	733885	20224	1.52419	1.84069	1.87007	3.29287	3.41898	3.73397	0.776397	0.782567	1.14976	K01817 phosphoribosylanthranilate isomerase [EC:5.3.1.24] | (RefSeq) N-(5'-phosphoribosyl)anthranilate isomerase 1, chloroplastic (A)	ko00400: Phenylalanine, tyrosine and tryptophan biosynthesis; ko01230: Biosynthesis of amino acids	hypothetical protein TEA_000412 [Camellia sinensis var. sinensis]	RecName: Full=N-(5'-phosphoribosyl)anthranilate isomerase 1, chloroplastic;EC=5.3.1.24 {ECO:0000305|PubMed:7773017};Flags: Precursor;	RecName: Full=phosphoribosylanthranilate isomerase {ECO:0000256|ARBA:ARBA00012572};EC=5.3.1.24 {ECO:0000256|ARBA:ARBA00012572};	KOG4202 Phosphoribosylanthranilate isomerase	GO:0009507,chloroplast; GO:0004640,phosphoribosylanthranilate isomerase activity; GO:0000162,tryptophan biosynthetic process	PF00697.25:N-(5'phosphoribosyl)anthranilate (PRA) isomerase
TEA000461	TEA000461	Scaffold267	+	2170709	2172367	1659	6.68454	7.30224	6.65892	7.348	7.0404	7.74018	3.51803	5.75219	5.96256	K11251 histone H2A | (RefSeq) histone H2AX (A)	--	hypothetical protein TEA_002810 [Camellia sinensis var. sinensis]	RecName: Full=Histone H2AX;	RecName: Full=Histone H2A {ECO:0000256|RuleBase:RU003767};	KOG1756 Histone 2A	GO:0000786,nucleosome; GO:0005634,nucleus; GO:0003677,DNA binding; GO:0046982,protein heterodimerization activity; GO:0030527,structural constituent of chromatin	PF16211.8:C-terminus of histone H2A
TEA000462	TEA000462	Scaffold267	-	41938	45317	3380	0.377547	0.609998	0.279829	0.568447	0.396067	0.552109	1.1388	2.19383	1.47647	K00924 kinase [EC:2.7.1.-] | (RefSeq) receptor-like protein kinase 5 isoform X1 (A)	--	leucine-rich repeat receptor-like tyrosine-protein kinase PXC3 [Camellia sinensis]	RecName: Full=Leucine-rich repeat receptor-like tyrosine-protein kinase PXC3 {ECO:0000305};EC=2.7.10.1;AltName: Full=Protein PXY/TDR-CORRELATED 3 {ECO:0000303|PubMed:23815750};Flags: Precursor;	RecName: Full=Protein kinase domain-containing protein {ECO:0000259|PROSITE:PS50011};	--	GO:0005886,plasma membrane; GO:0005524,ATP binding; GO:0004714,transmembrane receptor protein tyrosine kinase activity; GO:0006468,protein phosphorylation	PF13855.9:Leucine rich repeat
TEA000463	TEA000463	Scaffold267	-	210619	228550	17932	52.918	45.6436	43.6822	41.1487	30.8541	38.5698	28.1348	53.6592	45.6905	K04646 clathrin heavy chain | (RefSeq) clathrin heavy chain 1-like (A)	ko04144: Endocytosis	hypothetical protein TEA_000415 [Camellia sinensis var. sinensis]	RecName: Full=Clathrin heavy chain 1 {ECO:0000303|PubMed:21551390};	RecName: Full=Clathrin heavy chain {ECO:0000256|PIRNR:PIRNR002290};	KOG0985 Vesicle coat protein clathrin, heavy chain	GO:0030132,clathrin coat of coated pit; GO:0030130,clathrin coat of trans-Golgi network vesicle; GO:0071439,clathrin complex; GO:0005829,cytosol; GO:0005794,Golgi apparatus; GO:0000325,plant-type vacuole; GO:0005886,plasma membrane; GO:0009506,plasmodesma; GO:0005773,vacuole; GO:0032051,clathrin light chain binding; GO:0005198,structural molecule activity; GO:0072583,clathrin-dependent endocytosi…	PF00637.23:Region in Clathrin and VPS
TEA000464	TEA000464	Scaffold267	-	1450775	1452264	1490	2.95411	2.83682	3.06698	2.28157	3.88319	8.69696	6.07014	3.44182	0.974314	--	--	hypothetical protein TEA_000416 [Camellia sinensis var. sinensis]	--	SubName: Full=Uncharacterized protein {ECO:0000313|EMBL:THG11861.1};	--	--	PF07795.14:Protein of unknown function (DUF1635)
TEA000465	TEA000465	Scaffold267	-	2230235	2234723	4489	0	0	0	0	0	0	0	0	0	--	--	hypothetical protein TEA_000417 [Camellia sinensis var. sinensis]	--	RecName: Full=Late embryogenesis abundant protein LEA-2 subgroup domain-containing protein {ECO:0000256|Google:ProtNLM};	--	--	--
TEA000466	TEA000466	Scaffold267	-	2419951	2421767	1817	0	0	0	0	0	0	0	0	0	K15402 fatty acid omega-hydroxylase [EC:1.14.-.-] | (RefSeq) cytochrome P450 86B1 (A)	ko00073: Cutin, suberine and wax biosynthesis	hypothetical protein TEA_000418 [Camellia sinensis var. sinensis]	RecName: Full=Alkane hydroxylase MAH1 {ECO:0000303|PubMed:17905869};EC=1.14.-.- {ECO:0000305|PubMed:17905869};AltName: Full=Cytochrome P450 96A15 {ECO:0000305};AltName: Full=Protein MID-CHAIN ALKANE HYDROXYLASE 1 {ECO:0000303|PubMed:17905869};	SubName: Full=Uncharacterized protein {ECO:0000313|EMBL:THG11863.1};	KOG0157 Cytochrome P450 CYP4/CYP19/CYP26 subfamilies	GO:0005783,endoplasmic reticulum; GO:0005789,endoplasmic reticulum membrane; GO:0020037,heme binding; GO:0005506,iron ion binding; GO:0080133,midchain alkane hydroxylase activity; GO:0010025,wax biosynthetic process	--
TEA000467	TEA000467	Scaffold267	-	1062385	1064019	1635	0.034184	0.041543	0.02988	0.0371	0.048932	0	0	0	0	K13466 EIX receptor 1/2 | (RefSeq) receptor-like protein EIX2 (A)	ko04626: Plant-pathogen interaction	hypothetical protein TEA_000419 [Camellia sinensis var. sinensis]	RecName: Full=Receptor-like protein EIX1 {ECO:0000305};AltName: Full=EIX receptor 1 {ECO:0000312|EMBL:AAR28377.1};Flags: Precursor;	RecName: Full=Leucine-rich repeat-containing N-terminal plant-type domain-containing protein {ECO:0000256|Google:ProtNLM};	--	GO:0005886,plasma membrane; GO:0050832,defense response to fungus	PF13855.9:Leucine rich repeat
TEA000468	TEA000468	Scaffold267	+	1427746	1442191	14446	7.94333	10.0042	7.59704	12.9346	11.246	13.224	9.5737	10.9795	10.3841	K10747 DNA ligase 1 [EC:6.5.1.1 6.5.1.6 6.5.1.7] | (RefSeq) DNA ligase 1 (A)	ko03030: DNA replication; ko03410: Base excision repair; ko03420: Nucleotide excision repair; ko03430: Mismatch repair	hypothetical protein TEA_000420 [Camellia sinensis var. sinensis]	RecName: Full=DNA ligase 1;Short=AtLIG1;EC=6.5.1.1 {ECO:0000255|PROSITE-ProRule:PRU10135};AltName: Full=DNA ligase I;AltName: Full=Polydeoxyribonucleotide synthase [ATP] 1;Flags: Precursor;	RecName: Full=DNA ligase {ECO:0000256|RuleBase:RU000617};EC=6.5.1.1 {ECO:0000256|RuleBase:RU000617};	KOG0967 ATP-dependent DNA ligase I	GO:0005739,mitochondrion; GO:0005730,nucleolus; GO:0005634,nucleus; GO:0005524,ATP binding; GO:0003677,DNA binding; GO:0003910,DNA ligase (ATP) activity; GO:0046872,metal ion binding; GO:0007049,cell cycle; GO:0051301,cell division; GO:0071897,DNA biosynthetic process; GO:0080111,DNA demethylation; GO:0006310,DNA recombination; GO:0006260,DNA replication; GO:0006302,double-strand break repair; GO…	PF01068.24:ATP dependent DNA ligase domain
TEA000469	TEA000469	Scaffold267	+	2415634	2416465	832	0	0	0	0	0	0	1.44807	3.22826	4.16402	K10746 exonuclease 1 [EC:3.1.-.-] | (RefSeq) exonuclease 1 (A)	ko03430: Mismatch repair	hypothetical protein TEA_000421 [Camellia sinensis var. sinensis]	RecName: Full=Exonuclease 1;EC=3.1.-.-;	RecName: Full=Exonuclease 1 {ECO:0000256|RuleBase:RU910737};EC=3.1.-.- {ECO:0000256|RuleBase:RU910737};	KOG2518 5'-3' exonuclease	GO:0005634,nucleus; GO:0035312,5'-3' exodeoxyribonuclease activity; GO:0017108,5'-flap endonuclease activity; GO:0003677,DNA binding; GO:0046872,metal ion binding; GO:0032183,SUMO binding; GO:0006281,DNA repair	PF00867.21:XPG I-region
TEA000470	TEA000470	Scaffold267	+	2059102	2063322	4221	0.086946	0.371875	0.25795	0.083572	0.301665	0.552567	2.53156	8.4168	0.087855	K24028 salicylic acid 3-hydroxylase [EC:1.14.11.-] | (RefSeq) hypothetical protein (A)	--	probable 2-oxoglutarate-dependent dioxygenase AOP1 [Camellia sinensis]	RecName: Full=Probable 2-oxoglutarate-dependent dioxygenase AOP1;EC=1.14.11.-;	RecName: Full=Fe2OG dioxygenase domain-containing protein {ECO:0000259|PROSITE:PS51471};	KOG0143 Iron/ascorbate family oxidoreductases	GO:0016706,2-oxoglutarate-dependent dioxygenase activity; GO:0046872,metal ion binding	PF03171.23:2OG-Fe(II) oxygenase superfamily
TEA000471	TEA000471	Scaffold267	-	1277298	1280045	2748	0.058022	0.059951	0.046957	0	0	0	0.051969	0	0	K13466 EIX receptor 1/2 | (RefSeq) LRR receptor-like serine/threonine-protein kinase GSO2 (A)	ko04626: Plant-pathogen interaction	hypothetical protein TEA_000423 [Camellia sinensis var. sinensis]	RecName: Full=Receptor-like protein EIX1 {ECO:0000305};AltName: Full=EIX receptor 1 {ECO:0000312|EMBL:AAR28377.1};Flags: Precursor;	SubName: Full=Uncharacterized protein {ECO:0000313|EMBL:THG11868.1};	KOG0619 FOG: Leucine rich repeat	GO:0005886,plasma membrane; GO:0050832,defense response to fungus	PF13855.9:Leucine rich repeat
TEA000472	TEA000472	Scaffold267	+	2032154	2037094	4941	18.2314	17.973	14.3137	27.4274	25.1359	20.9868	16.027	19.9532	18.5989	--	--	hypothetical protein TEA_000424 [Camellia sinensis var. sinensis]	RecName: Full=Transcription factor BIM2;AltName: Full=BES1-interacting Myc-like protein 2;AltName: Full=Basic helix-loop-helix protein 102;Short=AtbHLH102;Short=bHLH 102;AltName: Full=Transcription factor EN 125;AltName: Full=bHLH transcription factor bHLH102;	RecName: Full=BHLH domain-containing protein {ECO:0000259|PROSITE:PS50888};	--	GO:0005634,nucleus; GO:0003700,DNA-binding transcription factor activity; GO:0042802,identical protein binding; GO:0046983,protein dimerization activity; GO:0000976,transcription cis-regulatory region binding; GO:0006351,transcription, DNA-templated	PF00010.29:Helix-loop-helix DNA-binding domain
TEA000473	TEA000473	Scaffold267	-	199215	204949	5735	18.2155	21.4304	15.869	21.8409	19.5323	18.606	17.7296	19.4781	16.2585	K03844 alpha-1,2-mannosyltransferase [EC:2.4.1.131] | (RefSeq) GDP-Man:Man(3)GlcNAc(2)-PP-Dol alpha-1,2-mannosyltransferase (A)	ko00510: N-Glycan biosynthesis; ko00513: Various types of N-glycan biosynthesis	GDP-Man:Man(3)GlcNAc(2)-PP-Dol alpha-1,2-mannosyltransferase [Camellia sinensis]	RecName: Full=GDP-Man:Man(3)GlcNAc(2)-PP-Dol alpha-1,2-mannosyltransferase;EC=2.4.1.131;AltName: Full=Alpha-1,2-mannosyltransferase ALG11;AltName: Full=Asparagine-linked glycosylation protein 11;AltName: Full=Protein LEAF WILTING 3;	RecName: Full=GDP-Man:Man(3)GlcNAc(2)-PP-Dol alpha-1,2-mannosyltransferase {ECO:0000256|ARBA:ARBA00022018, ECO:0000256|RuleBase:RU367051};EC=2.4.1.131 {ECO:0000256|ARBA:ARBA00012645, ECO:0000256|RuleBase:RU367051};	KOG1387 Glycosyltransferase	GO:0005783,endoplasmic reticulum; GO:0005789,endoplasmic reticulum membrane; GO:0004377,GDP-Man:Man3GlcNAc2-PP-Dol alpha-1,2-mannosyltransferase activity; GO:0006490,oligosaccharide-lipid intermediate biosynthetic process; GO:0009832,plant-type cell wall biogenesis; GO:0006487,protein N-linked glycosylation; GO:0009737,response to abscisic acid; GO:0006970,response to osmotic stress	PF15924.8:ALG11 mannosyltransferase N-terminus
TEA000474	TEA000474	Scaffold267	+	2280451	2285944	5494	59.7755	229.776	61.3218	109.461	192.512	474.949	155.845	595.064	50.4	K24028 salicylic acid 3-hydroxylase [EC:1.14.11.-] | (RefSeq) hypothetical protein (A)	--	probable 2-oxoglutarate-dependent dioxygenase AOP1 [Camellia sinensis]	RecName: Full=Probable 2-oxoglutarate-dependent dioxygenase AOP1;EC=1.14.11.-;Flags: Fragment;	RecName: Full=Fe2OG dioxygenase domain-containing protein {ECO:0000259|PROSITE:PS51471};	KOG0143 Iron/ascorbate family oxidoreductases	GO:0051213,dioxygenase activity; GO:0046872,metal ion binding	PF03171.23:2OG-Fe(II) oxygenase superfamily
TEA000475	TEA000475	Scaffold267	-	2663838	2672024	8187	1.22161	1.81271	0.603783	3.31117	1.68002	2.39434	0.52078	0.379961	0.352246	--	--	hypothetical protein TEA_000427 [Camellia sinensis var. sinensis]	--	SubName: Full=Uncharacterized protein {ECO:0000313|EMBL:THG11872.1};	--	GO:0016020,membrane	PF13855.9:Leucine rich repeat
TEA000476	TEA000476	Scaffold267	+	1064376	1067267	2892	0.040808	0.091781	0.039793	0.130027	0.086015	0.010568	0.016159	0	0	K13466 EIX receptor 1/2 | (RefSeq) receptor-like protein EIX2 isoform X1 (A)	ko04626: Plant-pathogen interaction	receptor-like protein EIX1 [Camellia sinensis]	RecName: Full=Receptor-like protein EIX1 {ECO:0000305};AltName: Full=EIX receptor 1 {ECO:0000312|EMBL:AAR28377.1};Flags: Precursor;	RecName: Full=Leucine-rich repeat-containing N-terminal plant-type domain-containing protein {ECO:0000259|Pfam:PF08263};	--	GO:0005886,plasma membrane; GO:0050832,defense response to fungus	PF13855.9:Leucine rich repeat
TEA000477	TEA000477	Scaffold267	-	2076967	2086426	9460	4.72339	3.64355	5.08871	10.9077	6.65773	6.32915	2.19672	3.686	6.66011	K02868 large subunit ribosomal protein L11e | (RefSeq) 60S ribosomal protein L11 isoform X2 (A)	ko03010: Ribosome	hypothetical protein TEA_000429 [Camellia sinensis var. sinensis]	RecName: Full=60S ribosomal protein L11-1 {ECO:0000303|PubMed:11598216};AltName: Full=L16A {ECO:0000303|PubMed:7655508};	RecName: Full=Ribosomal protein L5 C-terminal domain-containing protein {ECO:0000256|Google:ProtNLM};	KOG0397 60S ribosomal protein L11	GO:0005829,cytosol; GO:0022625,cytosolic large ribosomal subunit; GO:0005730,nucleolus; GO:0009506,plasmodesma; GO:0005773,vacuole; GO:0003729,mRNA binding; GO:0003723,RNA binding; GO:0019843,rRNA binding; GO:0003735,structural constituent of ribosome; GO:0006412,translation	PF00673.24:ribosomal L5P family C-terminus
TEA000478	TEA000478	Scaffold267	-	302534	312559	10026	0.516877	1.09238	0.368313	2.88989	2.49478	3.55536	1.0553	1.83388	0.943175	K17506 protein phosphatase 1L [EC:3.1.3.16] | (RefSeq) probable protein phosphatase 2C 25 (A)	--	hypothetical protein TEA_000430 [Camellia sinensis var. sinensis]	RecName: Full=Probable protein phosphatase 2C 25;Short=AtPP2C25;EC=3.1.3.16;AltName: Full=Protein phosphatase AP2C1;	RecName: Full=protein-serine/threonine phosphatase {ECO:0000256|ARBA:ARBA00013081};EC=3.1.3.16 {ECO:0000256|ARBA:ARBA00013081};	KOG0698 Serine/threonine protein phosphatase	GO:0005634,nucleus; GO:0009536,plastid; GO:0046872,metal ion binding; GO:0017018,myosin phosphatase activity; GO:0004722,protein serine/threonine phosphatase activity; GO:0009738,abscisic acid-activated signaling pathway; GO:0050832,defense response to fungus; GO:0006470,protein dephosphorylation; GO:0009620,response to fungus; GO:0009611,response to wounding	PF00481.24:Protein phosphatase 2C
TEA000479	TEA000479	Scaffold267	+	2333007	2340583	7577	2.86247	2.2479	3.06852	2.29759	2.152	2.58605	2.33765	2.47557	3.18299	K01184 polygalacturonase [EC:3.2.1.15] | (RefSeq) polygalacturonase (A)	ko00040: Pentose and glucuronate interconversions	hypothetical protein TEA_000431 [Camellia sinensis var. sinensis]	RecName: Full=Probable polygalacturonase;Short=PG {ECO:0000250|UniProtKB:Q7M1E7};EC=3.2.1.15;AltName: Full=Pectinase {ECO:0000250|UniProtKB:Q7M1E7};	RecName: Full=Pectate lyase superfamily protein domain-containing protein {ECO:0000256|Google:ProtNLM};	--	GO:0016020,membrane; GO:0004650,polygalacturonase activity; GO:0005975,carbohydrate metabolic process	PF00295.20:Glycosyl hydrolases family 28
TEA000480	TEA000480	Scaffold18353	+	49060	49491	432	0.034335	0	0.395405	0	0	0	0.44352	0.598391	1.58261	--	--	hypothetical protein TEA_000432 [Camellia sinensis var. sinensis]	RecName: Full=Uncharacterized mitochondrial protein AtMg00170/AtMg00620;AltName: Full=ORF139b/ORF139a;	SubName: Full=Uncharacterized protein {ECO:0000313|EMBL:THG16957.1};	--	GO:0031966,mitochondrial membrane	--
TEA000481	TEA000481	Scaffold682	-	441476	442531	1056	7.46556	7.40051	5.15433	7.58213	8.38997	7.43552	14.8839	6.13932	6.12503	--	--	hypothetical protein TEA_000433 [Camellia sinensis var. sinensis]	--	SubName: Full=Uncharacterized protein {ECO:0000313|EMBL:THF98224.1};	KOG2815 Mitochondrial/choloroplast ribosomal protein S15	--	--
TEA000482	TEA000482	Scaffold682	+	2075026	2077925	2900	0	0	0	0	0	0	0	0	0	K23232 8-hydroxygeraniol dehydrogenase [EC:1.1.1.324] | (RefSeq) 8-hydroxygeraniol dehydrogenase-like (A)	ko00902: Monoterpenoid biosynthesis	hypothetical protein TEA_000434 [Camellia sinensis var. sinensis]	RecName: Full=Probable mannitol dehydrogenase;EC=1.1.1.255;AltName: Full=NAD-dependent mannitol dehydrogenase;	RecName: Full=Alcohol dehydrogenase-like C-terminal domain-containing protein {ECO:0000256|Google:ProtNLM};	KOG0023 Alcohol dehydrogenase, class V	GO:0046029,mannitol dehydrogenase activity; GO:0008270,zinc ion binding; GO:0071704,organic substance metabolic process	PF02826.22:D-isomer specific 2-hydroxyacid dehydrogenase, NAD binding domain
TEA000483	TEA000483	Scaffold682	-	1707708	1711205	3498	0.678376	1.05146	0.122649	0.987363	0.8281	0.742053	0.548169	1.22024	0.02566	K01076 abhydrolase domain-containing protein 17 [EC:3.1.2.22] | (RefSeq) alpha/beta hydrolase domain-containing protein 17B (A)	--	hypothetical protein TEA_000435 [Camellia sinensis var. sinensis]	--	SubName: Full=Uncharacterized protein {ECO:0000313|EMBL:THF98226.1};	KOG1552 Predicted alpha/beta hydrolase	--	PF12146.11:Serine aminopeptidase, S33
TEA000484	TEA000484	Scaffold682	+	1606337	1607091	755	0.612184	0.704128	0.528148	1.19752	1.21772	1.36982	1.56698	0.51833	0.411419	K09286 EREBP-like factor | (RefSeq) ethylene-responsive transcription factor 1A-like (A)	--	hypothetical protein TEA_000436 [Camellia sinensis var. sinensis]	RecName: Full=Ethylene-responsive transcription factor 2;Short=AtERF2;AltName: Full=Ethylene-responsive element-binding factor 2;Short=EREBP-2;	RecName: Full=AP2/ERF domain-containing protein {ECO:0000259|PROSITE:PS51032};	--	GO:0005634,nucleus; GO:0003700,DNA-binding transcription factor activity; GO:0000976,transcription cis-regulatory region binding; GO:0051301,cell division; GO:0009873,ethylene-activated signaling pathway; GO:0009864,induced systemic resistance, jasmonic acid mediated signaling pathway; GO:0010087,phloem or xylem histogenesis; GO:0045893,positive regulation of transcription, DNA-templated	PF00847.23:AP2 domain
TEA000485	TEA000485	Scaffold682	+	978523	979875	1353	0	0	0	0	0	0	0	0	0	K11649 SWI/SNF related-matrix-associated actin-dependent regulator of chromatin subfamily C | (GenBank) F-box and associated interaction domain protein (A)	--	F-box protein CPR1-like [Camellia sinensis]	RecName: Full=F-box protein CPR1;AltName: Full=Protein CONSTITUTIVE EXPRESSER OF PR GENES 1;AltName: Full=Protein CONSTITUTIVE EXPRESSER OF PR GENES 30 {ECO:0000303|PubMed:19682297};	RecName: Full=F-box domain-containing protein {ECO:0000259|PROSITE:PS50181};	--	GO:0005737,cytoplasm; GO:0005634,nucleus; GO:0031348,negative regulation of defense response; GO:0042177,negative regulation of protein catabolic process; GO:0009626,plant-type hypersensitive response; GO:0016567,protein ubiquitination	PF00646.36:F-box domain
TEA000486	TEA000486	Scaffold682	-	1854408	1854851	444	0	0	0	0	0	0	0	0	0	--	--	egg cell-secreted protein 1.4-like [Camellia sinensis]	RecName: Full=Egg cell-secreted protein 1.1;Flags: Precursor;	RecName: Full=Prolamin-like domain-containing protein {ECO:0000259|Pfam:PF05617};	--	GO:0031410,cytoplasmic vesicle; GO:0005576,extracellular region; GO:0031982,vesicle; GO:0009567,double fertilization forming a zygote and endosperm; GO:0080155,regulation of double fertilization forming a zygote and endosperm; GO:2000008,regulation of protein localization to cell surface; GO:0048240,sperm capacitation	PF05617.14:Prolamin-like
TEA000487	TEA000487	Scaffold682	+	1628988	1630895	1908	0.066101	0.281545	0.18047	0	0.17764	0.044044	0	0	0	K09286 EREBP-like factor | (RefSeq) hypothetical protein (A)	--	hypothetical protein TEA_000439 [Camellia sinensis var. sinensis]	RecName: Full=Ethylene-responsive transcription factor 1A;Short=AtERF1A;AltName: Full=Ethylene-responsive element-binding factor 1A;Short=EREBP-1A;	RecName: Full=AP2/ERF domain-containing protein {ECO:0000259|PROSITE:PS51032};	--	GO:0005634,nucleus; GO:0003700,DNA-binding transcription factor activity; GO:0000976,transcription cis-regulatory region binding; GO:0051301,cell division; GO:0006952,defense response; GO:0009873,ethylene-activated signaling pathway; GO:0010087,phloem or xylem histogenesis; GO:0009624,response to nematode	PF00847.23:AP2 domain
TEA000488	TEA000488	Scaffold682	+	1355704	1356927	1224	0	0	0	0	0	0	0	0	0	K04079 molecular chaperone HtpG | (RefSeq) hypothetical protein (A)	ko04141: Protein processing in endoplasmic reticulum; ko04626: Plant-pathogen interaction	hypothetical protein TEA_000440 [Camellia sinensis var. sinensis]	RecName: Full=F-box protein At3g07870;	RecName: Full=F-box domain-containing protein {ECO:0000259|PROSITE:PS50181};	--	GO:0009506,plasmodesma; GO:0008284,positive regulation of cell population proliferation	PF07734.16:F-box associated
TEA000489	TEA000489	Scaffold682	-	848510	862440	13931	0.02519	0	0	0	0	0	0	0.056995	0.042773	--	--	hypothetical protein TEA_000441 [Camellia sinensis var. sinensis]	RecName: Full=Receptor-like protein 35 {ECO:0000303|PubMed:18434605};Short=AtRLP35 {ECO:0000303|PubMed:18434605};Flags: Precursor;	SubName: Full=Uncharacterized protein {ECO:0000313|EMBL:THF98232.1};	--	GO:0005886,plasma membrane	--
TEA000490	TEA000490	Scaffold682	+	1344892	1349020	4129	0	1.02049	0	0	0	0	13.2013	21.478	14.765	K15283 solute carrier family 35, member E1 | (RefSeq) phosphoenolpyruvate/phosphate translocator 2, chloroplastic-like (A)	--	hypothetical protein TEA_000442 [Camellia sinensis var. sinensis]	RecName: Full=Phosphoenolpyruvate/phosphate translocator 1, chloroplastic;Short=OsPPT1;Flags: Precursor;	RecName: Full=Sugar phosphate transporter domain-containing protein {ECO:0000259|Pfam:PF03151};	KOG1441 Glucose-6-phosphate/phosphate and phosphoenolpyruvate/phosphate antiporter	GO:0031969,chloroplast membrane; GO:0005794,Golgi apparatus; GO:0015297,antiporter activity; GO:0015121,phosphoenolpyruvate:phosphate antiporter activity; GO:0009670,triose-phosphate:phosphate antiporter activity; GO:0008643,carbohydrate transport; GO:0015714,phosphoenolpyruvate transport; GO:0035436,triose phosphate transmembrane transport	PF03151.19:Triose-phosphate Transporter family
TEA000491	TEA000491	Scaffold682	-	422799	431953	9155	10.2075	11.8564	7.70906	11.5613	9.10159	9.71055	12.2219	8.28884	8.27811	K02956 small subunit ribosomal protein S15 | (RefSeq) ribosomal protein S15 (A)	ko03010: Ribosome	hypothetical protein TEA_000443 [Camellia sinensis var. sinensis]	--	RecName: Full=30S ribosomal protein S15, chloroplastic {ECO:0000256|Google:ProtNLM};	KOG2815 Mitochondrial/choloroplast ribosomal protein S15	GO:0005737,cytoplasm; GO:1990904,ribonucleoprotein complex; GO:0005840,ribosome; GO:0003735,structural constituent of ribosome; GO:0006412,translation	PF00312.25:Ribosomal protein S15
TEA000492	TEA000492	Scaffold682	+	896194	906749	10556	0.108543	0.180848	0.131993	0.838295	0.857423	1.03386	0.419219	0.496085	0.913591	K17302 coatomer subunit beta' | (GenBank) coatomer WD associated domain protein (A)	--	hypothetical protein TEA_000444 [Camellia sinensis var. sinensis]	RecName: Full=F-box protein CPR1;AltName: Full=Protein CONSTITUTIVE EXPRESSER OF PR GENES 1;AltName: Full=Protein CONSTITUTIVE EXPRESSER OF PR GENES 30 {ECO:0000303|PubMed:19682297};	RecName: Full=F-box associated domain-containing protein {ECO:0000259|Pfam:PF07734};	--	GO:0005737,cytoplasm; GO:0005634,nucleus; GO:0031348,negative regulation of defense response; GO:0042177,negative regulation of protein catabolic process; GO:0009626,plant-type hypersensitive response; GO:0016567,protein ubiquitination	PF07734.16:F-box associated
TEA000493	TEA000493	Scaffold682	+	1205890	1221094	15205	0	0	0	0	0	0	0	0	0	K14489 arabidopsis histidine kinase 2/3/4 (cytokinin receptor) [EC:2.7.13.3] | (RefSeq) CYT1; histidine kinase 2 (A)	ko04075: Plant hormone signal transduction	hypothetical protein TEA_000445 [Camellia sinensis var. sinensis]	RecName: Full=Histidine kinase 2;EC=2.7.13.3;AltName: Full=Arabidopsis histidine kinase 2;Short=AtHK2;AltName: Full=Protein AUTHENTIC HIS-KINASE 2;	RecName: Full=Response regulatory domain-containing protein {ECO:0000259|PROSITE:PS50110};	KOG0519 Sensory transduction histidine kinase	GO:0005789,endoplasmic reticulum membrane; GO:0005886,plasma membrane; GO:0009884,cytokinin receptor activity; GO:0042802,identical protein binding; GO:0019900,kinase binding; GO:0000155,phosphorelay sensor kinase activity; GO:0004673,protein histidine kinase activity; GO:0043424,protein histidine kinase binding; GO:0071215,cellular response to abscisic acid stimulus; GO:0070417,cellular response…	PF09739.12:Mini-chromosome maintenance replisome factor
TEA000494	TEA000494	Scaffold682	+	345885	347366	1482	1.50827	2.29961	1.83243	4.8413	3.9819	4.69788	1.43998	1.8938	1.21343	K10268 F-box and leucine-rich repeat protein 2/20 | (RefSeq) F-box/LRR-repeat protein 2 (A)	--	F-box/LRR-repeat protein 2-like [Camellia sinensis]	--	RecName: Full=F-box domain-containing protein {ECO:0000259|Pfam:PF00646};	KOG1947 Leucine rich repeat proteins, some proteins contain F-box	--	PF00646.36:F-box domain
TEA000495	TEA000495	Scaffold682	-	149354	156400	7047	0	0	0.295473	4.57117	4.11417	0.471622	0.466849	0	0.454771	--	--	hypothetical protein TEA_000447 [Camellia sinensis var. sinensis]	--	SubName: Full=Uncharacterized protein {ECO:0000313|EMBL:THF98238.1};	--	--	--
TEA000496	TEA000496	Scaffold682	+	1760053	1779526	19474	0.195371	0.412157	0.341149	0.11777	0.115636	0.262705	0	0.231444	0.20977	K04120 ent-copalyl diphosphate synthase [EC:5.5.1.13] | (RefSeq) ent-copalyl diphosphate synthase, chloroplastic (A)	ko00904: Diterpenoid biosynthesis	hypothetical protein TEA_000448 [Camellia sinensis var. sinensis]	RecName: Full=Ent-copalyl diphosphate synthase 1 {ECO:0000303|PubMed:22284743};Short=IeCPS1 {ECO:0000303|PubMed:22284743};EC=5.5.1.13 {ECO:0000269|PubMed:22284743};	SubName: Full=Uncharacterized protein {ECO:0000313|EMBL:THF98239.1};	--	GO:0009905,ent-copalyl diphosphate synthase activity; GO:0000287,magnesium ion binding; GO:0010333,terpene synthase activity; GO:0009686,gibberellin biosynthetic process; GO:1901946,miltiradiene biosynthetic process; GO:0016114,terpenoid biosynthetic process	PF01397.24:Terpene synthase, N-terminal domain
TEA000497	TEA000497	Scaffold682	+	340276	341742	1467	0.970798	1.28067	1.03769	3.16976	3.74533	4.63924	1.85319	1.31104	1.87197	K10268 F-box and leucine-rich repeat protein 2/20 | (RefSeq) F-box/LRR-repeat protein 2 (A)	--	F-box/LRR-repeat protein 2-like isoform X1 [Camellia sinensis]	--	RecName: Full=F-box domain-containing protein {ECO:0000256|Google:ProtNLM};	KOG1947 Leucine rich repeat proteins, some proteins contain F-box	--	PF12799.10:Leucine Rich repeats (2 copies)
TEA000498	TEA000498	Scaffold2712	-	893738	901664	7927	11.5173	13.7814	14.2209	13.6695	12.5798	11.4512	8.05206	15.1913	14.8504	--	--	hypothetical protein TEA_000450 [Camellia sinensis var. sinensis]	RecName: Full=E3 ubiquitin-protein ligase APD2 {ECO:0000305};EC=2.3.2.27 {ECO:0000269|PubMed:22897245};AltName: Full=Protein ABERRANT POLLEN DEVELOPMENT 2 {ECO:0000303|PubMed:22897245};	RecName: Full=E3 ubiquitin-protein ligase APD1-4 middle domain-containing protein {ECO:0000259|Pfam:PF16041};	--	GO:0005768,endosome; GO:0009705,plant-type vacuole membrane; GO:0046872,metal ion binding; GO:0061630,ubiquitin protein ligase activity; GO:0004842,ubiquitin-protein transferase activity; GO:0000278,mitotic cell cycle; GO:0009555,pollen development; GO:0016567,protein ubiquitination	PF16041.8:Domain of unknown function (DUF4793)
TEA000499	TEA000499	Scaffold2712	-	827123	829409	2287	24.034	22.1689	18.8763	25.2291	24.4399	18.9308	25.4183	26.3932	27.7944	K06100 symplekin | (RefSeq) uncharacterized protein LOC110622332 isoform X1 (A)	ko03015: mRNA surveillance pathway	hypothetical protein TEA_000451 [Camellia sinensis var. sinensis]	--	RecName: Full=Symplekin C-terminal domain-containing protein {ECO:0000259|Pfam:PF12295};	KOG1895 mRNA cleavage and polyadenylation factor II complex, subunit PTA1	--	PF12295.11:Symplekin tight junction protein C terminal
TEA000500	TEA000500	Scaffold2712	+	695421	705822	10402	5.12789	6.2347	5.25587	7.30533	6.7135	5.89738	6.28809	6.90689	6.08809	K13412 calcium-dependent protein kinase [EC:2.7.11.1] | (RefSeq) calcium-dependent protein kinase 13-like (A)	ko04626: Plant-pathogen interaction	hypothetical protein TEA_000452 [Camellia sinensis var. sinensis]	RecName: Full=Calcium-dependent protein kinase 13;EC=2.7.11.1;	SubName: Full=Uncharacterized protein {ECO:0000313|EMBL:THG11627.1};	KOG0032 Ca2+/calmodulin-dependent protein kinase, EF-Hand protein superfamily	GO:0005737,cytoplasm; GO:0005829,cytosol; GO:0005634,nucleus; GO:0005886,plasma membrane; GO:0005524,ATP binding; GO:0005509,calcium ion binding; GO:0009931,calcium-dependent protein serine/threonine kinase activity; GO:0005516,calmodulin binding; GO:0004683,calmodulin-dependent protein kinase activity; GO:0106310,protein serine kinase activity; GO:0004674,protein serine/threonine kinase activity…	PF00069.28:Protein kinase domain
TEA000501	TEA000501	Scaffold2712	-	172366	172731	366	0	0	0	0.401751	0.148415	0.19335	0	0	0.238883	--	--	hypothetical protein TEA_000453 [Camellia sinensis var. sinensis]	RecName: Full=Protein ENHANCED PSEUDOMONAS SUSCEPTIBILITY 1 {ECO:0000303|PubMed:19036031};EC=2.3.1.- {ECO:0000305};	SubName: Full=Uncharacterized protein {ECO:0000313|EMBL:THG11628.1};	--	GO:0016746,acyltransferase activity; GO:0006952,defense response; GO:1900424,regulation of defense response to bacterium; GO:1900150,regulation of defense response to fungus; GO:0009617,response to bacterium; GO:0009753,response to jasmonic acid; GO:0009697,salicylic acid biosynthetic process	PF02458.18:Transferase family
TEA000502	TEA000502	Scaffold2712	-	192378	193853	1476	0.041508	0.046896	0	0.184328	0.108851	0.07789	0.013377	0	0	K19747 BAHD acyltransferase [EC:2.3.1.-] | (RefSeq) BAHD acyltransferase DCR (A)	--	uncharacterized acetyltransferase At3g50280-like [Camellia sinensis]	RecName: Full=Uncharacterized acetyltransferase At3g50280;EC=2.3.1.-;	SubName: Full=Uncharacterized protein {ECO:0000313|EMBL:THG11629.1};	--	GO:0016746,acyltransferase activity	PF02458.18:Transferase family
TEA000503	TEA000503	Scaffold2712	+	747661	752779	5119	0	0	0	0	0	0	0	0	0.061421	K24028 salicylic acid 3-hydroxylase [EC:1.14.11.-] | (RefSeq) flavanone 3-dioxygenase 2 isoform X1 (A)	--	probable 2-oxoglutarate-dependent dioxygenase At5g05600 [Camellia sinensis]	RecName: Full=Jasmonate-induced oxygenase 2 {ECO:0000303|PubMed:28559313};EC=1.14.11.- {ECO:0000269|PubMed:28559313, ECO:0000269|PubMed:28760569, ECO:0000269|PubMed:33516967};AltName: Full=2-oxoglutarate-dependent dioxygenase JOX2 {ECO:0000305};AltName: Full=Jasmonic acid oxidase 2 {ECO:0000303|PubMed:28760569};	RecName: Full=Fe2OG dioxygenase domain-containing protein {ECO:0000259|PROSITE:PS51471};	KOG0143 Iron/ascorbate family oxidoreductases	GO:0005829,cytosol; GO:0016706,2-oxoglutarate-dependent dioxygenase activity; GO:0005506,iron ion binding; GO:0120091,jasmonic acid hydrolase; GO:0097237,cellular response to toxic substance; GO:0006952,defense response; GO:1900366,negative regulation of defense response to insect; GO:1900150,regulation of defense response to fungus; GO:2000022,regulation of jasmonic acid mediated signaling pathw…	PF14226.9:non-haem dioxygenase in morphine synthesis N-terminal
TEA000504	TEA000504	Scaffold2712	-	835455	854938	19484	12.2009	11.9139	8.50459	13.3445	11.1252	9.88836	11.224	14.0128	12.1743	K06100 symplekin | (RefSeq) uncharacterized LOC100262578 (A)	ko03015: mRNA surveillance pathway	hypothetical protein TEA_000456 [Camellia sinensis var. sinensis]	--	RecName: Full=Symplekin/Pta1 N-terminal domain-containing protein {ECO:0000256|Google:ProtNLM};	KOG1895 mRNA cleavage and polyadenylation factor II complex, subunit PTA1	GO:0016020,membrane; GO:0005634,nucleus; GO:0006397,mRNA processing	PF11935.11:Symplekin/PTA1 N-terminal
TEA000505	TEA000505	Scaffold2712	-	790016	795509	5494	20.0066	20.1527	15.3089	22.7911	20.6452	21.1101	21.2776	24.9392	23.6125	K09510 DnaJ homolog subfamily B member 4 | (RefSeq) dnaJ homolog subfamily B member 3-like (A)	--	hypothetical protein TEA_000457 [Camellia sinensis var. sinensis]	RecName: Full=DnaJ protein ERDJ3B {ECO:0000305};AltName: Full=Chaperone protein dnaJ B6 {ECO:0000305};Short=OsDjB6 {ECO:0000303|PubMed:23160806};AltName: Full=Endoplasmic reticulum dnaJ domain-containing protein 3B {ECO:0000305};Short=OsERdj3B {ECO:0000303|PubMed:24153418};Flags: Precursor;	RecName: Full=J domain-containing protein {ECO:0000259|PROSITE:PS50076};	KOG0714 Molecular chaperone (DnaJ superfamily)	GO:0005737,cytoplasm; GO:0005788,endoplasmic reticulum lumen; GO:0051087,chaperone binding; GO:0051082,unfolded protein binding; GO:0042026,protein refolding	PF00226.34:DnaJ domain
TEA000506	TEA000506	Scaffold2712	+	960369	971196	10828	11.8473	13.8791	13.2492	12.0562	13.343	13.537	9.69081	15.9545	9.90902	K14617 LMBR1 domain-containing protein 1 | (RefSeq) LIMR family protein At5g01460-like (A)	--	hypothetical protein TEA_000458 [Camellia sinensis var. sinensis]	RecName: Full=LIMR family protein At3g08930;	RecName: Full=LIMR family protein {ECO:0000256|Google:ProtNLM};	--	GO:0005829,cytosol; GO:0016020,membrane; GO:0009506,plasmodesma	PF04791.19:LMBR1-like membrane protein
TEA000507	TEA000507	Scaffold2712	-	775734	776159	426	36.953	36.1774	21.3094	39.6512	37.5679	34.0325	26.3898	41.2381	42.0617	K09510 DnaJ homolog subfamily B member 4 | (RefSeq) dnaJ homolog subfamily B member 13-like (A)	--	hypothetical protein TEA_000459 [Camellia sinensis var. sinensis]	--	RecName: Full=Chaperone DnaJ C-terminal domain-containing protein {ECO:0000259|Pfam:PF01556};	KOG0714 Molecular chaperone (DnaJ superfamily)	GO:0051082,unfolded protein binding; GO:0006457,protein folding	PF01556.21:DnaJ C terminal domain
TEA000508	TEA000508	Scaffold2712	-	978311	984434	6124	2.0235	1.54649	2.17421	0.783355	2.43588	2.8281	1.40736	1.53109	1.8385	K23978 isoamyl acetate esterase [EC:3.1.1.112] | (RefSeq) GDSL esterase/lipase CPRD49 (A)	--	hypothetical protein TEA_000460 [Camellia sinensis var. sinensis]	RecName: Full=GDSL esterase/lipase WDL1 {ECO:0000303|PubMed:20593223};EC=3.1.1.-;AltName: Full=GDSL esterase/lipase 112 {ECO:0000303|PubMed:22793791};Short=OsGELP112 {ECO:0000303|PubMed:22793791};AltName: Full=Protein WILTED DWARF AND LETHAL 1 {ECO:0000303|PubMed:20593223};Flags: Precursor;	RecName: Full=SGNH hydrolase-type esterase domain-containing protein {ECO:0000259|Pfam:PF13472};	KOG3035 Isoamyl acetate-hydrolyzing esterase	GO:0005783,endoplasmic reticulum; GO:0016787,hydrolase activity	PF13472.9:GDSL-like Lipase/Acylhydrolase family
TEA000509	TEA000509	Scaffold2712	-	767232	772614	5383	6.25715	6.4825	4.31971	5.1538	4.2887	3.71927	5.72696	3.20302	3.72873	K14491 two-component response regulator ARR-B family | (RefSeq) two-component response regulator ARR1-like (A)	ko04075: Plant hormone signal transduction	hypothetical protein TEA_000461 [Camellia sinensis var. sinensis]	RecName: Full=Myb family transcription factor PHL7 {ECO:0000305};AltName: Full=Protein PHR1-LIKE 7 {ECO:0000305};	RecName: Full=HTH myb-type domain-containing protein {ECO:0000256|Google:ProtNLM};	--	GO:0005634,nucleus; GO:0003677,DNA binding; GO:0003700,DNA-binding transcription factor activity; GO:0006355,regulation of transcription, DNA-templated	PF14379.9:MYB-CC type transfactor, LHEQLE motif
TEA000510	TEA000510	Scaffold2712	-	171421	172155	735	0.029832	0	0.092643	0.115736	0.035242	0.124429	0	0	0.027393	K19747 BAHD acyltransferase [EC:2.3.1.-] | (RefSeq) BAHD acyltransferase DCR (A)	--	hypothetical protein TEA_000462 [Camellia sinensis var. sinensis]	RecName: Full=Uncharacterized acetyltransferase At3g50280;EC=2.3.1.-;	SubName: Full=Uncharacterized protein {ECO:0000313|EMBL:THG11637.1};	--	GO:0016746,acyltransferase activity	PF02458.18:Transferase family
TEA000511	TEA000511	Scaffold773	-	2305139	2307943	2805	0.128192	0.131598	0.147975	0	0	0	0	0.046496	0	K00799 glutathione S-transferase [EC:2.5.1.18] | (RefSeq) probable glutathione S-transferase (A)	ko00480: Glutathione metabolism	probable glutathione S-transferase [Camellia sinensis]	RecName: Full=Probable glutathione S-transferase parC;EC=2.5.1.18;AltName: Full=Auxin-regulated protein parC;	RecName: Full=glutathione transferase {ECO:0000256|ARBA:ARBA00012452};EC=2.5.1.18 {ECO:0000256|ARBA:ARBA00012452};	KOG0406 Glutathione S-transferase	GO:0005737,cytoplasm; GO:0004364,glutathione transferase activity; GO:0009734,auxin-activated signaling pathway; GO:0006749,glutathione metabolic process	PF02798.23:Glutathione S-transferase, N-terminal domain
TEA000512	TEA000512	Scaffold773	-	1724366	1726044	1679	0	0	0	0	0	0	0	0	0	K05933 aminocyclopropanecarboxylate oxidase [EC:1.14.17.4] | (RefSeq) 1-aminocyclopropane-1-carboxylate oxidase 5 (A)	ko00270: Cysteine and methionine metabolism	1-aminocyclopropane-1-carboxylate oxidase 5-like [Camellia sinensis]	RecName: Full=1-aminocyclopropane-1-carboxylate oxidase 5;Short=ACC oxidase 5;Short=AtACO5;EC=1.14.17.4;	RecName: Full=Fe2OG dioxygenase domain-containing protein {ECO:0000259|PROSITE:PS51471};	KOG0143 Iron/ascorbate family oxidoreductases	GO:0009815,1-aminocyclopropane-1-carboxylate oxidase activity; GO:0016706,2-oxoglutarate-dependent dioxygenase activity; GO:0031418,L-ascorbic acid binding; GO:0046872,metal ion binding; GO:0006952,defense response; GO:0009693,ethylene biosynthetic process	PF03171.23:2OG-Fe(II) oxygenase superfamily
TEA000513	TEA000513	Scaffold773	+	1702120	1712320	10201	13.252	14.9471	11.2715	12.1362	12.9379	16.1437	9.74377	11.0617	10.7046	K00858 NAD+ kinase [EC:2.7.1.23] | (RefSeq) NAD kinase 2, chloroplastic (A)	ko00760: Nicotinate and nicotinamide metabolism; ko01240: Biosynthesis of cofactors	NAD kinase 2, chloroplastic-like isoform X2 [Camellia sinensis]	RecName: Full=NAD kinase 2, chloroplastic;Short=AtNADK-2;EC=2.7.1.23;Flags: Precursor;	RecName: Full=NAD(+) kinase {ECO:0000256|Google:ProtNLM};	KOG2178 Predicted sugar kinase	GO:0009507,chloroplast; GO:0005524,ATP binding; GO:0005516,calmodulin binding; GO:0003951,NAD+ kinase activity; GO:0019674,NAD metabolic process; GO:0006741,NADP biosynthetic process; GO:0016310,phosphorylation	PF20143.2:ATP-NAD kinase C-terminal domain
TEA000514	TEA000514	Scaffold773	-	2000942	2011799	10858	3.54295	4.83796	2.16296	4.88438	4.51819	8.49563	6.39405	10.6239	1.23336	--	--	DUF724 domain-containing protein 2-like isoform X1 [Camellia sinensis]	RecName: Full=DUF724 domain-containing protein 6 {ECO:0000305};Short=AtDUF6 {ECO:0000303|PubMed:19795213};	RecName: Full=Agenet domain-containing protein {ECO:0000259|SMART:SM00743};	--	GO:0005634,nucleus	PF05266.17:Protein of unknown function (DUF724)
TEA000515	TEA000515	Scaffold773	+	362085	364103	2019	10.6302	8.20028	11.293	8.82758	3.30926	12.8567	46.2082	6.14327	8.58011	--	--	hypothetical protein TEA_029613 [Camellia sinensis var. sinensis]	--	SubName: Full=Uncharacterized protein {ECO:0000313|EMBL:THG04785.1};	--	--	--
TEA000516	TEA000516	Scaffold773	+	2104705	2119015	14311	0.5076	0.5368	0.520946	0.311121	0.333996	0.672453	0.371533	0.861196	0.556408	--	--	hypothetical protein RHGRI_034608 [Rhododendron griersonianum]	RecName: Full=TPD1 protein homolog 1B {ECO:0000305};AltName: Full=TPD1-like protein 1B {ECO:0000303|PubMed:18248596};Short=OsTDL1B {ECO:0000303|PubMed:18248596};Flags: Precursor;	SubName: Full=Uncharacterized protein {ECO:0000313|EMBL:GFZ03612.1};	--	GO:0001709,cell fate determination	--
TEA000517	TEA000517	Scaffold773	-	2265483	2285306	19824	0.056143	0	0	0	0	0	0	0.043376	0.059249	K00799 glutathione S-transferase [EC:2.5.1.18] | (RefSeq) probable glutathione S-transferase (A)	ko00480: Glutathione metabolism	probable glutathione S-transferase [Camellia sinensis]	RecName: Full=Probable glutathione S-transferase parC;EC=2.5.1.18;AltName: Full=Auxin-regulated protein parC;	RecName: Full=glutathione transferase {ECO:0000256|ARBA:ARBA00012452};EC=2.5.1.18 {ECO:0000256|ARBA:ARBA00012452};	KOG0406 Glutathione S-transferase	GO:0005737,cytoplasm; GO:0004364,glutathione transferase activity; GO:0009734,auxin-activated signaling pathway; GO:0006749,glutathione metabolic process	PF02798.23:Glutathione S-transferase, N-terminal domain
TEA000518	TEA000518	Scaffold773	+	2372398	2382944	10547	3.74129	3.78688	3.96329	1.84397	2.72463	3.24345	2.56008	4.07676	2.37928	K10950 ERO1-like protein alpha [EC:1.8.4.-] | (RefSeq) endoplasmic reticulum oxidoreductin-1 isoform X1 (A)	ko04141: Protein processing in endoplasmic reticulum	endoplasmic reticulum oxidoreductin-1-like isoform X1 [Camellia sinensis]	RecName: Full=Endoplasmic reticulum oxidoreductin-1;EC=1.8.4.-;Flags: Precursor;	RecName: Full=Endoplasmic reticulum oxidoreductin 1 {ECO:0000256|Google:ProtNLM};	KOG2608 Endoplasmic reticulum membrane-associated oxidoreductin involved in disulfide bond formation	GO:0005783,endoplasmic reticulum; GO:0005789,endoplasmic reticulum membrane; GO:0071949,FAD binding; GO:0015035,protein-disulfide reductase activity; GO:0016972,thiol oxidase activity; GO:0034975,protein folding in endoplasmic reticulum	PF04137.18:Endoplasmic Reticulum Oxidoreductin 1 (ERO1)
TEA000519	TEA000519	Scaffold773	+	2607226	2609280	2055	36.6103	38.2451	32.4944	29.3352	27.3941	40.162	27.5879	47.3792	32.9216	K17086 transmembrane 9 superfamily member 2/4 | (RefSeq) transmembrane 9 superfamily member 12-like (A)	--	transmembrane 9 superfamily member 12 [Camellia sinensis]	RecName: Full=Transmembrane 9 superfamily member 12 {ECO:0000305};AltName: Full=Endomembrane protein 7 {ECO:0000303|PubMed:22570441};AltName: Full=Transmembrane nine protein 12 {ECO:0000303|PubMed:20681974};Short=AtTMN12 {ECO:0000303|PubMed:20681974};Flags: Precursor;	RecName: Full=Transmembrane 9 superfamily member {ECO:0000256|RuleBase:RU363079};	KOG1278 Endosomal membrane proteins, EMP70	GO:0005768,endosome; GO:0010008,endosome membrane; GO:0005794,Golgi apparatus; GO:0000139,Golgi membrane; GO:0016020,membrane; GO:0000325,plant-type vacuole; GO:0009506,plasmodesma; GO:0005802,trans-Golgi network; GO:0005773,vacuole; GO:0072657,protein localization to membrane	PF02990.19:Endomembrane protein 70
TEA000520	TEA000520	Scaffold773	+	2437544	2453271	15728	29.3734	24.317	21.2127	32.4848	30.8198	25.1028	20.8857	24.9563	25.9706	--	--	LOW QUALITY PROTEIN: uncharacterized protein LOC114316605 [Camellia sinensis]	--	RecName: Full=C3HC-type domain-containing protein {ECO:0000259|Pfam:PF07967};	KOG4765 Uncharacterized conserved protein	GO:0005634,nucleus; GO:0008270,zinc ion binding	PF07967.16:C3HC zinc finger-like
TEA000521	TEA000521	Scaffold773	-	1912663	1931440	18778	41.1827	41.026	39.2679	31.4378	32.0245	34.4621	33.3976	38.5132	42.3017	--	--	uncharacterized protein LOC114316593 [Camellia sinensis]	--	RecName: Full=BRO1 domain-containing protein {ECO:0000259|PROSITE:PS51180};	--	--	PF03097.21:BRO1-like domain
TEA000522	TEA000522	Scaffold773	+	359241	361964	2724	0	0.465779	0.537078	0	0	0	0	0	0	--	--	hypothetical protein TEA_018459 [Camellia sinensis var. sinensis]	--	SubName: Full=Uncharacterized protein {ECO:0000313|EMBL:THF98386.1};	--	--	--
TEA000523	TEA000523	Scaffold773	+	1262590	1272884	10295	16.7439	16.7435	12.1196	9.52146	8.90124	9.8437	9.19572	8.38787	6.39894	K17917 sorting nexin-1/2 | (RefSeq) sorting nexin 1 (A)	ko04144: Endocytosis	sorting nexin 1-like isoform X2 [Camellia sinensis]	RecName: Full=Sorting nexin 1;Short=AtSNX1;AltName: Full=Vacuolar protein sorting-associated protein 5 homolog;	RecName: Full=PX domain-containing protein {ECO:0000259|PROSITE:PS50195};	KOG2273 Membrane coat complex Retromer, subunit VPS5/SNX1, Sorting nexins, and related PX domain-containing proteins	GO:0005768,endosome; GO:0010008,endosome membrane; GO:0005794,Golgi apparatus; GO:0043231,intracellular membrane-bounded organelle; GO:0016020,membrane; GO:0005771,multivesicular body; GO:0005886,plasma membrane; GO:0030904,retromer complex; GO:0035091,phosphatidylinositol binding; GO:0008333,endosome to lysosome transport; GO:0006896,Golgi to vacuole transport; GO:0009958,positive gravitropism; …	PF09325.13:Vps5 C terminal like
TEA000524	TEA000524	Scaffold773	-	2099174	2101111	1938	1.79639	2.8628	1.74246	3.77288	3.76737	4.64371	4.05395	1.83105	2.62431	K19090 CRISPR-associated protein Cas5t | (RefSeq) putative pentatricopeptide repeat-containing protein At3g05240 (A)	--	hypothetical protein HYC85_030509 [Camellia sinensis]	RecName: Full=Pentatricopeptide repeat-containing protein At1g11290, chloroplastic {ECO:0000305};AltName: Full=Protein CHLORORESPIRATORY REDUCTION 22 {ECO:0000303|PubMed:19182104};Flags: Precursor;	RecName: Full=Reverse transcriptase domain-containing protein {ECO:0000259|Pfam:PF00078};	KOG4197 FOG: PPR repeat	GO:0009507,chloroplast; GO:0004519,endonuclease activity; GO:0003729,mRNA binding; GO:0008270,zinc ion binding; GO:0016556,mRNA modification; GO:0006397,mRNA processing	PF01535.23:PPR repeat
TEA000525	TEA000525	Scaffold773	+	1458639	1467522	8884	0	0	0	0	0	0.020714	0	0	0	K17756 long-chain-alcohol oxidase [EC:1.1.3.20] | (RefSeq) long-chain-alcohol oxidase FAO1-like (A)	--	uncharacterized protein LOC114316585 [Camellia sinensis]	RecName: Full=Long-chain-alcohol oxidase FAO1;EC=1.1.3.20;AltName: Full=Long-chain fatty alcohol oxidase 1;	RecName: Full=4Fe-4S ferredoxin-type domain-containing protein {ECO:0000259|PROSITE:PS51379};	--	GO:0016020,membrane; GO:0050660,flavin adenine dinucleotide binding; GO:0046577,long-chain-alcohol oxidase activity	PF05199.16:GMC oxidoreductase
TEA000526	TEA000526	Scaffold773	-	2330273	2334105	3833	1.04093	0.405269	0.841513	0.177684	0.136294	0.2435	0.270516	0	0.296297	K00799 glutathione S-transferase [EC:2.5.1.18] | (RefSeq) probable glutathione S-transferase parC (A)	ko00480: Glutathione metabolism	probable glutathione S-transferase [Camellia sinensis]	RecName: Full=Probable glutathione S-transferase parC;EC=2.5.1.18;AltName: Full=Auxin-regulated protein parC;	RecName: Full=Glutathione S-transferase {ECO:0000256|RuleBase:RU369102};Short=GST {ECO:0000256|RuleBase:RU369102};EC=2.5.1.18 {ECO:0000256|RuleBase:RU369102};	KOG0406 Glutathione S-transferase	GO:0005737,cytoplasm; GO:0004364,glutathione transferase activity; GO:0009734,auxin-activated signaling pathway; GO:0006749,glutathione metabolic process	PF02798.23:Glutathione S-transferase, N-terminal domain
TEA000527	TEA000527	Scaffold773	+	1840649	1853946	13298	34.3258	39.8469	25.9185	35.2993	33.7458	30.0761	39.8547	25.2466	28.9343	K15498 serine/threonine-protein phosphatase 6 catalytic subunit [EC:3.1.3.16] | (RefSeq) phytochrome-associated serine/threonine-protein phosphatase (A)	--	phytochrome-associated serine/threonine-protein phosphatase 3 [Camellia sinensis]	RecName: Full=Phytochrome-associated serine/threonine-protein phosphatase 3 {ECO:0000303|PubMed:12468726};Short=AtFyPP3 {ECO:0000303|PubMed:12468726};EC=3.1.3.16 {ECO:0000269|PubMed:22715043};AltName: Full=Protein EMBRYO DEFECTIVE 2736 {ECO:0000305};	RecName: Full=Serine/threonine-protein phosphatase {ECO:0000256|RuleBase:RU004273};EC=3.1.3.16 {ECO:0000256|RuleBase:RU004273};	KOG0373 Serine/threonine specific protein phosphatase involved in cell cycle control, PP2A-related	GO:0005737,cytoplasm; GO:0005634,nucleus; GO:0000159,protein phosphatase type 2A complex; GO:0017018,myosin phosphatase activity; GO:0004674,protein serine/threonine kinase activity; GO:0004722,protein serine/threonine phosphatase activity; GO:0008270,zinc ion binding; GO:0009910,negative regulation of flower development; GO:0006470,protein dephosphorylation	PF00149.31:Calcineurin-like phosphoesterase
TEA000528	TEA000528	Scaffold773	+	1906266	1907075	810	0.16587	0.703642	0.141644	0.47739	0.572655	1.12037	0	0.063301	0.38287	K04077 chaperonin GroEL | (RefSeq) chaperonin CPN60-like 2, mitochondrial (A)	ko03018: RNA degradation	NDR1/HIN1-like protein 6 [Camellia sinensis]	RecName: Full=NDR1/HIN1-like protein 6 {ECO:0000303|PubMed:26849212};	RecName: Full=Late embryogenesis abundant protein LEA-2 subgroup domain-containing protein {ECO:0000259|Pfam:PF03168};	--	GO:0005829,cytosol; GO:0005886,plasma membrane; GO:0009738,abscisic acid-activated signaling pathway; GO:0010116,positive regulation of abscisic acid biosynthetic process; GO:0009737,response to abscisic acid; GO:0006970,response to osmotic stress; GO:1902074,response to salt	PF03168.16:Late embryogenesis abundant protein
TEA000529	TEA000529	Scaffold773	+	1776759	1781267	4509	18.7788	17.5845	23.989	4.47607	5.37711	10.0075	9.10384	10.6536	20.1982	--	--	UPF0426 protein At1g28150, chloroplastic-like [Camellia sinensis]	RecName: Full=UPF0426 protein At1g28150, chloroplastic;Flags: Precursor;	RecName: Full=UPF0426 protein {ECO:0000256|Google:ProtNLM};	--	GO:0010287,plastoglobule	--
TEA000530	TEA000530	Scaffold773	+	1516529	1520300	3772	0	0	0	0	0	0	0	0	0	K09753 cinnamoyl-CoA reductase [EC:1.2.1.44] | (RefSeq) cinnamoyl-CoA reductase 1-like (A)	ko00940: Phenylpropanoid biosynthesis	hypothetical protein HYC85_021730 [Camellia sinensis]	RecName: Full=Cinnamoyl-CoA reductase 1 {ECO:0000303|PubMed:24985707, ECO:0000303|PubMed:25217505};Short=Ph-CCR1 {ECO:0000303|PubMed:24985707, ECO:0000303|PubMed:25217505};EC=1.2.1.44 {ECO:0000269|PubMed:24985707, ECO:0000269|PubMed:25217505};AltName: Full=Coniferylaldehyde synthase {ECO:0000305};AltName: Full=Coumaroyl-CoA reductase {ECO:0000305|PubMed:24985707};AltName: Full=Feruloyl-CoA reduct…	RecName: Full=Alpha/beta hydrolase fold-3 domain-containing protein {ECO:0000256|Google:ProtNLM};	KOG1502 Flavonol reductase/cinnamoyl-CoA reductase	GO:0005737,cytoplasm; GO:0016621,cinnamoyl-CoA reductase activity; GO:0000166,nucleotide binding; GO:0007623,circadian rhythm; GO:0010597,green leaf volatile biosynthetic process; GO:0009809,lignin biosynthetic process; GO:0009699,phenylpropanoid biosynthetic process	--
TEA000531	TEA000531	Scaffold773	-	1906088	1911703	5616	15.1902	16.868	14.0444	19.3134	18.9281	22.2459	10.343	9.56734	16.9638	--	--	uncharacterized protein LOC114316589 isoform X1 [Camellia sinensis]	--	SubName: Full=UPF0415 protein like {ECO:0000313|EMBL:PSS08337.1};	KOG4529 Uncharacterized conserved protein	--	PF07000.14:Protein of unknown function (DUF1308)
TEA000532	TEA000532	Scaffold773	-	2583461	2593145	9685	8.03551	10.6798	6.59262	17.0853	16.6843	13.6455	12.08	12.5332	12.0303	K02357 elongation factor Ts | (RefSeq) LOW QUALITY PROTEIN: uncharacterized protein LOC111995817 (A)	--	elongation factor Ts, mitochondrial [Camellia sinensis]	RecName: Full=Elongation factor Ts, mitochondrial {ECO:0000255|HAMAP-Rule:MF_03135};Short=EF-Ts {ECO:0000255|HAMAP-Rule:MF_03135};Short=EF-TsMt {ECO:0000255|HAMAP-Rule:MF_03135};Flags: Precursor;	RecName: Full=Elongation factor Ts, mitochondrial {ECO:0000256|HAMAP-Rule:MF_03135};Short=EF-Ts {ECO:0000256|HAMAP-Rule:MF_03135};Short=EF-TsMt {ECO:0000256|HAMAP-Rule:MF_03135};	KOG1071 Mitochondrial translation elongation factor EF-Tsmt, catalyzes nucleotide exchange on EF-Tumt	GO:0005759,mitochondrial matrix; GO:0003746,translation elongation factor activity; GO:0070125,mitochondrial translational elongation	PF00889.22:Elongation factor TS
TEA000533	TEA000533	Scaffold773	-	2126714	2131131	4418	2.52322	3.44964	2.53004	4.50053	4.78505	3.67648	3.74352	3.64922	3.04505	--	--	hypothetical protein TEA_027389 [Camellia sinensis var. sinensis]	--	RecName: Full=cellulase {ECO:0000256|ARBA:ARBA00012601};EC=3.2.1.4 {ECO:0000256|ARBA:ARBA00012601};	--	GO:0005634,nucleus; GO:0008810,cellulase activity; GO:0030245,cellulose catabolic process	PF08424.13:NRDE-2, necessary for RNA interference
TEA000534	TEA000534	Scaffold773	-	2474542	2491698	17157	0.696167	0.665189	0.562975	0.490864	0.684421	0.921198	0.853886	0.382445	0.596503	K13435 serine/threonine-protein kinase Pto | (RefSeq) Pto; serine/threonine protein kinase Pto (A)	ko04626: Plant-pathogen interaction	receptor-like protein kinase FERONIA isoform X1 [Camellia sinensis]	RecName: Full=Receptor-like protein kinase FERONIA {ECO:0000303|PubMed:17673660};EC=2.7.11.1;AltName: Full=Protein SIRENE {ECO:0000303|PubMed:12620194};Flags: Precursor;	RecName: Full=Protein kinase domain-containing protein {ECO:0000259|PROSITE:PS50011};	KOG1187 Serine/threonine protein kinase	GO:0043680,filiform apparatus; GO:0005886,plasma membrane; GO:0009506,plasmodesma; GO:0005524,ATP binding; GO:0004672,protein kinase activity; GO:0106310,protein serine kinase activity; GO:0004674,protein serine/threonine kinase activity; GO:0009738,abscisic acid-activated signaling pathway; GO:0009742,brassinosteroid mediated signaling pathway; GO:0032922,circadian regulation of gene expression;…	PF07714.20:Protein tyrosine and serine/threonine kinase
TEA000535	TEA000535	Scaffold773	+	2582362	2585611	3250	1352.41	1037.53	2075.36	276.67	436.253	761.128	786.891	787.222	1494.8	K08909 light-harvesting complex I chlorophyll a/b binding protein 3 | (RefSeq) chlorophyll a-b binding protein 8, chloroplastic (A)	ko00196: Photosynthesis - antenna proteins	photosystem I chlorophyll a/b-binding protein 3-1, chloroplastic [Camellia sinensis]	RecName: Full=Photosystem I chlorophyll a/b-binding protein 3-1, chloroplastic {ECO:0000303|PubMed:8115553};Short=Lhca3*1 {ECO:0000303|PubMed:8115553};AltName: Full=LHCI type III LHCA3 {ECO:0000305};Flags: Precursor;	RecName: Full=Chlorophyll a-b binding protein, chloroplastic {ECO:0000256|RuleBase:RU363080};	--	GO:0009507,chloroplast; GO:0009534,chloroplast thylakoid; GO:0009535,chloroplast thylakoid membrane; GO:0005634,nucleus; GO:0009522,photosystem I; GO:0010287,plastoglobule; GO:0009579,thylakoid; GO:0016168,chlorophyll binding; GO:0046872,metal ion binding; GO:0003729,mRNA binding; GO:0019904,protein domain specific binding; GO:0009768,photosynthesis, light harvesting in photosystem I; GO:0009409,…	PF00504.24:Chlorophyll A-B binding protein
TEA000536	TEA000536	Scaffold773	-	2383103	2412420	29318	2.52539	2.85085	2.53044	2.89712	2.86908	2.42127	2.28021	1.98097	2.55061	K02519 translation initiation factor IF-2 | (RefSeq) translation initiation factor IF-2, chloroplastic (A)	--	LOW QUALITY PROTEIN: translation initiation factor IF-2, chloroplastic-like [Camellia sinensis]	RecName: Full=Translation initiation factor IF-2, chloroplastic;AltName: Full=PvIF2cp;Flags: Precursor;	RecName: Full=Tr-type G domain-containing protein {ECO:0000259|PROSITE:PS51722};	KOG1145 Mitochondrial translation initiation factor 2 (IF-2; GTPase)	GO:0009507,chloroplast; GO:0005525,GTP binding; GO:0003924,GTPase activity; GO:0003743,translation initiation factor activity	PF11987.11:Translation-initiation factor 2
TEA000537	TEA000537	Scaffold773	+	1893378	1905637	12260	11.7412	16.1748	14.2751	4.62202	4.07058	6.07209	2.45005	4.56712	4.22164	K21804 protein N-lysine methyltransferase METTL21A [EC:2.1.1.-] | (RefSeq) hypothetical protein (A)	--	protein N-lysine methyltransferase METTL21A [Camellia sinensis]	--	SubName: Full=S-adenosyl-L-methionine-dependent methyltransferases superfamily protein {ECO:0000313|EMBL:GFS40547.1};	KOG2793 Putative N2,N2-dimethylguanosine tRNA methyltransferase	GO:0008168,methyltransferase activity; GO:0032259,methylation	PF10294.12:Lysine methyltransferase
TEA000538	TEA000538	Scaffold773	-	2596146	2599121	2976	10.2078	10.615	9.73557	21.0775	20.7464	16.0879	12.3604	12.7517	11.7685	K02357 elongation factor Ts | (RefSeq) polyprotein of EF-Ts, chloroplastic (A)	--	elongation factor Ts, mitochondrial [Camellia sinensis]	RecName: Full=Elongation factor Ts, mitochondrial {ECO:0000255|HAMAP-Rule:MF_03135};Short=EF-Ts {ECO:0000255|HAMAP-Rule:MF_03135};Short=EF-TsMt {ECO:0000255|HAMAP-Rule:MF_03135};Flags: Precursor;	RecName: Full=Elongation factor Ts, mitochondrial {ECO:0000256|HAMAP-Rule:MF_03135};Short=EF-Ts {ECO:0000256|HAMAP-Rule:MF_03135};Short=EF-TsMt {ECO:0000256|HAMAP-Rule:MF_03135};	KOG1071 Mitochondrial translation elongation factor EF-Tsmt, catalyzes nucleotide exchange on EF-Tumt	GO:0005759,mitochondrial matrix; GO:0005739,mitochondrion; GO:0003746,translation elongation factor activity; GO:0070125,mitochondrial translational elongation	PF00889.22:Elongation factor TS
TEA000539	TEA000539	Scaffold773	+	2082001	2101305	19305	6.21925	6.77538	5.60349	9.62865	10.046	10.7023	5.75208	5.11282	6.6667	--	--	uncharacterized protein LOC114316597 isoform X1 [Camellia sinensis]	--	SubName: Full=Testis-expressed sequence 2 protein {ECO:0000313|EMBL:PSR89139.1};	KOG2238 Uncharacterized conserved protein TEX2, contains PH domain	GO:0005783,endoplasmic reticulum; GO:0016020,membrane; GO:0008289,lipid binding; GO:0006869,lipid transport	PF10296.12:Maintenance of mitochondrial morphology protein 1
TEA000540	TEA000540	Scaffold773	+	1564663	1566847	2185	0	0	0	0	0	0	0	0	0	K09753 cinnamoyl-CoA reductase [EC:1.2.1.44] | (RefSeq) cinnamoyl-CoA reductase 1-like (A)	ko00940: Phenylpropanoid biosynthesis	hypothetical protein HYC85_021730 [Camellia sinensis]	RecName: Full=Cinnamoyl-CoA reductase 1 {ECO:0000303|PubMed:24985707, ECO:0000303|PubMed:25217505};Short=Ph-CCR1 {ECO:0000303|PubMed:24985707, ECO:0000303|PubMed:25217505};EC=1.2.1.44 {ECO:0000269|PubMed:24985707, ECO:0000269|PubMed:25217505};AltName: Full=Coniferylaldehyde synthase {ECO:0000305};AltName: Full=Coumaroyl-CoA reductase {ECO:0000305|PubMed:24985707};AltName: Full=Feruloyl-CoA reduct…	RecName: Full=Alpha/beta hydrolase fold-3 domain-containing protein {ECO:0000256|Google:ProtNLM};	KOG1502 Flavonol reductase/cinnamoyl-CoA reductase	GO:0005737,cytoplasm; GO:0016621,cinnamoyl-CoA reductase activity; GO:0000166,nucleotide binding; GO:0007623,circadian rhythm; GO:0010597,green leaf volatile biosynthetic process; GO:0009809,lignin biosynthetic process; GO:0009699,phenylpropanoid biosynthetic process	--
TEA000541	TEA000541	Scaffold773	-	2617284	2631659	14376	13.0163	13.9029	9.85456	9.58554	10.3189	10.7867	19.1811	14.9639	13.5295	K12741 heterogeneous nuclear ribonucleoprotein A1/A3 | (RefSeq) glycine-rich RNA-binding protein 2, mitochondrial-like (A)	ko03040: Spliceosome	flowering time control protein FPA-like [Camellia sinensis]	RecName: Full=Flowering time control protein FPA;	RecName: Full=RRM domain-containing protein {ECO:0000259|PROSITE:PS50102};	KOG0118 FOG: RRM domain	GO:0000785,chromatin; GO:0005634,nucleus; GO:0003723,RNA binding; GO:0030154,cell differentiation; GO:0009553,embryo sac development; GO:0009908,flower development; GO:0006378,mRNA polyadenylation; GO:0009911,positive regulation of flower development; GO:0031048,heterochromatin assembly by small RNA; GO:0010228,vegetative to reproductive phase transition of meristem	PF00076.25:RNA recognition motif. (a.k.a. RRM, RBD, or RNP domain)
TEA000542	TEA000542	Scaffold773	+	1033958	1061942	27985	11.1041	9.02676	6.75912	9.80777	8.30862	9.87749	8.94497	10.9264	8.83819	K14503 brassinosteroid resistant 1/2 | (RefSeq) protein BRASSINAZOLE-RESISTANT 1-like (A)	ko04075: Plant hormone signal transduction	aluminum-activated malate transporter 4-like isoform X1 [Camellia sinensis]	RecName: Full=Aluminum-activated malate transporter 4;Short=AtALMT4;	RecName: Full=Aluminum-activated malate transporter {ECO:0000256|Google:ProtNLM};	KOG4711 Predicted membrane protein	GO:0009705,plant-type vacuole membrane; GO:0005773,vacuole; GO:0005253,anion channel activity; GO:0071423,malate transmembrane transport; GO:0090332,stomatal closure	PF11744.11:Aluminium activated malate transporter
TEA000543	TEA000543	Scaffold565	+	387876	399507	11632	47.4905	41.1101	50.2219	51.7312	58.2299	46.7303	44.6611	43.9483	58.6289	K00434 L-ascorbate peroxidase [EC:1.11.1.11] | (RefSeq) L-ascorbate peroxidase 3-like (A)	ko00053: Ascorbate and aldarate metabolism; ko00480: Glutathione metabolism	L-ascorbate peroxidase 3-like [Camellia sinensis]	RecName: Full=L-ascorbate peroxidase 3;Short=AtAPx03;EC=1.11.1.11;	SubName: Full=Peroxisomal ascorbate peroxidase {ECO:0000313|EMBL:AFI98389.1};	--	GO:0009507,chloroplast; GO:0009941,chloroplast envelope; GO:0046861,glyoxysomal membrane; GO:0005739,mitochondrion; GO:0005778,peroxisomal membrane; GO:0005777,peroxisome; GO:0000325,plant-type vacuole; GO:0005886,plasma membrane; GO:0009506,plasmodesma; GO:0009536,plastid; GO:0005773,vacuole; GO:0020037,heme binding; GO:0016688,L-ascorbate peroxidase activity; GO:0046872,metal ion binding; GO:00…	PF00141.26:Peroxidase
TEA000544	TEA000544	Scaffold565	-	314650	332076	17427	0.069676	0.090079	0.10566	0	0.086594	0	0.300782	0.377539	0.071735	K10736 minichromosome maintenance protein 10 | (RefSeq) protein MCM10 homolog (A)	--	hypothetical protein TEA_000464 [Camellia sinensis var. sinensis]	--	RecName: Full=Zinc finger Mcm10/DnaG-type domain-containing protein {ECO:0000256|Google:ProtNLM};	KOG3056 Protein required for S-phase initiation or completion	GO:0003690,double-stranded DNA binding; GO:0003697,single-stranded DNA binding; GO:0006270,DNA replication initiation	PF09329.14:Primase zinc finger
[truncated: 33,388 more rows]
