# Supplementary material for: Investigation of heat stress responses and adaptation mechanisms by integrative metabolome and transcriptome analysis in tea plants (Camellia sinensis)
Source: Sci Rep. 2024 May 1;14:10023. doi: 10.1038/s41598-024-60411-0 (PMC11063163; doi:10.1038/s41598-024-60411-0)
Supplement: Supplementary file 6 — Supplementary Table S5. [file 41598_2024_60411_MOESM6_ESM.xlsx]

## Sheet: FWH_vs_FWM.DEG_up.Annotation
Table S5 Identification of differentially expressed genes (DEGs) in different groups （FWH_vs_FWM.DEG_up.Annotation）
GeneID	FWH_readcount	FWM_readcount	log2FoldChange	pval	padj	KeggOrtholog	BiologicalProcess	CellularComponent	MolecularFunction
TEA019404	42.5976	561.209	3.7184	1.2572e-32	3.0691e-30	-	-	-	-
TEA022751	18.6981	77.8071	2.0543	0.000771	0.0042336	-	-	-	-
TEA033392	15.4916	39.8921	1.3876	0.010966	0.038872	-	GO:0006468(protein phosphorylation)	-	GO:0005515(protein binding),GO:0004672(protein kinase activity),GO:0005524(ATP binding)
TEA022025	64.367	179.447	1.4724	2.0197e-06	2.3442e-05	-	-	-	-
TEA022027	43.8235	118.689	1.44	7.3471e-05	0.00055271	-	-	-	GO:0005515(protein binding)
TEA027056	20.4882	44.9801	1.1401	0.013183	0.045255	K01738 cysK; cysteine synthase [EC:2.5.1.47]	-	-	-
TEA027051	7.69468	179.816	4.5921	1.0237e-26	1.6217e-24	-	-	-	-
TEA012347	63.9749	149.473	1.2309	6.9676e-06	6.9753e-05	K06620 E2F3; transcription factor E2F3	GO:0006357(regulation of transcription by RNA polymerase II)	-	GO:0000978(RNA polymerase II cis-regulatory region sequence-specific DNA binding),GO:0046983(protein dimerization activity)
TEA029901	116.261	304.285	1.3872	2.0456e-06	2.3703e-05	-	GO:0006355(regulation of transcription, DNA-templated)	-	GO:0003677(DNA binding)
TEA033002	38.2867	90.1354	1.2451	0.00013799	0.00095779	-	-	-	GO:0003824(catalytic activity)
TEA018919	552.036	1383.43	1.3256	6.3912e-08	1.047e-06	-	-	-	-
TEA027876	3415.76	12170.3	1.8329	5.1892e-09	1.0428e-07	-	-	-	GO:0009055(electron transfer activity)
TEA033009	86.442	179.736	1.0511	0.00050858	0.0029623	-	-	-	GO:0016413(O-acetyltransferase activity),GO:0016740(transferase activity)
TEA018915	3643.13	7480.91	1.0381	1.1531e-09	2.6136e-08	-	-	-	GO:0005515(protein binding)
TEA009030	60.3213	165.374	1.4489	2.9113e-07	4.1289e-06	-	GO:0006468(protein phosphorylation)	-	GO:0005515(protein binding),GO:0004672(protein kinase activity),GO:0005524(ATP binding)
TEA008578	11.2337	80.7907	2.8725	8.6233e-11	2.3497e-09	-	-	-	-
TEA005015	138.128	346.625	1.3272	5.5956e-05	0.00043479	-	GO:0009630(gravitropism)	-	-
TEA008574	718.708	2441.68	1.7645	2.5392e-06	2.8484e-05	K00451 HGD, hmgA; homogentisate 1,2-dioxygenase [EC:1.13.11.5]	GO:0006559(L-phenylalanine catabolic process),GO:0006570(tyrosine metabolic process)	-	GO:0004411(homogentisate 1,2-dioxygenase activity)
TEA008573	6.87983	35.9973	2.3539	0.0012346	0.0063159	-	-	-	GO:0005515(protein binding)
TEA027182	27.9352	67.3235	1.2739	0.00035727	0.0021912	K06133 LYS5, acpT; 4'-phosphopantetheinyl transferase [EC:2.7.8.-]	-	-	GO:0000287(magnesium ion binding),GO:0008897(holo-[acyl-carrier-protein] synthase activity)
TEA019067	0	5.32416	4.7748	0.013007	0.044781	-	GO:0071704(organic substance metabolic process)	-	GO:0004553(hydrolase activity, hydrolyzing O-glycosyl compounds)
TEA027478	96.1269	238.103	1.3121	0.00061114	0.0034591	K20619 CYP78A; cytochrome P450 family 78 subfamily A	-	-	GO:0004497(monooxygenase activity),GO:0005506(iron ion binding),GO:0016705(oxidoreductase activity, acting on paired donors, with incorporation or reduction of molecular oxygen),GO:0020037(heme binding)
TEA019069	10.4125	132.802	3.6657	3.2438e-17	2.2007e-15	K24139 PILS, ECM3; auxin efflux carrier family protein	GO:0080162(intracellular auxin transport)	-	-
TEA030313	29.4237	140.443	2.2577	3.9403e-05	0.00031985	K13993 HSP20; HSP20 family protein	-	-	-
TEA010278	718.781	2177.96	1.6002	1.3835e-11	4.2523e-10	K01490 AMPD; AMP deaminase [EC:3.5.4.6]	GO:0032264(IMP salvage),GO:0009168(purine ribonucleoside monophosphate biosynthetic process)	-	GO:0003876(AMP deaminase activity),GO:0019239(deaminase activity)
TEA007896	129.942	718.816	2.469	6.2025e-20	5.6148e-18	-	GO:0006468(protein phosphorylation)	-	GO:0004672(protein kinase activity),GO:0005524(ATP binding)
TEA001849	464.42	1038.78	1.1623	1.5758e-10	4.1096e-09	-	-	-	-
TEA016842	53.6698	126.015	1.2238	0.00036626	0.0022399	K11267 PDS5; sister chromatid cohesion protein PDS5	GO:0007064(mitotic sister chromatid cohesion)	-	-
TEA001025	43.8527	98.8088	1.1736	6.6339e-05	0.00050402	-	-	-	GO:0005524(ATP binding),GO:0016887(ATP hydrolysis activity)
TEA021139	191.707	710.083	1.89	5.6445e-13	2.1552e-11	-	GO:0055085(transmembrane transport)	GO:0016020(membrane)	GO:0022857(transmembrane transporter activity)
TEA016849	0.343416	109.723	8.1781	2.406e-11	7.1159e-10	-	-	-	-
TEA022335	10.5096	91.5035	3.1214	6.8153e-13	2.5694e-11	-	-	-	GO:0003677(DNA binding),GO:0003678(DNA helicase activity),GO:0005524(ATP binding),GO:0016787(hydrolase activity)
TEA009782	0.312772	14.9859	5.3065	0.0001773	0.0011939	-	-	-	GO:0005515(protein binding)
TEA016066	2.19083	48.8238	4.5251	1.3784e-09	3.0748e-08	-	-	-	-
TEA026588	511.045	1050.68	1.0413	4.8196e-06	5.033e-05	-	-	-	-
TEA016065	42.1623	90.374	1.0983	0.00033318	0.0020651	K12394 AP1S1_2; AP-1 complex subunit sigma 1/2	GO:0006886(intracellular protein transport),GO:0016192(vesicle-mediated transport),GO:0015031(protein transport)	GO:0030117(membrane coat),GO:0030121(AP-1 adaptor complex)	GO:0035615(clathrin adaptor activity)
TEA022339	23.0823	151.019	2.7082	1.4371e-14	6.9595e-13	-	-	-	GO:0005524(ATP binding),GO:0016787(hydrolase activity),GO:0003677(DNA binding),GO:0003678(DNA helicase activity)
TEA009145	0	66.2128	8.4117	2.3997e-11	7.1043e-10	-	-	-	-
TEA009147	0	6.84064	5.1376	0.0028669	0.012879	-	GO:0006357(regulation of transcription by RNA polymerase II)	-	GO:0046983(protein dimerization activity),GO:0003700(DNA-binding transcription factor activity)
TEA009146	382.346	864.9	1.1773	1.0236e-12	3.7918e-11	-	GO:0006468(protein phosphorylation)	-	GO:0004672(protein kinase activity),GO:0005524(ATP binding)
TEA016995	52.4725	123.732	1.2354	0.00018507	0.0012406	-	-	-	GO:0008194(UDP-glycosyltransferase activity)
TEA012345	4.59332	26.7974	2.5024	0.0012371	0.006325	-	-	-	-
TEA010309	0	5.59545	4.8477	0.010605	0.03787	-	-	-	-
TEA027690	51.3332	221.543	2.1189	2.8605e-15	1.5052e-13	K10638 UHRF1, NP95; E3 ubiquitin-protein ligase UHRF1 [EC:2.3.2.27]	-	-	-
TEA001446	1.25109	50.3659	5.2016	1.153e-08	2.1775e-07	K10532 HGSNAT; heparan-alpha-glucosaminide N-acetyltransferase [EC:2.3.1.78]	-	-	-
TEA030857	131.601	269.686	1.0336	3.2997e-08	5.6872e-07	-	-	-	-
TEA013908	209.739	703.895	1.7458	1.0086e-08	1.9293e-07	K07390 grxD, GLRX5; monothiol glutaredoxin	-	-	-
TEA013905	0	38.8045	7.6405	3.1701e-09	6.5795e-08	K14050 RABGGTA; geranylgeranyl transferase type-2 subunit alpha [EC:2.5.1.60]	GO:0018342(protein prenylation)	-	GO:0008318(protein prenyltransferase activity)
TEA026056	17.0821	38.1978	1.1696	0.01014	0.0365	-	-	-	GO:0016491(oxidoreductase activity)
TEA010902	0	287.85	10.532	4.6067e-18	3.3794e-16	K01076 ABHD17; abhydrolase domain-containing protein 17 [EC:3.1.2.22]	-	-	-
TEA026123	10.0104	57.9044	2.5241	1.3001e-05	0.00012082	-	-	-	-
TEA025237	0	19.1989	6.6244	2.4691e-06	2.7812e-05	-	-	-	-
TEA030636	36.15	96.3192	1.4017	4.7448e-05	0.00037704	-	GO:0006468(protein phosphorylation)	-	GO:0004672(protein kinase activity),GO:0005524(ATP binding)
TEA019934	1.31238	16.5822	3.5949	0.00072312	0.0040001	-	-	-	GO:0005515(protein binding)
TEA026903	196.267	397.302	1.0158	1.5331e-07	2.3142e-06	K01633 folB; 7,8-dihydroneopterin aldolase/epimerase/oxygenase [EC:4.1.2.25 5.1.99.8 1.13.11.81]	GO:0006760(folic acid-containing compound metabolic process)	-	GO:0004150(dihydroneopterin aldolase activity)
TEA022939	66.9379	146.962	1.1392	3.782e-05	0.00030894	-	GO:0006952(defense response)	-	GO:0043531(ADP binding)
TEA028829	58.7091	129.75	1.1393	0.00012196	0.00086033	-	-	-	-
TEA026904	29.1679	115.204	1.9711	4.7263e-08	7.9304e-07	-	GO:0006952(defense response)	-	GO:0004471(malate dehydrogenase (decarboxylating) (NAD+) activity),GO:0051287(NAD binding),GO:0004470(malic enzyme activity),GO:0043531(ADP binding)
TEA019886	14.8248	132.216	3.1621	1.0345e-13	4.459e-12	K20889 IRX7, FRA8, F8H; probable glucuronoxylan glucuronosyltransferase IRX7 [EC:2.4.1.-]	GO:0006486(protein glycosylation)	-	GO:0016757(glycosyltransferase activity)
TEA019888	5.15757	28.949	2.4465	0.0033552	0.014669	-	-	-	GO:0016491(oxidoreductase activity)
TEA021228	20.6721	77.2252	1.9115	1.4886e-06	1.7713e-05	-	GO:0034968(histone lysine methylation)	GO:0005634(nucleus)	GO:0005515(protein binding),GO:0008270(zinc ion binding),GO:0018024(histone-lysine N-methyltransferase activity)
TEA009497	19.6456	40.9647	1.0613	0.013155	0.045189	-	-	-	-
TEA008788	38.9681	96.0903	1.3028	1.3281e-05	0.00012322	-	-	-	GO:0043531(ADP binding)
TEA018911	176.111	604.605	1.776	1.2729e-05	0.00011851	-	GO:0006351(transcription, DNA-templated),GO:0032502(developmental process),GO:0006355(regulation of transcription, DNA-templated)	GO:0005634(nucleus)	GO:0005524(ATP binding)
TEA004018	5.09914	83.0979	4.0673	4.6992e-15	2.4298e-13	K05941 E2.3.2.15; glutathione gamma-glutamylcysteinyltransferase [EC:2.3.2.15]	GO:0010038(response to metal ion),GO:0046938(phytochelatin biosynthetic process)	-	GO:0016756(glutathione gamma-glutamylcysteinyltransferase activity),GO:0046872(metal ion binding)
TEA006929	43.5503	112.008	1.3642	8.5746e-05	0.00063291	-	-	-	-
TEA017829	32.0986	87.4552	1.4558	4.1709e-05	0.00033573	-	-	-	GO:0004857(enzyme inhibitor activity)
TEA000554	4.22069	29.648	2.813	5.967e-05	0.00046098	K19042 BOI; E3 ubiquitin-protein ligase BOI and related proteins [EC:2.3.2.27]	-	-	-
TEA000556	210.362	561.253	1.4127	1.6588e-06	1.9574e-05	-	GO:0006468(protein phosphorylation)	-	GO:0004672(protein kinase activity),GO:0005524(ATP binding),GO:0004714(transmembrane receptor protein tyrosine kinase activity)
TEA017824	164.719	509.247	1.6331	2.5972e-11	7.6211e-10	-	GO:0042545(cell wall modification)	-	GO:0004857(enzyme inhibitor activity),GO:0030599(pectinesterase activity)
TEA026637	1.62515	90.4676	5.7057	6.2601e-14	2.7869e-12	-	-	-	-
TEA026632	519.837	2456.33	2.2396	1.4304e-10	3.7468e-09	-	GO:0009409(response to cold),GO:0042752(regulation of circadian rhythm)	-	-
TEA000778	385.674	1397.28	1.8556	2.8692e-14	1.3415e-12	K10666 RNF5; E3 ubiquitin-protein ligase RNF5 [EC:2.3.2.27]	GO:0006511(ubiquitin-dependent protein catabolic process)	GO:0005783(endoplasmic reticulum)	GO:0061630(ubiquitin protein ligase activity)
TEA003207	9.38888	258.484	4.8139	6.8179e-34	1.8294e-31	K07904 RAB11A; Ras-related protein Rab-11A	-	-	GO:0003924(GTPase activity),GO:0005525(GTP binding)
TEA025585	16.4139	98.8016	2.568	1.2849e-07	1.9726e-06	-	GO:0006355(regulation of transcription, DNA-templated)	-	GO:0003700(DNA-binding transcription factor activity)
TEA000954	68.6307	285.201	2.0567	1.9686e-15	1.0545e-13	K14301 NUP107, NUP84; nuclear pore complex protein Nup107	-	GO:0005643(nuclear pore)	GO:0017056(structural constituent of nuclear pore)
TEA000957	39.632	102.187	1.3675	4.7141e-06	4.935e-05	-	-	-	-
TEA003209	78.0691	217.825	1.4815	9.2138e-09	1.7808e-07	-	-	-	-
TEA017488	40.9034	105.51	1.3656	2.1141e-05	0.00018541	K13260 CYP81E; isoflavone/4'-methoxyisoflavone 2'-hydroxylase [EC:1.14.14.90 1.14.14.89]	-	-	GO:0004497(monooxygenase activity),GO:0005506(iron ion binding),GO:0016705(oxidoreductase activity, acting on paired donors, with incorporation or reduction of molecular oxygen),GO:0020037(heme binding)
TEA016338	0	8.16227	5.3908	0.0010023	0.0052892	K01835 pgm; phosphoglucomutase [EC:5.4.2.2]	GO:0071704(organic substance metabolic process),GO:0005975(carbohydrate metabolic process)	-	GO:0016868(intramolecular transferase activity, phosphotransferases),GO:0004614(phosphoglucomutase activity)
TEA020266	5.06448	397.52	6.2484	9.8184e-47	5.5174e-44	-	-	-	-
TEA016331	9.9402	129.97	3.7174	1.6364e-15	8.8937e-14	K01166 RNASET2; ribonuclease T2 [EC:4.6.1.19]	-	-	GO:0003723(RNA binding),GO:0033897(ribonuclease T2 activity)
TEA009745	369.638	975.719	1.3999	1.2699e-07	1.9526e-06	K12581 CNOT7_8, CAF1, POP2; CCR4-NOT transcription complex subunit 7/8	-	GO:0030014(CCR4-NOT complex)	GO:0003676(nucleic acid binding),GO:0004535(poly(A)-specific ribonuclease activity)
TEA021049	609.587	3298.22	2.4355	0.00032681	0.0020303	K05933 E1.14.17.4; aminocyclopropanecarboxylate oxidase [EC:1.14.17.4]	-	-	-
TEA015973	529.466	1298.79	1.2955	1.0402e-11	3.244e-10	-	-	-	-
TEA009568	0.938316	92.7082	6.4809	6.2271e-12	2.0093e-10	-	-	-	GO:0005515(protein binding)
TEA026830	17.7664	59.9531	1.7641	8.7685e-06	8.5482e-05	-	GO:0055085(transmembrane transport)	-	GO:0035673(oligopeptide transmembrane transporter activity)
TEA009563	0.686832	44.661	5.9964	4.0843e-07	5.5979e-06	-	GO:0006468(protein phosphorylation)	-	GO:0004672(protein kinase activity),GO:0005524(ATP binding)
TEA022805	474.775	1054.32	1.1499	0.0026905	0.012221	-	-	-	GO:0009055(electron transfer activity)
TEA003975	633.408	1395.07	1.1385	8.6402e-06	8.4432e-05	K12741 HNRNPA1_3; heterogeneous nuclear ribonucleoprotein A1/A3	-	-	GO:0003676(nucleic acid binding),GO:0003723(RNA binding)
TEA028475	12.856	136.665	3.3859	1.7663e-15	9.5471e-14	K00626 ACAT, atoB; acetyl-CoA C-acetyltransferase [EC:2.3.1.9]	-	-	GO:0016746(acyltransferase activity),GO:0016747(acyltransferase activity, transferring groups other than amino-acyl groups)
TEA030795	0.814582	10.5471	3.8327	0.0098274	0.035551	-	GO:0006952(defense response)	-	-
TEA011876	113.006	278.063	1.2971	1.889e-08	3.4222e-07	-	GO:0006952(defense response)	-	GO:0043531(ADP binding)
TEA007092	14.9113	78.5262	2.3746	2.3915e-08	4.2448e-07	-	-	-	GO:0004497(monooxygenase activity),GO:0005506(iron ion binding),GO:0016705(oxidoreductase activity, acting on paired donors, with incorporation or reduction of molecular oxygen),GO:0020037(heme binding)
TEA029301	2.68863	68.0111	4.6129	4.5326e-13	1.7555e-11	K13457 RPM1, RPS3; disease resistance protein RPM1	GO:0006952(defense response)	-	-
TEA029300	6.97176	54.031	2.9142	2.233e-07	3.2457e-06	-	GO:0006468(protein phosphorylation)	-	GO:0005515(protein binding),GO:0004672(protein kinase activity),GO:0005524(ATP binding)
TEA006786	315.177	1861.01	2.56	1.0066e-09	2.3096e-08	K16055 TPS; trehalose 6-phosphate synthase/phosphatase [EC:2.4.1.15 3.1.3.12]	GO:0005992(trehalose biosynthetic process)	-	GO:0003824(catalytic activity)
TEA025167	298.367	1851.07	2.6317	5.9225e-12	1.9256e-10	-	GO:0006508(proteolysis)	-	GO:0004190(aspartic-type endopeptidase activity)
TEA010892	26.1224	53.8914	1.0554	0.010124	0.036456	K21989 TMEM63; calcium permeable stress-gated cation channel	-	GO:0016020(membrane)	GO:0005227(calcium activated cation channel activity)
TEA024188	270.479	583.882	1.1106	1.275e-10	3.3634e-09	K03137 TFIIE2, GTF2E2, TFA2; transcription initiation factor TFIIE subunit beta	GO:0006367(transcription initiation from RNA polymerase II promoter),GO:0032259(methylation)	GO:0005673(transcription factor TFIIE complex)	GO:0003676(nucleic acid binding),GO:0008168(methyltransferase activity)
TEA020402	133.878	289.337	1.1097	2.472e-07	3.5653e-06	-	-	-	GO:0046872(metal ion binding)
TEA024184	18.4518	234.482	3.6628	4.4893e-25	6.4282e-23	-	-	-	GO:0016788(hydrolase activity, acting on ester bonds)
TEA004876	46.394	110.57	1.2483	0.00030938	0.0019386	K13457 RPM1, RPS3; disease resistance protein RPM1	GO:0006952(defense response)	-	GO:0043531(ADP binding)
TEA028654	3.97179	44.8131	3.5247	3.5867e-08	6.1357e-07	K12451 UER1; 3,5-epimerase/4-reductase [EC:5.1.3.- 1.1.1.-]	-	-	-
TEA028651	71.6085	231.859	1.6911	4.4379e-13	1.721e-11	K00759 APRT, apt; adenine phosphoribosyltransferase [EC:2.4.2.7]	GO:0006168(adenine salvage)	GO:0005737(cytoplasm)	GO:0003999(adenine phosphoribosyltransferase activity)
TEA006650	2860.42	6319.74	1.1437	3.2182e-12	1.0904e-10	K14376 PAP; poly(A) polymerase [EC:2.7.7.19]	GO:0031123(RNA 3'-end processing),GO:0043631(RNA polyadenylation)	-	GO:0003723(RNA binding),GO:0016779(nucleotidyltransferase activity),GO:0004652(polynucleotide adenylyltransferase activity)
TEA008363	21.5491	48.1024	1.1633	0.00353	0.015303	K03253 EIF3B; translation initiation factor 3 subunit B	GO:0006413(translational initiation)	GO:0005852(eukaryotic translation initiation factor 3 complex)	GO:0003723(RNA binding),GO:0003743(translation initiation factor activity),GO:0031369(translation initiation factor binding),GO:0005515(protein binding),GO:0003676(nucleic acid binding)
TEA032948	719.744	1942.76	1.432	9.6228e-05	0.00069987	-	-	-	-
TEA023197	0	6.64579	5.0931	0.0042537	0.017886	-	GO:0006281(DNA repair)	GO:0005634(nucleus)	GO:0008081(phosphoric diester hydrolase activity)
TEA000172	0	36.9144	7.5695	3.286e-08	5.6701e-07	-	GO:0006468(protein phosphorylation)	-	GO:0004672(protein kinase activity),GO:0005524(ATP binding),GO:0005515(protein binding)
TEA011480	16.0759	43.0625	1.4207	0.0019291	0.0092474	K10525 AOC; allene oxide cyclase [EC:5.3.99.6]	GO:0009695(jasmonic acid biosynthetic process)	-	GO:0016853(isomerase activity),GO:0046423(allene-oxide cyclase activity)
TEA024456	22.6522	55.2387	1.2849	0.0047502	0.019592	-	-	-	GO:0016491(oxidoreductase activity)
TEA023500	0.343416	22.0523	5.8645	2.7038e-05	0.00022982	-	-	-	-
TEA031430	67.4703	143.472	1.0809	0.00042099	0.0025233	-	-	-	-
TEA025769	24.2403	132.968	2.4578	5.4785e-13	2.0946e-11	K11593 ELF2C, AGO; eukaryotic translation initiation factor 2C	-	-	GO:0003676(nucleic acid binding)
TEA024364	44.256	120.021	1.4365	2.0461e-06	2.3703e-05	-	GO:0000209(protein polyubiquitination)	-	GO:0061630(ubiquitin protein ligase activity),GO:0004842(ubiquitin-protein transferase activity)
TEA024365	1.31238	214.225	7.2625	1.7669e-20	1.6812e-18	K13116 DDX41, ABS; ATP-dependent RNA helicase DDX41 [EC:3.6.4.13]	-	-	-
TEA013335	707.583	1446.79	1.0312	2.0542e-06	2.3778e-05	-	-	-	GO:0005515(protein binding)
TEA025762	385.375	1169.85	1.5997	1.3654e-10	3.5891e-09	-	-	-	-
TEA029320	1338.26	3016.1	1.172	2.7298e-05	0.00023176	K18857 ADH1; alcohol dehydrogenase class-P [EC:1.1.1.1]	-	-	GO:0008270(zinc ion binding),GO:0016491(oxidoreductase activity)
TEA025764	12.9176	67.7174	2.4048	9.4248e-07	1.1789e-05	K11593 ELF2C, AGO; eukaryotic translation initiation factor 2C	-	-	GO:0005515(protein binding)
TEA025568	5.53565	53.7673	3.27	4.5359e-09	9.2024e-08	K01934 MTHFS; 5-formyltetrahydrofolate cyclo-ligase [EC:6.3.3.2]	-	-	-
TEA020083	59.8101	159.956	1.4218	2.4973e-08	4.4194e-07	-	-	-	-
TEA010473	1033.1	2504.46	1.2765	1.4608e-10	3.823e-09	-	GO:0016567(protein ubiquitination)	-	GO:0004842(ubiquitin-protein transferase activity),GO:0005515(protein binding)
TEA027470	109.166	474.263	2.1172	3.849e-09	7.9167e-08	-	-	-	GO:0051287(NAD binding),GO:0016616(oxidoreductase activity, acting on the CH-OH group of donors, NAD or NADP as acceptor)
TEA008216	171.157	1028.22	2.5848	1.0593e-12	3.8999e-11	-	-	-	-
TEA008811	514.272	1045.58	1.0232	2.0287e-12	7.1314e-11	-	-	-	GO:0005515(protein binding)
TEA008813	188.727	953.929	2.3357	5.1986e-29	9.989e-27	-	-	-	-
TEA001433	40.4016	83.759	1.0489	0.0010987	0.0057235	-	-	-	-
TEA002847	153.982	887.474	2.5226	2.4549e-16	1.48e-14	K15121 SLC25A44; solute carrier family 25, member 44	GO:0055085(transmembrane transport)	-	-
TEA006326	54.8292	312.747	2.5046	9.4768e-06	9.155e-05	-	GO:0055085(transmembrane transport)	GO:0016021(integral component of membrane)	-
TEA023216	14.2898	38.345	1.4215	0.0044456	0.018549	K23460 CHM, CHML; Rab proteins geranylgeranyltransferase component A	GO:0007264(small GTPase mediated signal transduction)	-	GO:0005092(GDP-dissociation inhibitor activity)
TEA023219	0	10.6139	5.7706	0.0077133	0.028991	K15030 EIF3M; translation initiation factor 3 subunit M	-	-	-
TEA021853	734.364	1706.36	1.2148	2.528e-10	6.3484e-09	-	-	-	GO:0005085(guanyl-nucleotide exchange factor activity)
TEA013240	89.885	246.269	1.4478	0.00065359	0.0036659	-	GO:0042742(defense response to bacterium),GO:0050832(defense response to fungus),GO:0006952(defense response)	-	GO:0008061(chitin binding),GO:0004540(ribonuclease activity)
TEA003553	44.2454	316.412	2.8273	3.254e-22	3.771e-20	K18159 NDUFAF1, CIA30; NADH dehydrogenase [ubiquinone] 1 alpha subcomplex assembly factor 1	-	-	-
TEA021501	337.776	722.344	1.0948	1.0663e-05	0.00010179	-	-	-	-
TEA013247	2.25069	18.0956	2.9489	0.0048292	0.019852	K20769 CYP94A5; fatty acid omega-hydroxylase [EC:1.14.-.-]	-	-	GO:0004497(monooxygenase activity),GO:0005506(iron ion binding),GO:0016705(oxidoreductase activity, acting on paired donors, with incorporation or reduction of molecular oxygen),GO:0020037(heme binding)
TEA011891	2698.16	9266.33	1.7799	3.9853e-10	9.8094e-09	K17609 NXN; nucleoredoxin [EC:1.8.1.8]	-	-	GO:0004791(thioredoxin-disulfide reductase activity)
TEA021014	25.1457	60.6285	1.2796	0.0036418	0.015728	-	-	-	-
TEA033831	139.383	582.966	2.0592	6.8117e-29	1.2922e-26	K15121 SLC25A44; solute carrier family 25, member 44	GO:0055085(transmembrane transport)	-	-
TEA033833	16.9916	63.6506	1.9197	7.8336e-05	0.00058414	K14638 SLC15A3_4, PHT; solute carrier family 15 (peptide/histidine transporter), member 3/4	GO:0055085(transmembrane transport)	GO:0016020(membrane)	GO:0022857(transmembrane transporter activity)
TEA001438	52.7068	150.373	1.519	3.9043e-07	5.3818e-06	-	-	-	GO:0016491(oxidoreductase activity),GO:0008270(zinc ion binding)
TEA014029	52.4762	145.279	1.4617	3.367e-08	5.7865e-07	K15032 MTERFD; mTERF domain-containing protein, mitochondrial	GO:0006355(regulation of transcription, DNA-templated)	-	GO:0003690(double-stranded DNA binding)
TEA023692	31.3043	104.375	1.7441	5.612e-07	7.4252e-06	-	GO:0006355(regulation of transcription, DNA-templated)	-	GO:0046983(protein dimerization activity),GO:0003700(DNA-binding transcription factor activity)
TEA032363	22.6086	58.0942	1.3581	0.0014174	0.0071177	K00028 E1.1.1.39; malate dehydrogenase (decarboxylating) [EC:1.1.1.39]	-	-	GO:0004471(malate dehydrogenase (decarboxylating) (NAD+) activity),GO:0051287(NAD binding)
TEA015376	76.8567	232.379	1.6005	4.0107e-07	5.5123e-06	-	GO:0006468(protein phosphorylation)	-	GO:0005524(ATP binding),GO:0004672(protein kinase activity)
TEA013290	8651.03	25235.1	1.5445	2.2693e-05	0.00019722	-	-	-	-
TEA005220	75.5583	311.167	2.0357	6.8146e-13	2.5694e-11	-	-	-	-
TEA014205	47.6658	212.856	2.1522	8.4422e-15	4.2187e-13	-	-	-	GO:0003924(GTPase activity),GO:0005525(GTP binding)
TEA004698	17.9101	70.4885	1.9635	0.00071185	0.0039459	-	-	-	GO:0004497(monooxygenase activity),GO:0005506(iron ion binding),GO:0016705(oxidoreductase activity, acting on paired donors, with incorporation or reduction of molecular oxygen),GO:0020037(heme binding)
TEA031546	25.3648	83.083	1.7003	3.3228e-06	3.6211e-05	-	-	-	-
TEA022647	5.16418	26.6603	2.3623	0.0063506	0.024808	K01054 MGLL; acylglycerol lipase [EC:3.1.1.23]	-	-	-
TEA009964	13.3234	56.8286	2.0936	4.8094e-07	6.4697e-06	-	GO:0006468(protein phosphorylation)	-	GO:0004672(protein kinase activity)
TEA007869	103.805	915.064	3.1391	0.0020009	0.0095317	K01052 LIPA; lysosomal acid lipase/cholesteryl ester hydrolase [EC:3.1.1.13]	GO:0006629(lipid metabolic process)	-	GO:0016788(hydrolase activity, acting on ester bonds)
TEA031549	106.27	305.809	1.521	5.1904e-05	0.00040718	K22683 APF2; aspartyl protease family protein [EC:3.4.23.-]	GO:0006508(proteolysis)	-	GO:0004190(aspartic-type endopeptidase activity)
TEA016062	1.37625	35.033	4.6487	1.265e-07	1.947e-06	-	-	-	-
TEA023323	0	6.21913	5.0002	0.0044792	0.018655	K08065 NFYB, HAP3; nuclear transcription Y subunit beta	-	-	GO:0046982(protein heterodimerization activity)
TEA018694	169.634	354.882	1.0654	0.0002995	0.0018855	-	-	-	GO:0004497(monooxygenase activity),GO:0005506(iron ion binding),GO:0016705(oxidoreductase activity, acting on paired donors, with incorporation or reduction of molecular oxygen),GO:0020037(heme binding)
TEA024410	10.0436	91.5823	3.181	1.3716e-11	4.2202e-10	-	-	-	-
TEA024411	244.902	1173.21	2.2587	4.0271e-28	7.0969e-26	-	-	-	GO:0005515(protein binding)
TEA010682	19.7095	61.5673	1.6466	0.00064581	0.0036298	K13065 E2.3.1.133, HCT; shikimate O-hydroxycinnamoyltransferase [EC:2.3.1.133]	-	-	-
TEA014111	83.4103	203.84	1.2955	2.6153e-05	0.00022306	K22312 ST2A, SOT15; hydroxyjasmonate sulfotransferase [EC:2.8.2.39]	-	-	GO:0008146(sulfotransferase activity)
TEA032567	425.8	969.603	1.1881	1.1229e-11	3.491e-10	-	-	-	-
TEA012821	0.814582	366.094	9.0206	1.6188e-17	1.1452e-15	-	-	-	-
TEA008716	358.329	757.199	1.0777	0.0053169	0.021501	-	-	GO:0005634(nucleus)	GO:0003677(DNA binding)
TEA018854	14.0152	90.5951	2.674	5.5338e-06	5.702e-05	-	-	-	-
TEA022332	10.5749	39.6911	1.9316	0.00042316	0.0025348	-	-	-	GO:0005515(protein binding)
TEA015571	500.943	1124.05	1.1659	9.2734e-11	2.4949e-09	-	-	-	GO:0008270(zinc ion binding)
TEA018676	0.407291	14.937	5.3024	0.00019095	0.0012771	-	-	-	-
TEA029873	14.9471	50.3054	1.7351	0.00043849	0.0026098	-	GO:0009617(response to bacterium)	-	-
TEA005310	115.92	317.23	1.4461	1.8858e-10	4.8713e-09	-	-	-	GO:0043531(ADP binding)
TEA011400	0	15.3209	6.3	2.531e-05	0.00021708	K19985 EXOC6, SEC15; exocyst complex component 6	GO:0006886(intracellular protein transport),GO:0090522(vesicle tethering involved in exocytosis)	-	-
TEA031948	309.322	752.304	1.2803	8.3894e-05	0.00062031	-	GO:0006355(regulation of transcription, DNA-templated)	-	GO:0003700(DNA-binding transcription factor activity),GO:0043565(sequence-specific DNA binding)
TEA002446	291.257	2276.49	2.9656	9.6398e-05	0.00070093	K06617 E2.4.1.82; raffinose synthase [EC:2.4.1.82]	-	-	-
TEA002440	315.1	633.718	1.0058	4.0249e-07	5.5292e-06	-	-	-	GO:0005515(protein binding)
TEA031942	2610.53	8286.82	1.6663	1.777e-47	1.0585e-44	K08245 E3.4.23.40; phytepsin [EC:3.4.23.40]	GO:0006508(proteolysis),GO:0006629(lipid metabolic process)	-	GO:0004190(aspartic-type endopeptidase activity)
TEA019671	14.9884	74.65	2.3261	1.0687e-06	1.319e-05	-	-	-	-
TEA005799	150.333	443.528	1.5606	1.6664e-17	1.1761e-15	-	-	-	-
TEA008189	83.1118	192.081	1.2078	0.00016124	0.0010986	K13260 CYP81E; isoflavone/4'-methoxyisoflavone 2'-hydroxylase [EC:1.14.14.90 1.14.14.89]	-	-	GO:0004497(monooxygenase activity),GO:0005506(iron ion binding),GO:0016705(oxidoreductase activity, acting on paired donors, with incorporation or reduction of molecular oxygen),GO:0020037(heme binding)
TEA033761	50.9193	103.058	1.0223	0.00048976	0.002864	K00799 GST, gst; glutathione S-transferase [EC:2.5.1.18]	GO:0006749(glutathione metabolic process)	-	GO:0004364(glutathione transferase activity)
TEA005793	6.03746	29.3267	2.2912	0.00019088	0.0012769	K08272 CAB39, MO25; calcium binding protein 39	-	-	-
TEA033764	13.5735	36.345	1.4039	0.0061508	0.024152	K00799 GST, gst; glutathione S-transferase [EC:2.5.1.18]	GO:0006749(glutathione metabolic process)	-	GO:0003677(DNA binding),GO:0046983(protein dimerization activity),GO:0004364(glutathione transferase activity)
TEA005795	239.352	493.032	1.0422	1.0162e-09	2.3263e-08	-	-	-	GO:0005515(protein binding)
TEA028240	97.3194	207.788	1.0926	0.001502	0.0074775	-	-	-	-
TEA027511	1.31238	11.6145	3.0827	0.0051566	0.020947	-	-	-	GO:0046983(protein dimerization activity)
TEA015794	0	10.0373	5.6893	0.00029701	0.0018721	-	GO:0006418(tRNA aminoacylation for protein translation)	-	GO:0000166(nucleotide binding),GO:0004812(aminoacyl-tRNA ligase activity),GO:0005524(ATP binding)
TEA015797	0	93.7764	8.9142	4.9994e-13	1.9237e-11	-	-	-	-
TEA033389	0	17.1344	6.4619	7.2421e-06	7.2259e-05	-	-	-	-
TEA012356	69.6265	212.404	1.6134	7.7771e-12	2.4773e-10	-	GO:0016567(protein ubiquitination),GO:0036297(interstrand cross-link repair)	GO:0005634(nucleus)	GO:0004842(ubiquitin-protein transferase activity),GO:0005515(protein binding)
TEA012357	17.8887	94.6569	2.3913	1.1826e-10	3.1279e-09	-	GO:0006468(protein phosphorylation)	-	GO:0004672(protein kinase activity),GO:0005524(ATP binding)
TEA027862	14.6957	349.69	4.5524	4.2795e-36	1.3705e-33	-	-	-	-
TEA033545	175.066	480.839	1.4564	7.0285e-08	1.1414e-06	K09338 HD-ZIP; homeobox-leucine zipper protein	GO:0006355(regulation of transcription, DNA-templated)	-	GO:0003677(DNA binding),GO:0003700(DNA-binding transcription factor activity),GO:0000981(DNA-binding transcription factor activity, RNA polymerase II-specific),GO:0043565(sequence-specific DNA binding)
TEA015156	1.25109	20.2249	3.908	0.00029328	0.0018513	-	-	-	-
TEA027868	13.1052	88.9326	2.7711	1.4585e-12	5.2525e-11	-	-	-	-
TEA012689	33.3978	87.1314	1.3795	1.1256e-05	0.0001067	K12483 EHD1; EH domain-containing protein 1	-	-	-
TEA005000	6.65899	362.021	5.7125	3.7602e-37	1.2873e-34	-	-	-	GO:0043531(ADP binding)
TEA011310	0	226.741	10.187	6.6116e-17	4.3183e-15	K04681 RBL1; retinoblastoma-like protein 1	GO:0051726(regulation of cell cycle),GO:0006357(regulation of transcription by RNA polymerase II)	GO:0005634(nucleus)	-
TEA011313	0	172.516	9.7928	7.9451e-16	4.4987e-14	K04681 RBL1; retinoblastoma-like protein 1	GO:0006357(regulation of transcription by RNA polymerase II),GO:0051726(regulation of cell cycle)	GO:0005634(nucleus)	-
TEA011315	133.41	429.922	1.6872	2.1308e-10	5.4567e-09	K15095 E1.1.1.208; (+)-neomenthol dehydrogenase [EC:1.1.1.208]	-	-	GO:0016616(oxidoreductase activity, acting on the CH-OH group of donors, NAD or NADP as acceptor),GO:0016491(oxidoreductase activity)
TEA005007	58.6386	2005.85	5.0836	2.7159e-118	2.6963e-114	-	-	GO:0005576(extracellular region)	-
TEA008569	12.787	60.064	2.2107	3.0376e-05	0.00025434	-	-	-	GO:0005509(calcium ion binding)
TEA025834	63.5442	209.717	1.7212	1.1131e-05	0.00010571	-	-	-	GO:0005515(protein binding)
TEA014979	1190.48	3103.72	1.3827	3.8398e-07	5.3043e-06	K24193 STP; MFS transporter, SP family, sugar:H+ symporter	GO:0055085(transmembrane transport),GO:0015749(monosaccharide transmembrane transport)	GO:0016021(integral component of membrane),GO:0016020(membrane)	GO:0022857(transmembrane transporter activity),GO:0015144(carbohydrate transmembrane transporter activity),GO:0015145(monosaccharide transmembrane transporter activity)
TEA010267	250.719	858.918	1.7765	2.8854e-29	5.7291e-27	K24184 CYP89A; cytochrome P450 family 89 subfamily A [EC:1.14.-.-]	-	-	GO:0005506(iron ion binding),GO:0016705(oxidoreductase activity, acting on paired donors, with incorporation or reduction of molecular oxygen),GO:0004497(monooxygenase activity),GO:0020037(heme binding)
TEA015089	77.271	174.414	1.1764	2.2667e-05	0.00019705	K01455 E3.5.1.49; formamidase [EC:3.5.1.49]	-	-	GO:0016811(hydrolase activity, acting on carbon-nitrogen (but not peptide) bonds, in linear amides)
TEA014723	9.9451	95.3003	3.2325	6.1592e-08	1.0124e-06	K09843 CYP707A; (+)-abscisic acid 8'-hydroxylase [EC:1.14.14.137]	-	-	GO:0004497(monooxygenase activity),GO:0005506(iron ion binding),GO:0016705(oxidoreductase activity, acting on paired donors, with incorporation or reduction of molecular oxygen),GO:0020037(heme binding)
TEA022102	10.4125	220.422	4.3961	3.2769e-23	4.1355e-21	-	-	-	-
TEA018076	5.46919	28.8807	2.3817	0.00042492	0.0025438	K01681 ACO, acnA; aconitate hydratase [EC:4.2.1.3]	-	-	-
TEA033491	7.60132	43.6102	2.5095	2.4356e-06	2.7477e-05	-	GO:0006468(protein phosphorylation),GO:0048544(recognition of pollen)	-	GO:0004672(protein kinase activity),GO:0005524(ATP binding),GO:0004674(protein serine/threonine kinase activity)
TEA021103	15.5183	49.1346	1.68	0.0004331	0.002585	-	GO:0006468(protein phosphorylation)	-	GO:0004672(protein kinase activity),GO:0005524(ATP binding)
TEA021453	218.3	595.063	1.4439	1.1246e-16	7.2029e-15	-	GO:0006952(defense response),GO:0006629(lipid metabolic process)	-	GO:0052689(carboxylic ester hydrolase activity)
TEA019309	17.2938	72.2976	2.0558	1.3138e-07	2.0128e-06	-	-	-	-
TEA026335	57.0118	187.426	1.7076	9.1975e-06	8.921e-05	-	-	-	GO:0005515(protein binding)
TEA026334	16.9767	60.6301	1.8159	0.0044511	0.018565	-	-	-	GO:0030246(carbohydrate binding)
TEA021456	152.668	365.245	1.2554	0.0063026	0.024656	K00826 E2.6.1.42, ilvE; branched-chain amino acid aminotransferase [EC:2.6.1.42]	GO:0009081(branched-chain amino acid metabolic process)	-	GO:0004084(branched-chain-amino-acid transaminase activity),GO:0003824(catalytic activity)
TEA021109	147.809	305.403	1.0457	2.1525e-05	0.00018827	K14570 REX1, REXO1, RNH70; RNA exonuclease 1 [EC:3.1.-.-]	-	-	-
TEA030443	78.1475	203.209	1.3737	1.152e-07	1.7888e-06	-	-	-	GO:0046983(protein dimerization activity)
TEA012530	0	10.1491	5.7039	0.00054083	0.003121	-	-	-	-
TEA030446	39.1184	172.091	2.1305	5.9006e-12	1.9206e-10	-	-	-	-
TEA012533	2.43973	101.267	5.3694	1.9946e-16	1.2248e-14	-	-	-	GO:0043531(ADP binding)
TEA007855	575.805	1158.09	1.0075	9.7269e-06	9.3783e-05	-	GO:0005975(carbohydrate metabolic process)	-	GO:0016853(isomerase activity)
TEA022325	42.571	111.45	1.3909	0.00025653	0.0016491	-	-	-	-
TEA029552	1.99921	13.3961	2.7038	0.0080359	0.029992	K13116 DDX41, ABS; ATP-dependent RNA helicase DDX41 [EC:3.6.4.13]	-	-	GO:0003676(nucleic acid binding),GO:0005524(ATP binding)
TEA019091	0	77.7938	8.6442	3.8327e-12	1.2898e-10	K22312 ST2A, SOT15; hydroxyjasmonate sulfotransferase [EC:2.8.2.39]	-	-	GO:0008146(sulfotransferase activity)
TEA027990	202.796	418.194	1.0406	1.7495e-06	2.0555e-05	-	-	-	-
TEA027681	454.946	1059.12	1.219	1.4637e-06	1.7462e-05	-	-	-	GO:0003677(DNA binding)
TEA027687	1377.98	3029.34	1.1365	3.5228e-10	8.7143e-09	K00864 glpK, GK; glycerol kinase [EC:2.7.1.30]	GO:0005975(carbohydrate metabolic process),GO:0006072(glycerol-3-phosphate metabolic process)	-	GO:0016773(phosphotransferase activity, alcohol group as acceptor),GO:0004370(glycerol kinase activity),GO:0016301(kinase activity)
TEA001301	57.5164	127.25	1.1379	0.00049834	0.0029091	-	-	-	GO:0005515(protein binding),GO:0008270(zinc ion binding)
TEA013934	355.172	740.432	1.0593	0.0022853	0.010668	-	-	-	GO:0016887(ATP hydrolysis activity)
TEA026021	108.982	373.538	1.7803	1.6531e-10	4.3037e-09	K13250 SSR2; translocon-associated protein subunit beta	-	-	-
TEA026020	9.06433	31.1848	1.7793	0.0051087	0.020797	K10891 FANCD2; fanconi anemia group D2 protein	GO:0006281(DNA repair)	-	-
TEA010915	41.9068	89.1127	1.0833	0.001907	0.0091512	K11996 MOCS3, UBA4; adenylyltransferase and sulfurtransferase [EC:2.7.7.80 2.8.1.11]	GO:0002143(tRNA wobble position uridine thiolation)	GO:0005829(cytosol)	GO:0004792(thiosulfate sulfurtransferase activity),GO:0008641(ubiquitin-like modifier activating enzyme activity)
TEA010917	217.421	484.484	1.1523	6.233e-06	6.3314e-05	K10960 chlP, bchP; geranylgeranyl diphosphate/geranylgeranyl-bacteriochlorophyllide a reductase [EC:1.3.1.83 1.3.1.111]	GO:0015979(photosynthesis),GO:0015995(chlorophyll biosynthetic process)	-	GO:0016628(oxidoreductase activity, acting on the CH-CH group of donors, NAD or NADP as acceptor),GO:0045550(geranylgeranyl reductase activity),GO:0071949(FAD binding)
TEA027697	12.4198	35.0966	1.514	0.014382	0.048603	-	GO:0006355(regulation of transcription, DNA-templated),GO:0009873(ethylene-activated signaling pathway)	-	GO:0003700(DNA-binding transcription factor activity),GO:0003677(DNA binding)
TEA004665	24.3962	55.9006	1.2013	0.0067925	0.026164	K01657 trpE; anthranilate synthase component I [EC:4.1.3.27]	GO:0009058(biosynthetic process)	-	-
TEA026152	0	9.27871	5.5781	0.00062917	0.003549	-	-	-	GO:0010333(terpene synthase activity),GO:0016829(lyase activity)
TEA016230	519.095	1559.97	1.5859	1.6822e-14	8.0617e-13	K19944 TBC1D10; TBC1 domain family member 10	-	-	-
TEA026159	15.6993	43.6418	1.4749	0.0042354	0.017822	-	GO:0006418(tRNA aminoacylation for protein translation)	-	GO:0000166(nucleotide binding),GO:0004812(aminoacyl-tRNA ligase activity),GO:0005524(ATP binding)
TEA026158	94.2303	255.086	1.4368	3.6974e-07	5.1282e-06	-	-	-	-
TEA003036	26.1754	83.7505	1.6646	2.3878e-05	0.00020623	K00134 GAPDH, gapA; glyceraldehyde 3-phosphate dehydrogenase [EC:1.2.1.12]	GO:0017148(negative regulation of translation)	-	GO:0016620(oxidoreductase activity, acting on the aldehyde or oxo group of donors, NAD or NADP as acceptor),GO:0030598(rRNA N-glycosylase activity)
TEA009488	1665.29	4345.07	1.384	1.8387e-09	3.9972e-08	K01649 leuA, IMS; 2-isopropylmalate synthase [EC:2.3.3.13]	-	-	GO:0003824(catalytic activity)
TEA009489	1016.92	3027.2	1.5742	2.3621e-09	5.0199e-08	K01649 leuA, IMS; 2-isopropylmalate synthase [EC:2.3.3.13]	GO:0019752(carboxylic acid metabolic process),GO:0009098(leucine biosynthetic process)	-	GO:0046912(acyltransferase, acyl groups converted into alkyl on transfer),GO:0003852(2-isopropylmalate synthase activity),GO:0003824(catalytic activity)
TEA021212	28.2133	64.0621	1.181	0.0037554	0.016126	-	-	-	GO:0005515(protein binding)
TEA009480	55.6134	136.669	1.2958	8.242e-06	8.0994e-05	-	-	-	GO:0005515(protein binding)
TEA001496	87.171	1087.41	3.6338	1.9684e-49	1.3324e-46	K04077 groEL, HSPD1; chaperonin GroEL	GO:0042026(protein refolding)	-	GO:0005524(ATP binding)
TEA022250	4.41231	60.5783	3.8213	1.5829e-09	3.4896e-08	K13457 RPM1, RPS3; disease resistance protein RPM1	GO:0006952(defense response)	-	GO:0043531(ADP binding)
TEA022927	48.3211	123.614	1.3584	5.0284e-07	6.7351e-06	K15397 KCS; 3-ketoacyl-CoA synthase [EC:2.3.1.199]	GO:0006633(fatty acid biosynthetic process)	GO:0016020(membrane)	GO:0016746(acyltransferase activity),GO:0016747(acyltransferase activity, transferring groups other than amino-acyl groups)
TEA009484	3.41012	22.5288	2.7772	0.0012362	0.006322	-	-	-	-
TEA003402	22.8933	108.716	2.2403	8.6829e-12	2.7344e-10	K13457 RPM1, RPS3; disease resistance protein RPM1	GO:0006952(defense response)	-	GO:0043531(ADP binding)
TEA008777	1.56529	217.006	7.2597	3.7809e-20	3.519e-18	K18789 XGD1; xylogalacturonan beta-1,3-xylosyltransferase [EC:2.4.2.41]	GO:0006486(protein glycosylation)	-	GO:0016757(glycosyltransferase activity),GO:0005524(ATP binding)
TEA030939	593.609	1342.85	1.1773	3.9613e-07	5.4544e-06	-	-	-	GO:0008270(zinc ion binding)
TEA004068	82.3341	194.765	1.2416	2.2832e-06	2.5974e-05	K01869 LARS, leuS; leucyl-tRNA synthetase [EC:6.1.1.4]	GO:0006429(leucyl-tRNA aminoacylation),GO:0006418(tRNA aminoacylation for protein translation)	-	GO:0000166(nucleotide binding),GO:0004823(leucine-tRNA ligase activity),GO:0005524(ATP binding),GO:0004812(aminoacyl-tRNA ligase activity)
TEA006919	108.324	1692.15	3.9619	4.0625e-129	1.2099e-124	-	-	GO:0016020(membrane)	-
TEA001012	0	33.9336	7.4464	1.5532e-08	2.8512e-07	-	-	-	-
TEA006915	69.9706	172.635	1.2978	6.5407e-06	6.6192e-05	-	-	-	GO:0005515(protein binding)
TEA000549	210.75	464.22	1.1356	1.9204e-07	2.83e-06	-	-	-	GO:0046872(metal ion binding)
TEA001017	14.8859	48.8633	1.6973	0.00045243	0.0026783	-	-	-	-
TEA004060	16.0948	52.8709	1.7049	0.0013075	0.0066373	K01193 INV, sacA; beta-fructofuranosidase [EC:3.2.1.26]	GO:0005975(carbohydrate metabolic process)	-	GO:0004553(hydrolase activity, hydrolyzing O-glycosyl compounds)
TEA006911	0.343416	26.5697	6.1325	9.8884e-06	9.5125e-05	K13420 FLS2; LRR receptor-like serine/threonine-protein kinase FLS2 [EC:2.7.11.1]	GO:0006468(protein phosphorylation)	-	GO:0005515(protein binding),GO:0004672(protein kinase activity),GO:0005524(ATP binding)
TEA025595	292.621	636.323	1.1186	1.2138e-11	3.7619e-10	K17497 PMM; phosphomannomutase [EC:5.4.2.8]	GO:0009298(GDP-mannose biosynthetic process)	-	GO:0004615(phosphomannomutase activity)
TEA029265	8.47059	47.3769	2.4633	3.2406e-05	0.00026967	-	-	-	GO:0030145(manganese ion binding)
TEA003890	9.38228	24.8135	1.3967	0.012931	0.044565	-	-	-	GO:0016413(O-acetyltransferase activity),GO:0016740(transferase activity)
TEA017940	54.1326	119.904	1.1509	7.8254e-05	0.00058377	K18798 AFG1, LACE1; peroxisome-assembly ATPase [EC:3.6.4.7]	-	-	-
TEA029261	13.2607	129.219	3.2655	2.3123e-13	9.4082e-12	-	GO:0006629(lipid metabolic process)	-	-
TEA007266	0	17.1378	6.4621	1.0162e-05	9.7508e-05	-	-	-	GO:0004497(monooxygenase activity),GO:0005506(iron ion binding),GO:0016705(oxidoreductase activity, acting on paired donors, with incorporation or reduction of molecular oxygen),GO:0020037(heme binding)
TEA007264	15.2639	43.3302	1.4988	0.0010359	0.0054401	K14514 EIN3; ethylene-insensitive protein 3	-	GO:0005634(nucleus)	-
TEA007262	753.312	5205.86	2.7886	9.1315e-15	4.5059e-13	K00232 E1.3.3.6, ACOX1, ACOX3; acyl-CoA oxidase [EC:1.3.3.6]	GO:0006635(fatty acid beta-oxidation),GO:0006631(fatty acid metabolic process),GO:0033540(fatty acid beta-oxidation using acyl-CoA oxidase)	GO:0005777(peroxisome)	GO:0016627(oxidoreductase activity, acting on the CH-CH group of donors),GO:0003997(acyl-CoA oxidase activity),GO:0071949(FAD binding),GO:0005504(fatty acid binding)
TEA020079	52.6851	119.749	1.1883	0.00055389	0.0031822	-	GO:0006355(regulation of transcription, DNA-templated)	-	-
TEA007261	26.7107	81.2364	1.605	6.5698e-05	0.00050009	-	-	-	GO:0004497(monooxygenase activity),GO:0005506(iron ion binding),GO:0016705(oxidoreductase activity, acting on paired donors, with incorporation or reduction of molecular oxygen),GO:0020037(heme binding)
TEA030711	57.1294	187.98	1.7077	7.8579e-10	1.8428e-08	K05283 PIGW; glucosaminylphosphatidylinositol acyltransferase [EC:2.3.-.-]	GO:0006506(GPI anchor biosynthetic process)	GO:0016021(integral component of membrane)	GO:0016746(acyltransferase activity)
TEA016308	825.747	1673.44	1.0196	8.4726e-05	0.00062569	-	-	-	GO:0004518(nuclease activity)
TEA021670	12.2253	44.637	1.8486	0.00022567	0.0014797	-	-	-	-
TEA021676	2638.61	5647.62	1.0975	1.081e-06	1.3311e-05	-	-	-	-
TEA015962	165.473	473.325	1.5148	5.2551e-09	1.0543e-07	-	-	-	GO:0003924(GTPase activity),GO:0005525(GTP binding)
TEA022811	59.4007	234.585	1.9758	5.8005e-11	1.6206e-09	K23951 DYM; dymeclin	-	-	-
TEA022817	15.9201	51.6953	1.6932	0.00012883	0.00090157	-	-	-	-
TEA022819	61.5259	202.932	1.7139	3.0649e-06	3.3708e-05	-	-	-	GO:0005524(ATP binding),GO:0016887(ATP hydrolysis activity)
TEA009572	0.343416	7.21623	4.2513	0.0083263	0.03092	-	-	-	GO:0004497(monooxygenase activity),GO:0005506(iron ion binding),GO:0016705(oxidoreductase activity, acting on paired donors, with incorporation or reduction of molecular oxygen),GO:0020037(heme binding)
TEA020679	56.8671	114.193	1.0048	0.00039972	0.0024094	-	-	-	GO:0005515(protein binding)
TEA007461	0.720063	11.8923	4.0774	0.0018476	0.008905	-	GO:0006468(protein phosphorylation)	-	GO:0004672(protein kinase activity),GO:0005524(ATP binding)
TEA007463	358.788	839.719	1.2256	1.0391e-12	3.8396e-11	-	-	-	GO:0004497(monooxygenase activity),GO:0005506(iron ion binding),GO:0016705(oxidoreductase activity, acting on paired donors, with incorporation or reduction of molecular oxygen),GO:0020037(heme binding)
TEA020673	132.468	352.88	1.4092	9.9322e-08	1.5635e-06	-	-	-	GO:0005515(protein binding)
TEA024773	42.5248	154.734	1.8644	1.0536e-07	1.6459e-06	-	-	-	-
TEA024771	175.408	439.367	1.3222	8.5133e-11	2.3262e-09	-	-	-	-
TEA006224	205.741	508.576	1.304	9.3012e-06	9.0116e-05	K00430 E1.11.1.7; peroxidase [EC:1.11.1.7]	GO:0006979(response to oxidative stress),GO:0042744(hydrogen peroxide catabolic process)	-	GO:0004601(peroxidase activity),GO:0020037(heme binding)
TEA024955	472.226	1442.81	1.6096	1.2367e-06	1.5058e-05	-	-	-	GO:0046872(metal ion binding)
TEA010860	1.87663	20.5292	3.3829	0.0058076	0.023062	-	-	-	GO:0005506(iron ion binding),GO:0016705(oxidoreductase activity, acting on paired donors, with incorporation or reduction of molecular oxygen),GO:0004497(monooxygenase activity),GO:0020037(heme binding)
TEA029317	43.0289	86.8673	1.009	0.0033824	0.014771	-	GO:0009451(RNA modification)	-	GO:0005515(protein binding),GO:0003723(RNA binding)
TEA029314	50.9362	192.583	1.9092	1.4746e-07	2.2373e-06	K18857 ADH1; alcohol dehydrogenase class-P [EC:1.1.1.1]	-	-	GO:0008270(zinc ion binding),GO:0016491(oxidoreductase activity)
TEA020417	39.4315	104.809	1.4128	7.8753e-06	7.7769e-05	-	-	-	-
TEA024175	7940.65	16310.7	1.0385	2.2905e-08	4.08e-07	K00088 IMPDH, guaB; IMP dehydrogenase [EC:1.1.1.205]	GO:0006164(purine nucleotide biosynthetic process)	-	GO:0003938(IMP dehydrogenase activity),GO:0003824(catalytic activity),GO:0016491(oxidoreductase activity)
TEA025170	62.737	154.431	1.2943	1.7949e-07	2.669e-06	K11648 SMARCB1, SNF5, INI1; SWI/SNF-related matrix-associated actin-dependent regulator of chromatin subfamily B member 1	GO:0006338(chromatin remodeling)	GO:0000228(nuclear chromosome)	-
TEA017542	401.653	990.384	1.3019	1.3924e-06	1.6714e-05	-	GO:0006355(regulation of transcription, DNA-templated)	-	GO:0003700(DNA-binding transcription factor activity),GO:0043565(sequence-specific DNA binding)
TEA017013	160.128	377.869	1.2428	8.0688e-07	1.0243e-05	-	-	-	-
TEA013064	1.99921	17.4419	3.0842	0.0022338	0.010461	-	-	-	GO:0016757(glycosyltransferase activity)
TEA008357	671.036	1581.65	1.2365	2.725e-07	3.889e-06	K22133 AAE3; oxalate---CoA ligase [EC:6.2.1.8]	-	-	GO:0016874(ligase activity)
TEA021220	149.099	358.785	1.2649	0.0024229	0.011212	-	-	-	GO:0003824(catalytic activity),GO:0030151(molybdenum ion binding),GO:0030170(pyridoxal phosphate binding)
TEA008355	1304.57	4701.44	1.8491	4.0468e-18	2.9981e-16	-	-	-	-
TEA024882	45.4154	127.247	1.4889	1.9894e-05	0.00017571	K02879 RP-L17, MRPL17, rplQ; large subunit ribosomal protein L17	GO:0006412(translation)	GO:0005840(ribosome)	GO:0003735(structural constituent of ribosome)
TEA032952	273.597	694.838	1.3431	0.00036932	0.0022565	-	-	-	-
TEA028316	0.625544	518.384	9.5344	6.6534e-20	5.9867e-18	K11643 CHD4, MI2B; chromodomain-helicase-DNA-binding protein 4 [EC:3.6.4.12]	-	-	-
TEA000165	0	130.667	9.3921	2.0283e-14	9.6347e-13	-	-	-	GO:0043531(ADP binding)
TEA000166	0	8.74231	5.4908	0.00065246	0.0036623	-	-	-	-
TEA008194	22.4488	60.6322	1.4207	0.0016957	0.0082887	K13260 CYP81E; isoflavone/4'-methoxyisoflavone 2'-hydroxylase [EC:1.14.14.90 1.14.14.89]	-	-	GO:0004497(monooxygenase activity),GO:0005506(iron ion binding),GO:0016705(oxidoreductase activity, acting on paired donors, with incorporation or reduction of molecular oxygen),GO:0020037(heme binding)
TEA008197	154.303	310.28	1.0057	0.00026108	0.001674	K14505 CYCD3; cyclin D3, plant	-	-	-
TEA008196	45.7101	254.653	2.4788	1.9857e-10	5.1129e-09	-	-	-	-
TEA002925	1.158	17.1889	3.9828	0.00085235	0.0046198	-	GO:0006869(lipid transport)	-	GO:0008289(lipid binding)
TEA031155	0	58.2619	8.2267	5.7673e-11	1.6128e-09	K08286 E2.7.11.-; protein-serine/threonine kinase [EC:2.7.11.-]	GO:0006468(protein phosphorylation)	-	GO:0004672(protein kinase activity),GO:0005524(ATP binding)
TEA031157	3.56307	29.6563	3.0022	0.00030617	0.0019209	-	-	-	-
TEA027151	595.992	1396.37	1.2287	2.7417e-15	1.453e-13	-	-	-	GO:0005515(protein binding)
TEA031158	153.497	338.094	1.1405	7.4896e-08	1.2103e-06	K07517 ECI1_2; Delta3-Delta2-enoyl-CoA isomerase [EC:5.3.3.8]	-	-	GO:0003824(catalytic activity)
TEA002143	1342.16	4380.85	1.7061	1.5046e-21	1.6119e-19	-	-	-	-
TEA028134	8.12717	29.7333	1.8486	0.0016802	0.0082334	-	-	-	-
TEA006131	29.595	79.6036	1.4356	0.00024352	0.0015773	-	-	-	GO:0005509(calcium ion binding),GO:0005544(calcium-dependent phospholipid binding)
TEA032846	16.9263	107.781	2.6766	3.0941e-12	1.0496e-10	-	-	-	-
TEA020308	213.539	1067.25	2.3187	1.9874e-15	1.0627e-13	K01427 URE; urease [EC:3.5.1.5]	GO:0006807(nitrogen compound metabolic process),GO:0043419(urea catabolic process)	GO:0035550(urease complex)	GO:0009039(urease activity),GO:0016151(nickel cation binding),GO:0016810(hydrolase activity, acting on carbon-nitrogen (but not peptide) bonds),GO:0016787(hydrolase activity)
TEA012317	0.343416	12.7117	5.0702	0.00070534	0.0039149	K06674 SMC2; structural maintenance of chromosome 2	-	-	-
TEA025541	27.4921	55.8104	1.0252	0.0068824	0.026452	-	-	-	-
TEA003419	5689.19	19709.7	1.7925	8.8418e-16	4.9969e-14	K06617 E2.4.1.82; raffinose synthase [EC:2.4.1.82]	-	-	-
TEA024318	1212.62	3696.2	1.6076	4.5664e-06	4.8142e-05	K14454 GOT1; aspartate aminotransferase, cytoplasmic [EC:2.6.1.1]	GO:0009058(biosynthetic process),GO:0006520(cellular amino acid metabolic process)	-	GO:0030170(pyridoxal phosphate binding),GO:0003824(catalytic activity),GO:0008483(transaminase activity)
TEA010460	136.675	309.617	1.1765	8.3249e-06	8.1774e-05	-	GO:0007165(signal transduction)	-	-
TEA019862	20.8889	46.2174	1.1427	0.0082514	0.030684	K10848 ERCC4, XPF; DNA excision repair protein ERCC-4 [EC:3.1.-.-]	-	-	-
TEA024083	125.729	288.051	1.1973	2.2884e-07	3.3231e-06	K14638 SLC15A3_4, PHT; solute carrier family 15 (peptide/histidine transporter), member 3/4	GO:0006857(oligopeptide transport),GO:0055085(transmembrane transport)	GO:0016020(membrane)	GO:0022857(transmembrane transporter activity),GO:0005515(protein binding)
TEA010469	0.625544	14.477	4.4064	0.0010382	0.0054493	K01126 E3.1.4.46, glpQ, ugpQ; glycerophosphoryl diester phosphodiesterase [EC:3.1.4.46]	GO:0006629(lipid metabolic process)	-	GO:0008081(phosphoric diester hydrolase activity)
TEA020091	80.1067	309.525	1.9577	1.5789e-08	2.8938e-07	-	-	-	GO:0005515(protein binding)
TEA025576	36.5321	113.697	1.6341	1.0412e-07	1.6295e-06	K06176 truD, PUS7; tRNA pseudouridine13 synthase [EC:5.4.99.27]	GO:0001522(pseudouridine synthesis),GO:0009451(RNA modification)	-	GO:0003723(RNA binding),GO:0009982(pseudouridine synthase activity)
TEA008233	0	9.39879	5.5947	0.00058929	0.0033596	-	GO:0006468(protein phosphorylation)	-	GO:0004672(protein kinase activity),GO:0005524(ATP binding),GO:0004674(protein serine/threonine kinase activity)
TEA002858	4.44296	45.5654	3.4034	6.0926e-07	8.0101e-06	-	-	-	GO:0008194(UDP-glycosyltransferase activity)
TEA018742	94.226	191.076	1.017	0.00083035	0.0045188	K00327 POR; NADPH-ferrihemoprotein reductase [EC:1.6.2.4]	-	-	-
TEA002324	0.625544	23.1246	5.0721	4.2833e-05	0.00034367	K15095 E1.1.1.208; (+)-neomenthol dehydrogenase [EC:1.1.1.208]	-	-	-
TEA005818	32.1467	221.479	2.7824	1.9333e-25	2.8364e-23	-	-	-	GO:0005515(protein binding)
TEA024228	128.294	278.302	1.118	3.9463e-05	0.00032025	-	-	-	-
TEA024550	21.3372	119.294	2.4827	1.0995e-11	3.4255e-10	-	GO:0006355(regulation of transcription, DNA-templated),GO:0006526(arginine biosynthetic process)	-	GO:0004055(argininosuccinate synthase activity),GO:0003700(DNA-binding transcription factor activity),GO:0005524(ATP binding),GO:0003677(DNA binding)
TEA013258	0.625544	29.6449	5.4296	1.1937e-05	0.00011208	K02206 CDK2; cyclin-dependent kinase 2 [EC:2.7.11.22]	GO:0006468(protein phosphorylation)	-	GO:0004672(protein kinase activity),GO:0005524(ATP binding)
TEA024796	105.124	223.233	1.0872	2.7718e-05	0.00023472	-	-	-	GO:0005516(calmodulin binding)
TEA031390	0	76.3385	8.6174	3.9085e-12	1.3094e-10	K07198 PRKAA, AMPK; 5'-AMP-activated protein kinase, catalytic alpha subunit [EC:2.7.11.11]	GO:0006468(protein phosphorylation)	-	GO:0004672(protein kinase activity),GO:0005524(ATP binding)
TEA032376	15.3851	34.7137	1.1603	0.014229	0.048227	-	-	-	GO:0005515(protein binding)
TEA032370	112.59	295.289	1.3958	7.3698e-07	9.461e-06	-	-	-	GO:0008168(methyltransferase activity),GO:0008171(O-methyltransferase activity),GO:0046983(protein dimerization activity)
TEA005258	176.142	426.672	1.2759	1.639e-09	3.5945e-08	-	-	-	GO:0005515(protein binding)
TEA005254	0	8.4283	5.4381	0.00097614	0.0051785	-	-	-	-
TEA015298	60.0498	134.328	1.16	7.4454e-05	0.00055843	K03953 NDUFA9; NADH dehydrogenase (ubiquinone) 1 alpha subcomplex subunit 9	-	-	-
TEA014567	43.9847	157.219	1.8269	8.4717e-08	1.3507e-06	-	-	-	-
TEA002219	77.357	233.506	1.597	1.2874e-06	1.5593e-05	K24193 STP; MFS transporter, SP family, sugar:H+ symporter	GO:0055085(transmembrane transport),GO:0015749(monosaccharide transmembrane transport)	GO:0016021(integral component of membrane),GO:0016020(membrane)	GO:0022857(transmembrane transporter activity),GO:0015145(monosaccharide transmembrane transporter activity),GO:0015144(carbohydrate transmembrane transporter activity)
TEA005496	187.56	506.085	1.4293	0.00013173	0.00091942	-	-	-	GO:0046872(metal ion binding)
TEA023336	0	5.29537	4.7679	0.010192	0.036613	-	GO:0006468(protein phosphorylation)	-	GO:0005524(ATP binding),GO:0004672(protein kinase activity)
TEA018686	17.0051	46.9573	1.4522	0.0036563	0.015775	-	-	-	-
TEA003631	2.93752	23.757	2.96	0.00043263	0.0025832	-	-	-	GO:0016787(hydrolase activity)
TEA024424	3.43934	37.5317	3.4293	1.5126e-07	2.2892e-06	-	GO:0006952(defense response)	-	GO:0043531(ADP binding)
TEA003635	12.2322	204.867	4.1028	3.9725e-19	3.3234e-17	-	-	-	GO:0043531(ADP binding)
TEA024421	14.7982	326.02	4.484	9.8878e-32	2.3007e-29	-	GO:0006952(defense response)	-	GO:0043531(ADP binding)
TEA008958	25.7924	79.0418	1.6085	0.00044067	0.0026218	K01240 URH1; uridine nucleosidase [EC:3.2.2.3]	-	-	GO:0016799(hydrolase activity, hydrolyzing N-glycosyl compounds)
TEA018446	0.625544	9.99276	3.8819	0.0069135	0.026551	-	-	-	-
TEA012819	0	10.3736	5.7365	0.00022978	0.0015004	K06910 PEBP1, TFS1; phosphatidylethanolamine-binding protein	GO:0009910(negative regulation of flower development)	-	GO:0003712(transcription coregulator activity)
TEA032577	198.363	2273.3	3.5138	1.0447e-38	3.9386e-36	K01177 E3.2.1.2; beta-amylase [EC:3.2.1.2]	GO:0000272(polysaccharide catabolic process)	-	GO:0016161(beta-amylase activity)
TEA018449	132.519	720.036	2.4369	1.6218e-09	3.562e-08	K00469 MIOX; inositol oxygenase [EC:1.13.99.1]	GO:0019310(inositol catabolic process)	GO:0005737(cytoplasm)	GO:0005506(iron ion binding),GO:0050113(inositol oxygenase activity)
TEA018668	21.4211	399.343	4.1946	1.8923e-49	1.3107e-46	-	-	-	GO:0005515(protein binding)
TEA022427	0	10.0024	5.6848	0.00046038	0.0027157	K12400 AP4E1; AP-4 complex subunit epsilon-1	-	-	-
TEA033629	21.4584	60.119	1.4801	0.00031586	0.0019722	-	GO:0006397(mRNA processing)	-	-
TEA033159	42.257	166.737	1.9875	1.2436e-11	3.8461e-10	K10268 FBXL2_20; F-box and leucine-rich repeat protein 2/20	-	-	-
TEA018840	203.97	531.825	1.3831	8.6852e-12	2.7344e-10	-	-	-	GO:0005515(protein binding)
TEA003598	483.202	996.808	1.0455	0.0001023	0.00073817	K00029 E1.1.1.40, maeB; malate dehydrogenase (oxaloacetate-decarboxylating)(NADP+) [EC:1.1.1.40]	-	-	GO:0004470(malic enzyme activity),GO:0004471(malate dehydrogenase (decarboxylating) (NAD+) activity),GO:0051287(NAD binding)
TEA020994	41.0097	163.144	1.9975	1.4108e-10	3.6989e-09	-	-	-	-
TEA032710	10.7305	36.443	1.7587	0.0014406	0.0072135	-	-	-	GO:0016788(hydrolase activity, acting on ester bonds)
TEA019643	12.2665	53.8767	2.1504	0.00019644	0.0013101	K08235 E2.4.1.207; xyloglucan:xyloglucosyl transferase [EC:2.4.1.207]	GO:0005975(carbohydrate metabolic process),GO:0006073(cellular glucan metabolic process),GO:0010411(xyloglucan metabolic process),GO:0042546(cell wall biogenesis)	GO:0005618(cell wall),GO:0048046(apoplast)	GO:0004553(hydrolase activity, hydrolyzing O-glycosyl compounds),GO:0016762(xyloglucan:xyloglucosyl transferase activity)
TEA001533	0	10.0757	5.6943	0.00045762	0.0027042	-	-	-	-
TEA019646	14.7928	78.7663	2.3994	3.6055e-09	7.4261e-08	-	-	-	GO:0005515(protein binding)
TEA013674	128.849	497.707	1.945	1.6503e-15	8.953e-14	-	-	-	GO:0005515(protein binding)
TEA010786	3.19303	45.3184	3.841	4.3953e-08	7.4041e-07	-	-	-	-
TEA023233	31.9958	68.9568	1.099	0.01273	0.043968	-	GO:0006355(regulation of transcription, DNA-templated)	-	GO:0003700(DNA-binding transcription factor activity),GO:0043565(sequence-specific DNA binding)
TEA015785	0	32.0659	7.3647	3.1276e-08	5.4219e-07	-	-	-	GO:0005515(protein binding)
TEA012324	15.3278	43.7304	1.51	0.0012266	0.0062811	K03327 TC.MATE, SLC47A, norM, mdtK, dinF; multidrug resistance protein, MATE family	GO:1990961(xenobiotic detoxification by transmembrane export across the plasma membrane),GO:0055085(transmembrane transport)	GO:0016020(membrane)	GO:0042910(xenobiotic transmembrane transporter activity),GO:0015297(antiporter activity)
TEA015412	2.0605	25.4542	3.6082	0.00062343	0.0035199	-	GO:0048564(photosystem I assembly),GO:0080183(response to photooxidative stress)	GO:0009535(chloroplast thylakoid membrane)	-
TEA009012	44.1895	135.849	1.617	3.4914e-08	5.983e-07	K23947 DAO; 2-oxoglutarate-dependent dioxygenase [EC:1.14.11.-]	-	-	-
TEA009011	137.306	477.692	1.7952	8.3088e-17	5.3913e-15	K23947 DAO; 2-oxoglutarate-dependent dioxygenase [EC:1.14.11.-]	-	-	-
TEA033536	51.6459	293.238	2.4968	7.4407e-11	2.0519e-09	-	-	-	GO:0046872(metal ion binding)
TEA008537	25.803	69.1516	1.4253	0.00030153	0.0018962	-	-	-	-
TEA009018	0	12.4754	6.004	7.6352e-05	0.00057107	-	-	-	-
TEA014414	45.1814	111.521	1.3005	0.0025736	0.011778	K00688 PYG, glgP; glycogen phosphorylase [EC:2.4.1.1]	GO:0005975(carbohydrate metabolic process)	-	GO:0008184(glycogen phosphorylase activity)
TEA014417	0.312772	7.76006	4.3582	0.0066295	0.025653	-	-	-	-
TEA011302	145.534	326.037	1.1655	2.0017e-09	4.3106e-08	-	-	-	GO:0005515(protein binding)
TEA003202	83.2862	176.583	1.0794	0.00013967	0.00096806	K06269 PPP1C; serine/threonine-protein phosphatase PP1 catalytic subunit [EC:3.1.3.16]	-	-	GO:0016787(hydrolase activity)
TEA008513	94.4416	201.951	1.09	0.0030085	0.013409	-	GO:0006355(regulation of transcription, DNA-templated)	-	GO:0003700(DNA-binding transcription factor activity),GO:0043565(sequence-specific DNA binding)
TEA011305	22.7496	86.1698	1.9347	8.4947e-06	8.3141e-05	K01537 ATP2C; P-type Ca2+ transporter type 2C [EC:7.2.2.10]	-	GO:0016021(integral component of membrane)	GO:0000166(nucleotide binding),GO:0005215(transporter activity),GO:0005524(ATP binding),GO:0016887(ATP hydrolysis activity)
TEA010251	10.9129	55.3392	2.326	3.7188e-06	4.0217e-05	-	GO:0006418(tRNA aminoacylation for protein translation)	-	GO:0000166(nucleotide binding),GO:0004812(aminoacyl-tRNA ligase activity),GO:0005524(ATP binding)
TEA016165	1.12735	21.4243	4.3278	5.4319e-05	0.00042406	-	-	-	GO:0005515(protein binding)
TEA005079	28.7048	79.2275	1.4635	3.9096e-05	0.0003178	-	-	-	-
TEA010098	186.133	681.745	1.8701	4.6181e-10	1.1265e-08	-	-	-	-
TEA022130	96.5034	198.535	1.035	1.6079e-05	0.00014569	K23460 CHM, CHML; Rab proteins geranylgeranyltransferase component A	GO:0007264(small GTPase mediated signal transduction)	-	GO:0005092(GDP-dissociation inhibitor activity)
TEA027456	1.47077	19.3841	3.772	8.6329e-05	0.00063673	-	-	-	-
TEA022135	13.257	71.9178	2.4361	2.0322e-08	3.6579e-07	-	-	-	GO:0003723(RNA binding)
TEA027459	1.34561	20.7525	3.9068	0.00012703	0.00089017	-	-	-	GO:0005515(protein binding)
TEA015092	1565.24	3618.27	1.2085	1.4024e-05	0.00012919	-	-	-	GO:0005515(protein binding)
TEA016048	59.2965	242.908	2.0323	2.1974e-11	6.5381e-10	-	-	-	GO:0043531(ADP binding)
TEA016827	53.3295	136.915	1.3611	1.8752e-06	2.1897e-05	K11267 PDS5; sister chromatid cohesion protein PDS5	GO:0007064(mitotic sister chromatid cohesion)	-	-
TEA021117	14.7329	57.1786	1.9565	2.3533e-05	0.00020369	K11718 HUGT; UDP-glucose:glycoprotein glucosyltransferase [EC:2.4.1.-]	GO:0006486(protein glycosylation)	-	GO:0003980(UDP-glucose:glycoprotein glucosyltransferase activity)
TEA016823	393.75	1119.76	1.5065	2.2215e-07	3.2338e-06	K08341 GABARAP, ATG8, LC3; GABA(A) receptor-associated protein	-	-	-
TEA019339	178.1	407.135	1.1904	2.5202e-08	4.4571e-07	-	-	-	GO:0005524(ATP binding),GO:0004386(helicase activity),GO:0005515(protein binding)
TEA022311	6.317	346.726	5.7804	1.7972e-40	7.2333e-38	-	-	-	GO:0043531(ADP binding)
TEA027142	1310.57	2931.06	1.1607	4.8688e-09	9.8178e-08	K16276 K16276, BTS; zinc finger protein-like protein	GO:0006801(superoxide metabolic process)	-	GO:0008270(zinc ion binding),GO:0046872(metal ion binding)
TEA021118	552.582	1122.1	1.0203	8.6088e-10	1.9984e-08	K11129 NHP2, NOLA2; H/ACA ribonucleoprotein complex subunit 2	-	-	-
TEA022643	1.50141	24.1498	4.078	3.8207e-05	0.00031176	-	-	-	-
TEA007270	94.8974	200.734	1.0834	0.00072717	0.0040188	-	-	-	GO:0004497(monooxygenase activity),GO:0005506(iron ion binding),GO:0016705(oxidoreductase activity, acting on paired donors, with incorporation or reduction of molecular oxygen),GO:0020037(heme binding)
TEA033448	16.2942	47.2625	1.5295	0.0002835	0.0017949	-	-	-	-
TEA033447	33.4576	73.602	1.1289	0.0008932	0.0048062	-	-	-	-
TEA012780	20.7397	94.8371	2.1954	1.5103e-09	3.3368e-08	-	-	-	-
TEA020263	28.4742	73.3178	1.3723	0.012103	0.042221	-	GO:0006508(proteolysis)	-	GO:0008236(serine-type peptidase activity),GO:0004252(serine-type endopeptidase activity)
TEA011236	25.6779	120.474	2.2327	2.7163e-12	9.3762e-11	K11583 PPP2R3; serine/threonine-protein phosphatase 2A regulatory subunit B''	GO:0035303(regulation of dephosphorylation)	-	GO:0005509(calcium ion binding)
TEA013923	8.69286	43.2069	2.3095	8.4173e-05	0.00062222	K22845 PGT1; phlorizin synthase [EC:2.4.1.357]	-	-	GO:0008194(UDP-glycosyltransferase activity)
TEA026036	0.686832	10.081	3.8508	0.0068985	0.026504	-	-	-	GO:0008194(UDP-glycosyltransferase activity)
TEA020932	1.37366	14.5369	3.3857	0.0058202	0.023102	-	-	-	-
TEA019425	119.679	414.907	1.7882	1.2647e-08	2.3719e-07	-	-	-	-
TEA011239	13.4738	43.9782	1.6915	0.0059957	0.023672	K14487 GH3; auxin responsive GH3 gene family	-	-	-
TEA001170	116.476	300.757	1.3737	3.0223e-08	5.2631e-07	-	GO:0006468(protein phosphorylation)	-	GO:0004672(protein kinase activity),GO:0005524(ATP binding)
TEA026147	355.41	951.612	1.4186	5.7095e-12	1.8625e-10	K14297 NUP98, ADAR2, NUP116; nuclear pore complex protein Nup98-Nup96	GO:0006913(nucleocytoplasmic transport)	GO:0005643(nuclear pore)	GO:0017056(structural constituent of nuclear pore)
TEA016959	359.277	750.865	1.0617	7.4077e-11	2.0447e-09	K14556 DIP2, UTP12, WDR3; U3 small nucleolar RNA-associated protein 12	-	-	GO:0005515(protein binding)
TEA026141	66.0217	285.783	2.108	1.2152e-11	3.7621e-10	-	-	-	-
TEA007175	8.38267	86.0729	3.3569	1.4239e-13	6.0323e-12	-	-	-	-
TEA004679	227.345	465.651	1.0308	7.8599e-05	0.0005855	-	-	-	GO:0003677(DNA binding)
TEA030540	363.279	747.151	1.0399	2.3747e-06	2.6881e-05	-	-	-	-
TEA030542	4.63057	54.8081	3.5819	1.407e-09	3.1343e-08	-	GO:0030244(cellulose biosynthetic process)	GO:0016020(membrane)	GO:0016760(cellulose synthase (UDP-forming) activity)
TEA030545	353.448	774.794	1.1313	1.4991e-07	2.2701e-06	-	GO:0030244(cellulose biosynthetic process)	GO:0016020(membrane)	GO:0016760(cellulose synthase (UDP-forming) activity)
TEA010527	7.53745	57.4179	2.9132	5.7468e-08	9.5035e-07	K22048 MSL4S; mechanosensitive ion channel protein 4/5/6/7/8/9/10	GO:0055085(transmembrane transport)	GO:0016020(membrane)	-
TEA001486	1300.88	5264.48	2.0162	1.4359e-15	7.8327e-14	-	GO:0006355(regulation of transcription, DNA-templated)	-	GO:0003700(DNA-binding transcription factor activity)
TEA012252	637.33	6265.62	3.2971	3.068e-18	2.3074e-16	-	-	-	GO:0005515(protein binding)
TEA030893	44.148	133.652	1.5868	5.1789e-05	0.00040675	K09422 MYBP; transcription factor MYB, plant	-	-	-
TEA029071	47.6086	151.25	1.6646	2.5025e-07	3.6041e-06	K17471 SULTR3; sulfate transporter 3	GO:0055085(transmembrane transport),GO:0008272(sulfate transport)	GO:0016020(membrane),GO:0016021(integral component of membrane),GO:0009507(chloroplast)	GO:0015301(anion:anion antiporter activity),GO:0015116(sulfate transmembrane transporter activity),GO:0008271(secondary active sulfate transmembrane transporter activity)
TEA016447	115.605	799.485	2.792	6.0282e-27	9.8647e-25	K00522 FTH1; ferritin heavy chain [EC:1.16.3.2]	GO:0006826(iron ion transport),GO:0006879(cellular iron ion homeostasis)	-	GO:0008199(ferric iron binding)
TEA029076	36.793	135.589	1.8922	5.2873e-09	1.059e-07	-	GO:0009269(response to desiccation)	-	-
TEA031385	37.9593	79.2918	1.0603	0.0037799	0.016212	K05909 E1.10.3.2; laccase [EC:1.10.3.2]	-	-	GO:0005507(copper ion binding),GO:0016491(oxidoreductase activity)
TEA014902	0	8.18672	5.3947	0.0010632	0.0055632	-	-	-	GO:0016791(phosphatase activity)
TEA029675	6.04005	53.6806	3.1636	6.245e-08	1.0248e-06	-	-	-	-
TEA000570	0	105.214	9.0796	2.9711e-13	1.1814e-11	-	GO:0006997(nucleus organization)	GO:0005634(nucleus)	-
TEA004076	34.6887	73.3329	1.0797	0.0013062	0.0066318	K11982 RNF115_126; E3 ubiquitin-protein ligase RNF115/126 [EC:2.3.2.27]	-	-	GO:0061630(ubiquitin protein ligase activity)
TEA013812	20.862	106.545	2.346	9.0313e-05	0.00066218	-	GO:0006468(protein phosphorylation),GO:0005975(carbohydrate metabolic process)	-	GO:0004672(protein kinase activity),GO:0005524(ATP binding),GO:0008061(chitin binding)
TEA017138	2.47037	13.5205	2.4563	0.0081585	0.030384	K05582 ndhK; NAD(P)H-quinone oxidoreductase subunit K [EC:7.1.1.2]	-	-	GO:0008137(NADH dehydrogenase (ubiquinone) activity),GO:0048038(quinone binding),GO:0051539(4 iron, 4 sulfur cluster binding),GO:0051536(iron-sulfur cluster binding)
TEA030941	7.38048	31.8287	2.1088	0.0019659	0.0093966	-	GO:0006355(regulation of transcription, DNA-templated)	-	GO:0046983(protein dimerization activity),GO:0003700(DNA-binding transcription factor activity)
TEA000578	0	8.77419	5.4954	0.00062496	0.0035279	-	GO:0006468(protein phosphorylation),GO:0048544(recognition of pollen)	-	GO:0004672(protein kinase activity),GO:0005524(ATP binding),GO:0004674(protein serine/threonine kinase activity)
TEA003882	0	8.46668	5.4439	0.001045	0.0054783	-	GO:0071704(organic substance metabolic process)	-	GO:0004553(hydrolase activity, hydrolyzing O-glycosyl compounds)
TEA000204	0.96896	13.7237	3.741	0.0014299	0.0071707	K13457 RPM1, RPS3; disease resistance protein RPM1	GO:0006952(defense response)	-	-
TEA000759	374.931	1493.56	1.9942	1.2509e-10	3.3058e-09	K24194 BOR; boron transporter	GO:0006820(anion transport)	GO:0016021(integral component of membrane),GO:0016020(membrane)	GO:0005452(inorganic anion exchanger activity)
TEA000206	27.7713	128.475	2.198	6.2372e-10	1.4909e-08	K13457 RPM1, RPS3; disease resistance protein RPM1	GO:0006952(defense response)	-	GO:0043531(ADP binding)
TEA007529	36.5166	452.461	3.6283	3.8768e-18	2.8794e-16	-	-	-	GO:0005515(protein binding)
TEA000755	11.1713	49.232	2.1667	0.00037276	0.002274	-	GO:0055085(transmembrane transport)	GO:0016021(integral component of membrane)	GO:0005524(ATP binding),GO:0140359(ABC-type transporter activity)
TEA000978	8.28557	103.515	3.6292	3.5981e-17	2.419e-15	-	-	-	-
TEA020797	54.0814	140.56	1.3765	6.2978e-07	8.223e-06	-	-	-	GO:0008194(UDP-glycosyltransferase activity)
TEA020242	139.827	517.151	1.8832	6.7657e-10	1.6056e-08	K16280 RGLG; E3 ubiquitin-protein ligase RGLG [EC:2.3.2.27]	GO:0070534(protein K63-linked ubiquitination)	-	GO:0061630(ubiquitin protein ligase activity)
TEA016319	1360.93	2755.2	1.0172	4.2736e-05	0.00034298	K04421 MAP3K3, MEKK3; mitogen-activated protein kinase kinase kinase 3 [EC:2.7.11.25]	GO:0006468(protein phosphorylation)	-	GO:0004672(protein kinase activity),GO:0005524(ATP binding)
TEA028782	99.3796	214.105	1.1017	4.7493e-05	0.00037728	-	GO:0007275(multicellular organism development)	-	-
TEA030099	294.85	610.932	1.0544	3.622e-07	5.0455e-06	K05658 ABCB1, CD243; ATP-binding cassette, subfamily B (MDR/TAP), member 1 [EC:7.6.2.2]	GO:0055085(transmembrane transport)	GO:0016021(integral component of membrane)	GO:0005524(ATP binding),GO:0140359(ABC-type transporter activity)
TEA028418	404.546	813.255	1.0051	6.1051e-06	6.2164e-05	-	GO:0006468(protein phosphorylation)	-	GO:0004672(protein kinase activity),GO:0005524(ATP binding)
TEA022862	14.2259	64.8123	2.1812	2.1012e-07	3.0736e-06	K07297 ADIPOR; adiponectin receptor	-	GO:0016021(integral component of membrane)	-
TEA019931	20.1156	126.25	2.6661	2.9142e-13	1.1603e-11	K13679 WAXY; granule-bound starch synthase [EC:2.4.1.242]	-	-	-
TEA022470	58.9161	126.211	1.0985	0.00036997	0.0022592	-	GO:0006468(protein phosphorylation),GO:0007165(signal transduction)	-	GO:0004672(protein kinase activity),GO:0005524(ATP binding)
TEA028410	503.62	2818.12	2.4839	6.2542e-11	1.7376e-09	K23678 PQLC2, SLC66A1, LAAT1; solute carrier family 66 (lysosomal lysine-arginine transporter), member 1	-	GO:0016021(integral component of membrane)	GO:0005215(transporter activity),GO:0005524(ATP binding),GO:0016887(ATP hydrolysis activity),GO:0003676(nucleic acid binding)
TEA008694	348.609	709.105	1.0256	5.131e-06	5.3247e-05	K16280 RGLG; E3 ubiquitin-protein ligase RGLG [EC:2.3.2.27]	-	-	-
TEA029411	12.0935	71.2194	2.5348	0.00037893	0.0023027	-	-	-	GO:0008194(UDP-glycosyltransferase activity)
TEA029412	0	69.767	8.4876	1.1567e-11	3.5924e-10	-	-	-	-
TEA000377	1.31238	37.0857	4.7432	1.7057e-07	2.5554e-06	K03327 TC.MATE, SLC47A, norM, mdtK, dinF; multidrug resistance protein, MATE family	GO:0055085(transmembrane transport),GO:1990961(xenobiotic detoxification by transmembrane export across the plasma membrane)	GO:0016020(membrane)	GO:0015297(antiporter activity),GO:0042910(xenobiotic transmembrane transporter activity)
TEA025148	152.658	330.41	1.1159	3.1144e-05	0.00026033	K13457 RPM1, RPS3; disease resistance protein RPM1	GO:0006952(defense response)	-	GO:0043531(ADP binding)
TEA024946	2.59554	121.504	5.6172	2.3926e-18	1.8271e-16	-	-	-	GO:0005515(protein binding)
TEA010896	0.686832	29.924	5.4217	3.8248e-05	0.000312	-	GO:0006812(cation transport),GO:0055085(transmembrane transport)	GO:0016021(integral component of membrane)	GO:0015299(solute:proton antiporter activity)
TEA025143	58.798	481.246	3.03	2.6566e-12	9.1894e-11	-	-	-	GO:0008194(UDP-glycosyltransferase activity)
TEA027487	238.855	785.863	1.7168	0.00026637	0.001705	K01761 E4.4.1.11; methionine-gamma-lyase [EC:4.4.1.11]	GO:0019346(transsulfuration)	-	GO:0030170(pyridoxal phosphate binding),GO:0003824(catalytic activity)
TEA025146	1.22187	377.249	8.4806	5.6107e-23	6.9051e-21	-	GO:0007131(reciprocal meiotic recombination),GO:0051177(meiotic sister chromatid cohesion),GO:0051321(meiotic cell cycle)	-	-
TEA020425	1658.35	5931.41	1.8382	1.6919e-16	1.0542e-14	-	-	-	GO:0005524(ATP binding),GO:0016887(ATP hydrolysis activity)
TEA020424	127.245	329.953	1.3781	2.9394e-12	1.0051e-10	-	-	-	-
TEA007631	130.727	401.863	1.6212	5.5115e-16	3.1689e-14	K21842 EFR3; protein EFR3	-	-	-
TEA024165	0	22.7161	6.8672	2.1481e-06	2.4694e-05	K00033 PGD, gnd, gntZ; 6-phosphogluconate dehydrogenase [EC:1.1.1.44 1.1.1.343]	GO:0006098(pentose-phosphate shunt)	-	GO:0016491(oxidoreductase activity),GO:0004616(phosphogluconate dehydrogenase (decarboxylating) activity),GO:0050661(NADP binding)
TEA026839	24.9896	52.7315	1.0728	0.014306	0.048413	K23806 CYP71BE5; alpha-guaiene 2-oxidase	-	-	GO:0004497(monooxygenase activity),GO:0005506(iron ion binding),GO:0016705(oxidoreductase activity, acting on paired donors, with incorporation or reduction of molecular oxygen),GO:0020037(heme binding)
TEA004507	69.1494	159.737	1.2003	4.5319e-05	0.00036137	-	-	-	GO:0005515(protein binding)
TEA013077	0	120.303	9.2724	7.6955e-14	3.3855e-12	-	-	-	GO:0005515(protein binding)
TEA016554	239.847	511.571	1.0929	1.1239e-07	1.748e-06	-	-	-	-
TEA013072	559.237	1256.49	1.1664	5.9744e-06	6.102e-05	K14485 TIR1; transport inhibitor response 1	-	-	-
TEA008341	233.717	495.693	1.0828	4.9112e-10	1.1911e-08	-	-	-	GO:0004869(cysteine-type endopeptidase inhibitor activity)
TEA004695	0.938316	18.9862	4.2203	0.00022529	0.0014779	-	-	-	-
TEA029528	0	9.94695	5.6777	0.00033518	0.0020749	-	-	-	-
TEA017978	164.711	620.452	1.9083	1.0769e-13	4.6214e-12	-	GO:0006468(protein phosphorylation),GO:0048544(recognition of pollen)	-	GO:0005524(ATP binding),GO:0004672(protein kinase activity),GO:0004674(protein serine/threonine kinase activity)
TEA032923	133.949	408.372	1.6057	1.7868e-08	3.2429e-07	-	-	-	-
TEA031565	1.65579	11.8167	2.7875	0.0088256	0.032481	K12192 CHMP2B; charged multivesicular body protein 2B	GO:0007034(vacuolar transport)	-	-
TEA029525	21.3948	153.066	2.8529	6.516e-20	5.8808e-18	K14674 TGL4; TAG lipase / steryl ester hydrolase / phospholipase A2 / LPA acyltransferase [EC:3.1.1.3 3.1.1.13 3.1.1.4 2.3.1.51]	GO:0006629(lipid metabolic process)	-	GO:0004806(triglyceride lipase activity)
TEA017974	346.996	1449.31	2.0601	1.9375e-26	3.0054e-24	-	-	-	GO:0005515(protein binding)
TEA023525	59.2795	121.183	1.0272	0.0029623	0.013243	-	-	-	GO:0046983(protein dimerization activity)
TEA025781	15.4464	90.3673	2.5326	1.33e-11	4.0962e-10	-	-	-	-
TEA025780	23.4937	101.683	2.1224	9.156e-08	1.4536e-06	-	-	-	-
TEA006126	160.309	369.482	1.2063	3.0236e-08	5.2631e-07	-	-	-	GO:0005515(protein binding)
TEA024303	58.3565	121.282	1.0621	0.0023115	0.010777	K18482 ADCL; 4-amino-4-deoxychorismate lyase [EC:4.1.3.38]	-	-	GO:0003824(catalytic activity)
TEA025544	38.7335	93.1152	1.2543	0.01074	0.038268	K09338 HD-ZIP; homeobox-leucine zipper protein	GO:0006355(regulation of transcription, DNA-templated)	-	GO:0003677(DNA binding),GO:0000981(DNA-binding transcription factor activity, RNA polymerase II-specific),GO:0003700(DNA-binding transcription factor activity),GO:0043565(sequence-specific DNA binding)
TEA000995	0.686832	81.2799	6.8585	3.6592e-10	9.0217e-09	-	-	-	GO:0043531(ADP binding)
TEA000997	49.6161	178.52	1.855	1.3486e-09	3.0132e-08	-	GO:0006468(protein phosphorylation)	-	GO:0005524(ATP binding),GO:0004672(protein kinase activity),GO:0004674(protein serine/threonine kinase activity)
TEA016374	4.13134	23.7387	2.5141	0.0029417	0.013163	-	-	-	-
TEA009906	79.6935	556.166	2.8007	1.0132e-19	8.9808e-18	-	-	-	-
TEA011333	5.56371	31.1973	2.48	0.00036935	0.0022565	-	GO:0006952(defense response)	-	GO:0043531(ADP binding)
TEA008236	0	17.5323	6.4943	9.1734e-06	8.9081e-05	-	GO:0048544(recognition of pollen)	-	-
TEA031708	350.663	735.815	1.0709	2.6788e-06	2.9848e-05	K01785 galM, GALM; aldose 1-epimerase [EC:5.1.3.3]	GO:0005975(carbohydrate metabolic process),GO:0019318(hexose metabolic process)	-	GO:0016853(isomerase activity),GO:0030246(carbohydrate binding),GO:0003824(catalytic activity)
TEA023781	0	55.6292	8.1604	8.4588e-11	2.3134e-09	K00873 PK, pyk; pyruvate kinase [EC:2.7.1.40]	GO:0006096(glycolytic process)	-	GO:0003824(catalytic activity),GO:0000287(magnesium ion binding),GO:0004743(pyruvate kinase activity),GO:0030955(potassium ion binding)
TEA007093	42.7465	151.827	1.8193	2.7699e-07	3.9443e-06	-	-	-	GO:0004497(monooxygenase activity),GO:0005506(iron ion binding),GO:0016705(oxidoreductase activity, acting on paired donors, with incorporation or reduction of molecular oxygen),GO:0020037(heme binding)
TEA031707	29.4311	87.4099	1.5636	3.106e-06	3.4085e-05	-	-	-	-
TEA024239	79.6977	302.142	1.9183	1.5445e-14	7.4555e-13	-	-	-	GO:0005515(protein binding)
TEA024548	1.09412	26.05	4.6178	8.1799e-06	8.0456e-05	-	-	-	GO:0043531(ADP binding)
TEA008557	136.832	389.202	1.5103	3.1621e-05	0.00026373	-	-	-	GO:0008194(UDP-glycosyltransferase activity)
TEA002049	141.174	335.014	1.2451	3.3786e-08	5.803e-07	-	GO:0006468(protein phosphorylation)	-	GO:0004672(protein kinase activity),GO:0005524(ATP binding)
TEA024540	0	6.57553	5.0795	0.00433	0.018148	-	-	-	-
TEA024541	159.756	615.956	1.945	1.9149e-10	4.942e-09	-	-	-	-
TEA024542	0	27.5848	7.1479	1.1159e-07	1.7364e-06	-	-	-	GO:0005515(protein binding)
TEA023238	121.101	284.351	1.234	3.8039e-06	4.1033e-05	-	-	-	-
TEA013265	74.1609	228.626	1.6215	2.1448e-12	7.5153e-11	-	-	-	-
TEA017200	0.938316	68.4477	6.0477	5.3034e-10	1.281e-08	K23179 CYP93B2_16; flavone synthase II [EC:1.14.19.76]	-	-	GO:0004497(monooxygenase activity),GO:0005506(iron ion binding),GO:0016705(oxidoreductase activity, acting on paired donors, with incorporation or reduction of molecular oxygen),GO:0020037(heme binding)
TEA017207	94.7957	199.848	1.0734	5.978e-06	6.1036e-05	K10134 EI24; etoposide-induced 2.4 mRNA	-	-	-
TEA010526	1.4069	221.61	7.3044	1.5394e-21	1.6433e-19	-	-	-	GO:0005515(protein binding)
TEA033856	209.051	537.297	1.3584	1.8305e-06	2.1438e-05	-	-	-	GO:0005515(protein binding)
TEA033857	155.836	344.426	1.1405	0.00010331	0.00074411	K05909 E1.10.3.2; laccase [EC:1.10.3.2]	-	-	GO:0005507(copper ion binding),GO:0016491(oxidoreductase activity)
TEA002919	9.57131	44.2724	2.2192	5.0599e-06	5.2545e-05	K00052 leuB, IMDH; 3-isopropylmalate dehydrogenase [EC:1.1.1.85]	GO:0009098(leucine biosynthetic process)	-	GO:0003862(3-isopropylmalate dehydrogenase activity),GO:0000287(magnesium ion binding),GO:0016616(oxidoreductase activity, acting on the CH-OH group of donors, NAD or NADP as acceptor),GO:0051287(NAD binding)
TEA002612	2.03646	113.543	5.9852	1.3338e-15	7.3023e-14	K00029 E1.1.1.40, maeB; malate dehydrogenase (oxaloacetate-decarboxylating)(NADP+) [EC:1.1.1.40]	-	-	GO:0004471(malate dehydrogenase (decarboxylating) (NAD+) activity),GO:0004470(malic enzyme activity)
TEA005247	64.0975	423.544	2.7323	3.0145e-29	5.9458e-27	-	-	-	GO:0043531(ADP binding)
TEA032147	0	45.7885	7.88	1.6136e-09	3.5493e-08	-	GO:0017004(cytochrome complex assembly)	GO:0016020(membrane)	-
TEA032146	2.96817	38.1927	3.6313	1.2872e-06	1.5593e-05	-	GO:0030244(cellulose biosynthetic process)	GO:0016020(membrane)	GO:0016760(cellulose synthase (UDP-forming) activity)
TEA014571	3.78275	43.6272	3.5082	2.2395e-08	3.9987e-07	-	-	-	-
TEA023655	311.535	1043.7	1.7425	4.0196e-20	3.7063e-18	-	-	-	GO:0071949(FAD binding)
TEA030356	6.69365	20.8857	1.6465	0.0080182	0.029929	K01110 PTEN; phosphatidylinositol-3,4,5-trisphosphate 3-phosphatase and dual-specificity protein phosphatase PTEN [EC:3.1.3.16 3.1.3.48 3.1.3.67]	GO:0016311(dephosphorylation)	-	GO:0016791(phosphatase activity)
TEA002599	0	22.2695	6.841	1.2644e-06	1.5344e-05	-	-	-	-
TEA007708	0	120.48	9.2754	4.7338e-14	2.1426e-12	-	-	-	GO:0003677(DNA binding),GO:0046983(protein dimerization activity)
TEA003623	11.5107	45.7119	2.0068	2.9124e-05	0.00024489	-	-	-	-
TEA003625	122.807	297.31	1.2762	2.6076e-05	0.00022265	-	-	-	GO:0003677(DNA binding)
TEA018475	80.1873	234.33	1.5427	1.9883e-07	2.9215e-06	K20285 RABEPK; Rab9 effector protein with kelch motifs	-	-	GO:0005515(protein binding)
TEA022070	45.8493	100.241	1.1274	7.596e-05	0.00056842	K22827 MICU1; calcium uptake protein 1, mitochondrial	GO:0006851(mitochondrial calcium ion transmembrane transport)	-	GO:0005509(calcium ion binding)
TEA007305	52.193	164.746	1.6553	3.7536e-07	5.1997e-06	-	GO:0006355(regulation of transcription, DNA-templated)	-	GO:0003700(DNA-binding transcription factor activity)
TEA005802	2.50218	34.8168	3.7195	0.00010419	0.00075005	-	GO:0006468(protein phosphorylation)	-	GO:0004674(protein serine/threonine kinase activity),GO:0004672(protein kinase activity),GO:0005524(ATP binding),GO:0030247(polysaccharide binding)
TEA018301	6.12653	342.023	5.7746	2.1961e-09	4.6886e-08	K22390 ACP7; acid phosphatase type 7	-	-	GO:0003993(acid phosphatase activity),GO:0046872(metal ion binding),GO:0016787(hydrolase activity)
TEA008983	40.8138	110.551	1.4294	0.00014488	0.0010007	-	GO:0016567(protein ubiquitination)	-	GO:0004842(ubiquitin-protein transferase activity),GO:0061630(ubiquitin protein ligase activity)
TEA019784	65.7077	213.553	1.6952	3.3342e-11	9.6693e-10	K10695 RNF1_2; E3 ubiquitin-protein ligase RNF1/2 [EC:2.3.2.27]	-	-	-
TEA019785	18.6099	46.2239	1.2981	0.0083463	0.030983	-	-	-	GO:0005515(protein binding)
TEA015225	2275.62	5940.8	1.3844	4.7163e-05	0.00037497	K00122 FDH; formate dehydrogenase [EC:1.17.1.9]	-	-	GO:0008863(formate dehydrogenase (NAD+) activity),GO:0051287(NAD binding),GO:0016616(oxidoreductase activity, acting on the CH-OH group of donors, NAD or NADP as acceptor)
TEA019783	81.3406	204.739	1.3268	2.3732e-07	3.4323e-06	K10695 RNF1_2; E3 ubiquitin-protein ligase RNF1/2 [EC:2.3.2.27]	-	-	-
TEA018659	2.18825	21.0176	3.2965	0.00029916	0.0018837	-	-	GO:0005576(extracellular region)	GO:0005507(copper ion binding),GO:0016491(oxidoreductase activity)
TEA015554	19.0521	349.94	4.2225	6.6022e-46	3.5752e-43	K13459 RPS2; disease resistance protein RPS2	GO:0006952(defense response)	-	GO:0005515(protein binding),GO:0043531(ADP binding)
TEA018657	74.315	231.189	1.6314	2.0247e-09	4.3538e-08	-	-	-	GO:0008270(zinc ion binding)
TEA032725	8364.29	59255.3	2.8245	5.3547e-19	4.4423e-17	-	GO:0009415(response to water)	-	-
TEA003748	37.5202	89.8921	1.2606	0.00053385	0.0030879	-	-	-	GO:0005515(protein binding)
TEA014317	74.4703	181.35	1.2773	0.00049948	0.002914	-	-	-	GO:0005515(protein binding)
TEA011420	9.41435	150.836	4.0335	3.2139e-23	4.0732e-21	K03549 kup; KUP system potassium uptake protein	GO:0071805(potassium ion transmembrane transport)	GO:0016020(membrane)	GO:0003824(catalytic activity),GO:0015079(potassium ion transmembrane transporter activity)
TEA011427	16.8891	44.201	1.3801	0.0054515	0.021926	-	GO:0006468(protein phosphorylation),GO:0048544(recognition of pollen)	-	GO:0004672(protein kinase activity),GO:0005524(ATP binding),GO:0004674(protein serine/threonine kinase activity)
TEA011429	0	78.7154	8.6613	3.4871e-12	1.1775e-10	K14506 JAR1_4_6; jasmonic acid-amino synthetase [EC:6.3.2.52]	-	-	-
TEA018571	79.1813	177.052	1.1559	0.0021679	0.010205	-	-	-	-
TEA002465	2.25471	40.9631	4.254	3.002e-07	4.2414e-06	-	-	-	-
TEA013680	43.6952	167.045	1.9257	3.8556e-08	6.5807e-07	-	-	-	GO:0005515(protein binding)
TEA013686	464.988	1012.86	1.1221	5.9917e-07	7.8856e-06	-	-	-	GO:0008270(zinc ion binding)
TEA027207	79.8349	233.568	1.5506	1.4877e-09	3.2919e-08	K13811 PAPSS; 3'-phosphoadenosine 5'-phosphosulfate synthase [EC:2.7.7.4 2.7.1.25]	GO:0000103(sulfate assimilation)	-	GO:0004781(sulfate adenylyltransferase (ATP) activity)
TEA018787	0	97.5977	8.9717	2.8133e-13	1.1262e-11	-	-	-	-
TEA019658	154.392	703.569	2.1845	1.9008e-31	4.3215e-29	-	GO:0006468(protein phosphorylation)	-	GO:0004672(protein kinase activity),GO:0005524(ATP binding),GO:0005515(protein binding)
TEA018780	134.68	347.762	1.3656	0.00034878	0.0021515	-	-	-	GO:0008270(zinc ion binding),GO:0005515(protein binding)
TEA033708	43.9547	121.512	1.464	0.00019311	0.001291	K11671 NFRKB, INO80G; nuclear factor related to kappa-B-binding protein	-	GO:0031011(Ino80 complex)	-
TEA025513	13.7333	51.9805	1.9249	2.548e-05	0.00021804	-	GO:0006355(regulation of transcription, DNA-templated)	-	GO:0003700(DNA-binding transcription factor activity),GO:0003677(DNA binding)
TEA033702	13.792	97.5935	2.8295	3.8575e-12	1.2967e-10	K21852 DOCK6_7_8; dedicator of cytokinesis protein 6/7/8	-	-	-
TEA030573	0	26.5917	7.0954	1.8126e-07	2.6898e-06	K01853 CAS1; cycloartenol synthase [EC:5.4.99.8]	GO:0016104(triterpenoid biosynthetic process)	GO:0005811(lipid droplet)	GO:0016866(intramolecular transferase activity)
TEA027841	14.3294	41.6703	1.5321	0.013768	0.046917	K02639 petF; ferredoxin	GO:0022900(electron transport chain)	-	GO:0051536(iron-sulfur cluster binding),GO:0051537(2 iron, 2 sulfur cluster binding),GO:0009055(electron transfer activity)
TEA012334	0	17.7581	6.5135	3.8499e-06	4.1441e-05	-	GO:0006952(defense response)	-	GO:0043531(ADP binding)
TEA015135	8.1604	61.1918	2.893	8.0656e-05	0.0005986	-	-	-	-
TEA033524	55.7294	233.781	2.0659	1.5049e-17	1.0774e-15	-	GO:0006355(regulation of transcription, DNA-templated)	-	GO:0003677(DNA binding)
TEA033522	536.498	1158.55	1.1091	7.8924e-06	7.7912e-05	-	GO:0006351(transcription, DNA-templated),GO:0032502(developmental process),GO:0006355(regulation of transcription, DNA-templated)	GO:0005634(nucleus)	GO:0005524(ATP binding)
TEA014950	106.304	291.788	1.4519	9.4554e-06	9.1402e-05	K15382 SLC50A, SWEET; solute carrier family 50 (sugar transporter)	-	GO:0016021(integral component of membrane)	-
TEA015429	2836.93	11933.8	2.0726	9.11e-17	5.8983e-15	K01937 pyrG, CTPS; CTP synthase [EC:6.3.4.2]	GO:0006241(CTP biosynthetic process),GO:0006221(pyrimidine nucleotide biosynthetic process)	-	GO:0003883(CTP synthase activity)
TEA010248	0	15.0178	6.271	1.3508e-05	0.00012506	-	-	-	GO:0003723(RNA binding),GO:0003676(nucleic acid binding)
TEA014792	0.625544	47.9403	6.1104	6.3398e-08	1.0395e-06	K06130 LYPLA2; lysophospholipase II [EC:3.1.1.5]	-	-	GO:0016787(hydrolase activity)
TEA012507	137.574	490.309	1.8356	4.0146e-20	3.7063e-18	-	GO:0006468(protein phosphorylation)	-	GO:0004672(protein kinase activity),GO:0005524(ATP binding)
TEA002266	0	7.51105	5.2714	0.0018686	0.0089907	-	-	-	GO:0043531(ADP binding)
TEA022123	4.09954	23.2822	2.5491	0.00090321	0.0048513	K01689 ENO, eno; enolase [EC:4.2.1.11]	GO:0006096(glycolytic process)	GO:0000015(phosphopyruvate hydratase complex)	GO:0000287(magnesium ion binding),GO:0004634(phosphopyruvate hydratase activity)
TEA019250	57.3727	227.609	1.9857	2.1697e-11	6.4621e-10	K06228 FU; fused [EC:2.7.11.1]	GO:0006468(protein phosphorylation)	-	GO:0004672(protein kinase activity),GO:0005524(ATP binding),GO:0004674(protein serine/threonine kinase activity),GO:0005515(protein binding)
TEA019252	36.3473	106.502	1.5598	4.6614e-07	6.2875e-06	-	-	-	-
TEA016433	0	10.4404	5.746	0.0058619	0.023256	K00522 FTH1; ferritin heavy chain [EC:1.16.3.2]	GO:0006826(iron ion transport),GO:0006879(cellular iron ion homeostasis)	-	GO:0008199(ferric iron binding)
TEA001761	16.2355	103.884	2.6728	1.7084e-07	2.5556e-06	-	-	-	GO:0004497(monooxygenase activity),GO:0005506(iron ion binding),GO:0016705(oxidoreductase activity, acting on paired donors, with incorporation or reduction of molecular oxygen),GO:0020037(heme binding)
TEA021475	0	39.9806	7.6839	5.9797e-09	1.1897e-07	-	-	-	-
TEA001817	22.0469	190.714	3.1124	2.6888e-13	1.0807e-11	-	GO:0006468(protein phosphorylation),GO:0007166(cell surface receptor signaling pathway)	GO:0016021(integral component of membrane)	GO:0005509(calcium ion binding),GO:0004672(protein kinase activity),GO:0005524(ATP binding),GO:0004674(protein serine/threonine kinase activity),GO:0030247(polysaccharide binding)
TEA022659	153.944	327.99	1.0873	6.8614e-06	6.8862e-05	-	-	GO:0016020(membrane)	GO:0005524(ATP binding),GO:0140359(ABC-type transporter activity)
TEA016035	0	759.676	11.932	2.0725e-23	2.6837e-21	K06176 truD, PUS7; tRNA pseudouridine13 synthase [EC:5.4.99.27]	GO:0001522(pseudouridine synthesis),GO:0009451(RNA modification)	-	GO:0003723(RNA binding),GO:0009982(pseudouridine synthase activity)
TEA022654	34.1084	114.28	1.7307	9.3897e-06	9.0796e-05	-	GO:0006355(regulation of transcription, DNA-templated),GO:0006351(transcription, DNA-templated),GO:0032502(developmental process)	GO:0005634(nucleus)	GO:0005524(ATP binding)
TEA001865	95.2071	297.322	1.6425	1.7944e-12	6.3623e-11	-	-	GO:0005643(nuclear pore)	GO:0017056(structural constituent of nuclear pore)
TEA015223	1072.55	2322.28	1.1147	4.1089e-12	1.3673e-10	-	GO:0051211(anisotropic cell growth),GO:2001006(regulation of cellulose biosynthetic process)	GO:0010330(cellulose synthase complex)	GO:0005515(protein binding),GO:0008017(microtubule binding)
TEA012023	37.1021	466.923	3.6728	7.2921e-46	3.8783e-43	K06670 SCC1, MCD1, RAD21; cohesin complex subunit SCC1	GO:0007062(sister chromatid cohesion)	GO:0008278(cohesin complex)	GO:0003723(RNA binding),GO:0003676(nucleic acid binding),GO:0005515(protein binding)
TEA012792	60.1337	142.727	1.241	3.4829e-05	0.00028758	-	-	-	-
TEA012028	76.6727	162.528	1.0777	0.00023328	0.0015206	-	-	-	-
TEA009177	0	10.6536	5.7754	0.00020528	0.0013632	K20291 COG4, COD1; conserved oligomeric Golgi complex subunit 4	-	-	GO:0005515(protein binding)
TEA008438	19.1346	72.5839	1.9084	2.2742e-06	2.5901e-05	-	-	-	-
TEA011206	1393.9	3438.2	1.3019	1.5801e-11	4.7924e-10	K00128 ALDH; aldehyde dehydrogenase (NAD+) [EC:1.2.1.3]	-	-	GO:0016491(oxidoreductase activity),GO:0016620(oxidoreductase activity, acting on the aldehyde or oxo group of donors, NAD or NADP as acceptor)
TEA005114	115.105	247.032	1.098	5.7643e-05	0.00044685	-	GO:0006952(defense response)	-	GO:0043531(ADP binding)
TEA019438	148.596	402.522	1.4359	1.0157e-12	3.7719e-11	K00818 E2.6.1.11, argD; acetylornithine aminotransferase [EC:2.6.1.11]	GO:0006525(arginine metabolic process)	-	GO:0003824(catalytic activity),GO:0008483(transaminase activity),GO:0030170(pyridoxal phosphate binding)
TEA022010	681.471	1591.42	1.2231	7.1253e-12	2.2794e-10	K03549 kup; KUP system potassium uptake protein	GO:0071805(potassium ion transmembrane transport)	GO:0016020(membrane)	GO:0015079(potassium ion transmembrane transporter activity)
TEA021279	3.15979	15.1146	2.2587	0.014089	0.047841	-	-	-	GO:0005515(protein binding)
TEA021278	0	137.715	9.4682	1.0244e-14	5.0264e-13	K09560 ST13; suppressor of tumorigenicity protein 13	-	-	GO:0005515(protein binding)
TEA016966	59.0554	205.754	1.8003	8.2878e-12	2.6287e-10	-	-	-	GO:0008194(UDP-glycosyltransferase activity)
TEA026957	1225.33	2552.83	1.0585	0.0044132	0.018439	K14497 PP2C; protein phosphatase 2C [EC:3.1.3.16]	-	-	GO:0043169(cation binding)
TEA016963	99.8331	217.746	1.1198	1.421e-05	0.00013071	K12854 SNRNP200, BRR2; pre-mRNA-splicing helicase BRR2 [EC:3.6.4.13]	-	-	GO:0003676(nucleic acid binding),GO:0005524(ATP binding)
TEA021272	0	9.64688	5.6334	0.00035429	0.0021779	-	GO:0030244(cellulose biosynthetic process)	GO:0016020(membrane)	GO:0016760(cellulose synthase (UDP-forming) activity)
TEA004195	9.22647	304.289	5.0175	1.0013e-40	4.1419e-38	-	GO:0006468(protein phosphorylation)	-	GO:0004672(protein kinase activity),GO:0005524(ATP binding),GO:0004674(protein serine/threonine kinase activity)
TEA001965	92.5696	195.323	1.0723	0.00043628	0.0025988	-	-	-	GO:0005515(protein binding)
TEA004191	33.311	161.476	2.2721	8.6439e-15	4.2979e-13	K00857 tdk, TK; thymidine kinase [EC:2.7.1.21]	-	-	GO:0004797(thymidine kinase activity),GO:0005524(ATP binding)
TEA016149	4.94075	31.8838	2.6933	4.8417e-05	0.00038392	K19042 BOI; E3 ubiquitin-protein ligase BOI and related proteins [EC:2.3.2.27]	-	-	-
TEA030558	62.6078	176.726	1.4891	1.0406e-08	1.9817e-07	K15707 RNF170; RING finger protein 170 [EC:2.3.2.27]	-	-	GO:0061630(ubiquitin protein ligase activity)
TEA029067	7.97136	53.6024	2.7179	6.6083e-06	6.6763e-05	-	-	-	GO:0003824(catalytic activity)
TEA008753	0	8.10378	5.3817	0.0010345	0.005435	-	-	-	GO:0030145(manganese ion binding)
TEA008752	0	12.0167	5.9478	0.00012212	0.00086128	K00895 pfp, PFP; diphosphate-dependent phosphofructokinase [EC:2.7.1.90]	GO:0006096(glycolytic process)	-	GO:0003872(6-phosphofructokinase activity)
TEA008751	55.4883	179.956	1.697	2.497e-05	0.00021462	-	GO:0006355(regulation of transcription, DNA-templated)	-	GO:0005515(protein binding)
TEA000561	0	100.876	9.0187	2.4963e-13	1.0074e-11	-	GO:0006997(nucleus organization)	GO:0005634(nucleus)	-
TEA000564	0	42.7907	7.7809	2.0588e-09	4.4144e-08	-	GO:0006997(nucleus organization)	GO:0005634(nucleus)	-
TEA004095	29.2077	85.0506	1.5372	1.8427e-06	2.1555e-05	-	GO:0006468(protein phosphorylation)	-	GO:0005524(ATP binding),GO:0004672(protein kinase activity),GO:0004674(protein serine/threonine kinase activity)
TEA004042	96.1433	453.744	2.2337	1.8236e-21	1.9291e-19	-	-	-	-
TEA001561	0	26.3874	7.0851	8.2652e-07	1.0484e-05	K13495 CISZOG; cis-zeatin O-glucosyltransferase [EC:2.4.1.215]	-	-	GO:0008194(UDP-glycosyltransferase activity)
TEA001560	1.25109	40.1549	4.9064	1.8424e-05	0.00016419	K13495 CISZOG; cis-zeatin O-glucosyltransferase [EC:2.4.1.215]	GO:0055085(transmembrane transport)	GO:0016021(integral component of membrane)	GO:0008194(UDP-glycosyltransferase activity),GO:0005524(ATP binding),GO:0140359(ABC-type transporter activity)
TEA017810	80.1508	189.543	1.238	9.955e-06	9.5673e-05	-	-	-	-
TEA013864	9.91473	110.851	3.4928	1.9635e-18	1.515e-16	-	-	-	-
TEA011115	2.78573	22.7354	3.0267	0.00053904	0.003112	K00430 E1.11.1.7; peroxidase [EC:1.11.1.7]	GO:0006979(response to oxidative stress),GO:0042744(hydrogen peroxide catabolic process)	-	GO:0004601(peroxidase activity),GO:0020037(heme binding)
TEA013862	0	17.5505	6.4956	4.4405e-06	4.6981e-05	-	-	-	-
TEA007244	176.096	577.594	1.7126	7.0693e-20	6.3227e-18	K01183 E3.2.1.14; chitinase [EC:3.2.1.14]	GO:0006032(chitin catabolic process),GO:0016998(cell wall macromolecule catabolic process),GO:0005975(carbohydrate metabolic process)	-	GO:0008061(chitin binding),GO:0004568(chitinase activity)
TEA001618	665.452	1774.08	1.416	2.0978e-20	1.9771e-18	K15363 FAN1, MTMR15; fanconi-associated nuclease 1 [EC:3.1.21.- 3.1.4.1]	GO:0036297(interstrand cross-link repair)	-	GO:0004518(nuclease activity),GO:0003676(nucleic acid binding),GO:0008270(zinc ion binding),GO:0016818(hydrolase activity, acting on acid anhydrides, in phosphorus-containing anhydrides)
TEA000211	0.343416	25.2988	6.0619	5.3242e-06	5.5002e-05	-	GO:0006952(defense response)	-	GO:0043531(ADP binding)
TEA000960	109.634	322.788	1.5545	1.1177e-08	2.1176e-07	-	-	GO:0005643(nuclear pore)	GO:0017056(structural constituent of nuclear pore)
TEA000961	31.1619	93.975	1.5865	0.002	0.009529	-	-	GO:0005576(extracellular region)	GO:0003676(nucleic acid binding)
TEA022626	5.09914	19.95	1.9889	0.009677	0.035079	-	-	-	-
TEA017147	33.3923	242.536	2.8443	6.8313e-21	6.6707e-19	K02728 PSMA4; 20S proteasome subunit alpha 3 [EC:3.4.25.1]	GO:0051603(proteolysis involved in cellular protein catabolic process)	GO:0005839(proteasome core complex),GO:0019773(proteasome core complex, alpha-subunit complex)	-
TEA030083	89.8258	250.455	1.479	1.4828e-08	2.7378e-07	-	GO:0006952(defense response)	-	GO:0043531(ADP binding)
TEA004991	13.8519	115.897	3.0545	2.2343e-15	1.1883e-13	-	-	-	-
TEA007249	0	15.9384	6.357	2.0925e-05	0.00018384	-	GO:0006355(regulation of transcription, DNA-templated)	-	GO:0003700(DNA-binding transcription factor activity)
TEA020784	82.9827	178.449	1.1019	0.00058417	0.0033324	-	-	-	GO:0005515(protein binding)
TEA021658	22.2385	62.0475	1.4857	5.8291e-05	0.0004514	-	-	-	-
TEA015942	0	29.3725	7.239	4.1764e-08	7.0754e-07	-	GO:0006468(protein phosphorylation)	-	GO:0004672(protein kinase activity),GO:0005524(ATP binding)
TEA029647	17.8939	54.7121	1.6058	0.00082763	0.0045063	-	GO:0007166(cell surface receptor signaling pathway)	-	GO:0005515(protein binding)
TEA001585	58.8414	212.982	1.862	5.2356e-10	1.2657e-08	-	-	-	GO:0005515(protein binding)
TEA001586	450.278	1038.74	1.2046	4.7205e-06	4.94e-05	-	-	-	-
TEA028423	521.829	2295.13	2.138	3.2565e-37	1.1278e-34	-	-	-	GO:0008194(UDP-glycosyltransferase activity)
TEA022877	0.343416	11.5656	4.9325	0.00079204	0.0043345	-	GO:0006468(protein phosphorylation)	-	GO:0004672(protein kinase activity),GO:0005524(ATP binding),GO:0005515(protein binding)
TEA028029	749.331	1526.98	1.0267	5.9157e-06	6.0525e-05	-	GO:0006468(protein phosphorylation),GO:0016567(protein ubiquitination)	-	GO:0004672(protein kinase activity),GO:0005524(ATP binding),GO:0004842(ubiquitin-protein transferase activity)
TEA028424	41.047	1013.47	4.633	1.1326e-38	4.2167e-36	K10144 RCHY1, PIRH2; RING finger and CHY zinc finger domain-containing protein 1 [EC:2.3.2.27]	-	-	-
TEA012511	28.0815	59.7156	1.0774	0.0043214	0.018115	K00587 ICMT, STE14; protein-S-isoprenylcysteine O-methyltransferase [EC:2.1.1.100]	GO:0006481(C-terminal protein methylation)	GO:0005783(endoplasmic reticulum),GO:0016021(integral component of membrane)	GO:0004671(protein C-terminal S-isoprenylcysteine carboxyl O-methyltransferase activity)
TEA009751	7.38048	62.6815	3.0884	2.2066e-10	5.6219e-09	K13719 OTU1, YOD1; ubiquitin thioesterase OTU1 [EC:3.1.2.-]	GO:0016579(protein deubiquitination),GO:0030433(ubiquitin-dependent ERAD pathway)	-	GO:0004843(thiol-dependent deubiquitinase),GO:0101005(deubiquitinase activity)
TEA009757	1336.08	4243.04	1.6668	1.3327e-15	7.3023e-14	-	-	-	GO:0005515(protein binding)
TEA026172	0.312772	115.092	8.2467	5.534e-11	1.5549e-09	-	-	-	GO:0043531(ADP binding)
TEA006802	115.345	564.043	2.2849	4.2483e-07	5.7907e-06	K18819 GOLS; inositol 3-alpha-galactosyltransferase [EC:2.4.1.123]	-	-	GO:0016757(glycosyltransferase activity)
TEA026177	10.7305	326.763	4.9183	2.7784e-35	8.4438e-33	-	-	-	GO:0043531(ADP binding)
TEA006804	2628.51	6428.31	1.2903	3.605e-07	5.0242e-06	K18819 GOLS; inositol 3-alpha-galactosyltransferase [EC:2.4.1.123]	-	-	GO:0016757(glycosyltransferase activity)
TEA026175	5.18965	109.879	4.3897	1.143e-18	8.9823e-17	-	-	-	GO:0043531(ADP binding)
TEA029409	123.268	255.549	1.0568	1.0812e-06	1.3311e-05	-	-	-	GO:0005524(ATP binding),GO:0016887(ATP hydrolysis activity)
TEA006751	2247.71	20371	3.18	4.491e-20	4.1156e-18	-	-	-	-
TEA010881	0	65.7529	8.4013	2.1193e-11	6.3183e-10	-	-	-	-
TEA024931	53.8522	186.515	1.7872	0.00015921	0.0010858	-	-	-	GO:0005524(ATP binding),GO:0016887(ATP hydrolysis activity)
TEA010887	579.574	1279.29	1.1426	1.6037e-08	2.9338e-07	-	-	GO:0005886(plasma membrane)	-
TEA019655	429.616	3388.1	2.9789	1.3149e-05	0.00012215	-	-	-	-
TEA003987	9.82021	146.256	3.8978	3.7232e-25	5.3829e-23	K22312 ST2A, SOT15; hydroxyjasmonate sulfotransferase [EC:2.8.2.39]	-	-	GO:0008146(sulfotransferase activity)
TEA006758	4.75171	20.9102	2.1139	0.0022449	0.010501	-	GO:0005975(carbohydrate metabolic process)	-	GO:0004553(hydrolase activity, hydrolyzing O-glycosyl compounds)
TEA025156	3788.07	9572.57	1.3372	1.3378e-07	2.0433e-06	K18693 DPP1, DPPL, PLPP4_5; diacylglycerol diphosphate phosphatase / phosphatidate phosphatase [EC:3.1.3.81 3.1.3.4]	GO:0006644(phospholipid metabolic process)	-	-
TEA003982	292.319	638.992	1.1269	2.9885e-09	6.2418e-08	-	-	-	GO:0003676(nucleic acid binding),GO:0003723(RNA binding)
TEA003980	75.5861	237.308	1.6435	4.6029e-07	6.2143e-06	K01087 otsB; trehalose 6-phosphate phosphatase [EC:3.1.3.12]	GO:0005992(trehalose biosynthetic process)	-	GO:0003824(catalytic activity),GO:0004805(trehalose-phosphatase activity)
TEA007622	0	5.92431	4.9297	0.0057352	0.022847	-	GO:0006355(regulation of transcription, DNA-templated)	-	GO:0003677(DNA binding)
TEA004535	13.4856	38.0221	1.49	0.010482	0.037487	K10436 MAPRE; microtubule-associated protein, RP/EB family	-	-	GO:0008017(microtubule binding),GO:0005515(protein binding)
TEA030170	0	18.9513	6.6076	6.5096e-06	6.5899e-05	-	-	-	-
TEA007629	42.2006	196.824	2.21	1.5588e-05	0.00014193	K03921 FAB2, SSI2, desA1; acyl-[acyl-carrier-protein] desaturase [EC:1.14.19.2 1.14.19.11 1.14.19.26]	GO:0006631(fatty acid metabolic process)	-	GO:0045300(acyl-[acyl-carrier-protein] desaturase activity),GO:0016491(oxidoreductase activity)
TEA006026	8.29217	34.8999	2.0931	0.00032031	0.0019957	K00799 GST, gst; glutathione S-transferase [EC:2.5.1.18]	-	-	-
TEA028335	53.3783	173.876	1.7052	1.114e-06	1.3676e-05	-	-	-	-
TEA032935	253.645	591.805	1.2258	2.4454e-09	5.1801e-08	K01054 MGLL; acylglycerol lipase [EC:3.1.1.23]	-	-	-
TEA000184	74.2599	271.184	1.8642	4.1033e-10	1.0075e-08	-	-	-	GO:0005515(protein binding)
TEA029537	147.943	312.562	1.0824	0.0016823	0.0082383	K11820 UGT74B1; N-hydroxythioamide S-beta-glucosyltransferase [EC:2.4.1.195]	-	-	GO:0008194(UDP-glycosyltransferase activity)
TEA024338	1.84483	40.5698	4.513	7.7942e-08	1.2507e-06	-	-	-	-
TEA031173	6.56991	29.2747	2.1855	0.00038472	0.0023316	-	-	-	-
TEA031170	15.1324	44.9714	1.5716	0.0053374	0.021566	-	-	-	GO:0008194(UDP-glycosyltransferase activity)
TEA028113	18.9496	175.133	3.1953	1.8046e-21	1.9195e-19	K13126 PABPC; polyadenylate-binding protein	-	-	GO:0003723(RNA binding),GO:0003676(nucleic acid binding)
TEA023539	4.50139	28.5989	2.6191	0.0019671	0.0093995	-	-	-	-
TEA002121	419.728	905.822	1.111	5.8673e-15	2.9922e-13	K04712 DEGS; sphingolipid 4-desaturase/C4-monooxygenase [EC:1.14.19.17 1.14.18.5]	GO:0030148(sphingolipid biosynthetic process),GO:0006629(lipid metabolic process)	GO:0016021(integral component of membrane)	GO:0042284(sphingolipid delta-4 desaturase activity)
TEA003436	342.761	720.119	1.0686	9.7445e-06	9.3893e-05	K14682 argAB; amino-acid N-acetyltransferase [EC:2.3.1.1]	GO:0006526(arginine biosynthetic process)	GO:0005737(cytoplasm)	GO:0016407(acetyltransferase activity),GO:0004042(acetyl-CoA:L-glutamate N-acetyltransferase activity)
TEA003434	142.328	455.897	1.679	1.1379e-17	8.2257e-16	K00059 fabG, OAR1; 3-oxoacyl-[acyl-carrier protein] reductase [EC:1.1.1.100]	-	-	GO:0016491(oxidoreductase activity)
TEA011937	63.1789	210.724	1.736	5.6396e-12	1.8417e-10	K04392 RAC1; Ras-related C3 botulinum toxin substrate 1	GO:0007264(small GTPase mediated signal transduction)	-	GO:0003924(GTPase activity),GO:0005525(GTP binding)
TEA013303	1278.49	3047.82	1.2526	1.6746e-10	4.355e-09	-	GO:0006355(regulation of transcription, DNA-templated),GO:0048364(root development)	GO:0005634(nucleus)	GO:0003700(DNA-binding transcription factor activity),GO:0046983(protein dimerization activity)
TEA007757	27.9246	261.6	3.2236	1.9013e-09	4.1214e-08	K14432 ABF; ABA responsive element binding factor	GO:0006355(regulation of transcription, DNA-templated),GO:0045893(positive regulation of transcription, DNA-templated),GO:0009737(response to abscisic acid)	GO:0005634(nucleus)	GO:0003700(DNA-binding transcription factor activity)
TEA000987	89.0595	249.257	1.4837	1.3641e-08	2.536e-07	-	-	GO:0005789(endoplasmic reticulum membrane)	-
TEA008247	0	546.78	11.457	1.1375e-21	1.2547e-19	K03010 RPB2, POLR2B; DNA-directed RNA polymerase II subunit RPB2 [EC:2.7.7.6]	GO:0006351(transcription, DNA-templated)	-	GO:0003677(DNA binding),GO:0003899(DNA-directed 5'-3' RNA polymerase activity),GO:0032549(ribonucleoside binding)
TEA008241	68.6122	159.722	1.2127	0.0086905	0.032077	-	-	-	-
TEA022620	9.67101	32.2862	1.7512	0.0046832	0.019367	K00679 E2.3.1.158; phospholipid:diacylglycerol acyltransferase [EC:2.3.1.158]	GO:0006629(lipid metabolic process)	-	GO:0008374(O-acyltransferase activity)
TEA028755	38.8802	85.1779	1.1344	0.00070082	0.0038956	-	GO:0007142(male meiosis II)	-	-
TEA028204	167.938	423.703	1.3306	1.379e-05	0.00012739	K16285 XERICO; RING/U-box domain-containing protein [EC:2.3.2.27]	-	-	-
TEA023228	214.197	649.003	1.5982	2.1932e-19	1.8988e-17	-	-	-	-
TEA031778	120.204	254.873	1.0899	9.2977e-05	0.00067971	K01056 PTH1, pth, spoVC; peptidyl-tRNA hydrolase, PTH1 family [EC:3.1.1.29]	-	-	GO:0004045(aminoacyl-tRNA hydrolase activity)
TEA006373	21.4291	47.5084	1.1506	0.0049396	0.020242	-	GO:0055085(transmembrane transport)	GO:0016021(integral component of membrane),GO:0016020(membrane)	GO:0015144(carbohydrate transmembrane transporter activity),GO:0022857(transmembrane transporter activity)
TEA023225	38.4533	93.6986	1.2836	0.00061202	0.0034614	K11975 RNF144; E3 ubiquitin-protein ligase RNF144 [EC:2.3.2.31]	-	-	-
TEA021862	0	7.77708	5.3226	0.0013781	0.0069446	-	GO:0006508(proteolysis)	-	GO:0004190(aspartic-type endopeptidase activity)
TEA006575	131.232	566.556	2.104	6.3932e-15	3.2438e-13	-	-	-	-
TEA021869	184.008	453.09	1.2985	0.0063093	0.024675	K09419 HSFF; heat shock transcription factor, other eukaryote	GO:0006355(regulation of transcription, DNA-templated)	-	GO:0003700(DNA-binding transcription factor activity),GO:0043565(sequence-specific DNA binding)
TEA010539	0	350.184	10.814	4.1246e-19	3.441e-17	-	-	-	-
TEA002589	30.7037	68.4062	1.1463	0.008171	0.030427	-	GO:0030244(cellulose biosynthetic process)	GO:0016020(membrane)	GO:0016760(cellulose synthase (UDP-forming) activity)
TEA005271	0	10.3535	5.7341	0.00038489	0.0023316	-	-	-	GO:0050660(flavin adenine dinucleotide binding),GO:0071949(FAD binding),GO:0016491(oxidoreductase activity)
TEA031592	14.1326	36.0879	1.3345	0.013717	0.046766	K03661 ATPeV0B, ATP6F; V-type H+-transporting ATPase 21kDa proteolipid subunit	GO:1902600(proton transmembrane transport)	GO:0033177(proton-transporting two-sector ATPase complex, proton-transporting domain),GO:0033179(proton-transporting V-type ATPase, V0 domain)	GO:0015078(proton transmembrane transporter activity),GO:0046961(proton-transporting ATPase activity, rotational mechanism)
TEA005906	16.0493	54.5098	1.7763	3.5459e-05	0.00029198	-	GO:0009245(lipid A biosynthetic process)	-	GO:0016740(transferase activity),GO:0016410(N-acyltransferase activity)
TEA002581	0	22.6563	6.8634	6.2109e-07	8.1257e-06	-	-	-	-
TEA005472	12.1041	150.708	3.6265	2.1922e-22	2.5604e-20	K14571 RIX7, NVL; ribosome biogenesis ATPase	-	-	GO:0005524(ATP binding),GO:0016887(ATP hydrolysis activity)
TEA032480	7.06771	23.5505	1.7435	0.007633	0.028762	-	-	-	-
TEA026293	38.0312	102.353	1.4353	2.6724e-05	0.00022754	-	-	-	-
TEA023316	0	120.57	9.276	3.0278e-14	1.4112e-12	-	-	-	-
TEA020086	80.3521	164.23	1.0273	0.0020469	0.0097166	-	-	-	-
TEA009918	123.963	1038.25	3.0651	1.5996e-26	2.4942e-24	-	-	-	-
TEA009919	34.4011	152.286	2.1393	6.7735e-09	1.336e-07	-	-	-	-
TEA003613	2.03244	21.3858	3.3612	8.7651e-05	0.00064489	K00413 CYC1, CYT1, petC; ubiquinol-cytochrome c reductase cytochrome c1 subunit	-	-	GO:0009055(electron transfer activity),GO:0020037(heme binding)
TEA018467	7.7826	42.9475	2.4672	0.00041741	0.0025044	K14948 PTBP2, NPTB; polypyrimidine tract-binding protein 2	-	-	GO:0030246(carbohydrate binding)
TEA012875	99.1428	199.782	1.0088	9.6335e-06	9.3003e-05	-	-	-	GO:0003676(nucleic acid binding),GO:0004523(RNA-DNA hybrid ribonuclease activity)
TEA032551	8.26554	52.7971	2.7121	3.5769e-05	0.00029404	-	-	-	-
TEA032552	4.97255	38.4829	2.9226	0.00026757	0.001712	-	GO:0006468(protein phosphorylation)	-	GO:0004672(protein kinase activity),GO:0005524(ATP binding)
TEA031284	43.6691	106.993	1.2995	1.2636e-05	0.00011779	K22077 GDAP1; ganglioside-induced differentiation-associated protein 1	-	-	GO:0004364(glutathione transferase activity)
TEA018310	162.016	1287.33	2.986	3.5708e-48	2.2156e-45	-	-	-	-
TEA018316	22.5991	176.636	2.944	4.9785e-11	1.4068e-09	-	GO:0098542(defense response to other organism)	-	-
TEA021845	43.855	185.477	2.0746	6.0286e-11	1.6812e-09	-	-	-	-
TEA005615	684.481	1682.36	1.2967	1.3209e-08	2.4604e-07	-	-	-	-
TEA011435	0	11.5612	5.8939	0.00013743	0.00095457	-	-	-	-
TEA029889	292.826	645.94	1.1389	7.5672e-07	9.6851e-06	-	GO:0009058(biosynthetic process)	-	GO:0003824(catalytic activity)
TEA009352	20.6146	86.2587	2.0638	1.0023e-08	1.9209e-07	-	-	-	-
TEA005587	5.4397	457.301	6.3657	4.2179e-09	8.6279e-08	-	-	-	-
TEA013691	0	33.4305	7.4257	2.0705e-08	3.7193e-07	-	-	-	-
TEA013694	1529.88	3675.91	1.2645	6.6829e-10	1.5885e-08	K03257 EIF4A; translation initiation factor 4A	-	-	GO:0003676(nucleic acid binding),GO:0005524(ATP binding),GO:0003724(RNA helicase activity)
TEA013695	56.1315	1274.98	4.5019	2.5945e-107	1.2879e-103	-	-	-	-
TEA002671	29.4337	220.201	2.8956	1.8904e-24	2.6186e-22	K11583 PPP2R3; serine/threonine-protein phosphatase 2A regulatory subunit B''	GO:0035303(regulation of dephosphorylation)	-	GO:0005509(calcium ion binding)
TEA031918	150.298	491.244	1.7061	3.3055e-13	1.3074e-11	-	GO:0006468(protein phosphorylation)	-	GO:0004672(protein kinase activity),GO:0005524(ATP binding)
TEA014430	48.7187	136.348	1.4775	0.00015052	0.0010339	K09422 MYBP; transcription factor MYB, plant	-	-	-
TEA022692	4.18861	25.6898	2.5705	0.0031709	0.014004	K13449 PR1; pathogenesis-related protein 1	-	-	-
TEA013457	160.058	322.61	1.008	0.00063266	0.0035646	-	-	-	GO:0005515(protein binding)
TEA013458	55.3261	114.826	1.053	0.00013289	0.00092606	K17279 REEP5_6; receptor expression-enhancing protein 5/6	-	-	-
TEA018267	8.50382	103.14	3.5761	3.5165e-14	1.6213e-12	-	-	-	-
TEA033739	25.8855	71.6156	1.4555	0.00051255	0.0029815	-	-	-	-
TEA018260	6.69365	21.4243	1.6841	0.0082238	0.030601	K00083 CAD; cinnamyl-alcohol dehydrogenase [EC:1.1.1.195]	-	-	-
TEA019131	89.2318	182.941	1.031	4.7047e-05	0.00037415	K01692 paaF, echA; enoyl-CoA hydratase [EC:4.2.1.17]	-	-	GO:0003824(catalytic activity)
TEA012302	17.0489	163.126	3.2676	3.4514e-18	2.5827e-16	K20855 B3GALT1S; beta-1,3-galactosyltransferase 1/2/3/4/5/7/8 [EC:2.4.1.-]	GO:0006486(protein glycosylation)	GO:0016020(membrane),GO:0005743(mitochondrial inner membrane)	GO:0016758(hexosyltransferase activity),GO:0043022(ribosome binding)
TEA027788	11.0713	37.5234	1.754	0.0013281	0.0067272	K16302 CNNM; metal transporter CNNM	GO:0010960(magnesium ion homeostasis)	-	-
TEA019135	3.5645	262.243	6.2176	7.1137e-23	8.7188e-21	K01183 E3.2.1.14; chitinase [EC:3.2.1.14]	GO:0006032(chitin catabolic process),GO:0016998(cell wall macromolecule catabolic process),GO:0005975(carbohydrate metabolic process)	-	GO:0008061(chitin binding),GO:0004568(chitinase activity)
TEA027781	28.3705	86.5447	1.615	6.0868e-05	0.00046843	-	-	-	GO:0046872(metal ion binding)
TEA027780	239.028	817.968	1.7726	4.3508e-22	4.9839e-20	K24184 CYP89A; cytochrome P450 family 89 subfamily A [EC:1.14.-.-]	-	-	GO:0005506(iron ion binding),GO:0016705(oxidoreductase activity, acting on paired donors, with incorporation or reduction of molecular oxygen),GO:0004497(monooxygenase activity),GO:0020037(heme binding)
TEA033517	431.478	2253.79	2.3836	1.8714e-10	4.8383e-09	-	-	-	GO:0046872(metal ion binding)
TEA006534	23.7065	54.269	1.1844	0.0032583	0.014319	K23309 ZNHIT3; zinc finger HIT domain-containing protein 3	-	-	-
TEA008539	366.415	1323	1.8521	2.6834e-21	2.775e-19	-	-	-	GO:0005515(protein binding),GO:0003723(RNA binding),GO:0003676(nucleic acid binding)
TEA014437	47.015	472.351	3.3153	1.7668e-16	1.0986e-14	-	-	-	-
TEA014436	5.25093	100.525	4.2563	1.5577e-14	7.5068e-13	-	-	-	-
TEA011323	0	160.361	9.6875	1.7796e-15	9.6016e-14	-	-	-	-
TEA005057	65.509	296.397	2.1764	1.1733e-11	3.6399e-10	-	-	-	-
TEA008534	29.772	97.3615	1.7036	4.6372e-06	4.8716e-05	K11594 DDX3X, bel; ATP-dependent RNA helicase DDX3X [EC:3.6.4.13]	-	-	GO:0003676(nucleic acid binding),GO:0005524(ATP binding)
TEA005291	202.893	630.471	1.6333	5.6557e-15	2.8992e-13	-	-	-	-
TEA032113	45.9757	131.637	1.5157	7.1585e-05	0.00053961	-	-	-	-
TEA018082	198.88	615.347	1.6265	2.8008e-18	2.1172e-16	K15340 DCLRE1A, SNM1A, PSO2; DNA cross-link repair 1A protein	-	-	-
TEA019223	109.961	427.919	1.9622	4.8547e-15	2.5059e-13	K01692 paaF, echA; enoyl-CoA hydratase [EC:4.2.1.17]	-	-	GO:0003824(catalytic activity)
TEA022663	144.668	294.111	1.0218	1.3329e-05	0.00012357	-	-	-	-
TEA001805	8.54107	33.5124	1.9837	0.00082731	0.0045062	-	-	-	-
TEA031646	27.4918	66.3137	1.2611	0.00092437	0.0049499	-	-	-	-
TEA009730	0	1365.71	12.778	1.5003e-26	2.3518e-24	K00469 MIOX; inositol oxygenase [EC:1.13.99.1]	GO:0019310(inositol catabolic process)	GO:0005737(cytoplasm)	GO:0005506(iron ion binding),GO:0050113(inositol oxygenase activity)
TEA009816	0	7.78668	5.3242	0.0013032	0.0066188	-	-	-	-
TEA027941	156.723	424.49	1.4363	1.1163e-05	0.00010598	K03327 TC.MATE, SLC47A, norM, mdtK, dinF; multidrug resistance protein, MATE family	GO:0055085(transmembrane transport),GO:1990961(xenobiotic detoxification by transmembrane export across the plasma membrane)	GO:0016020(membrane)	GO:0015297(antiporter activity),GO:0042910(xenobiotic transmembrane transporter activity)
TEA022460	11.7873	55.2815	2.2057	1.0003e-05	9.61e-05	-	-	-	-
TEA027943	9.07093	27.937	1.6414	0.011346	0.040015	K22771 UGT73C6; flavonol-3-O-L-rhamnoside-7-O-glucosyltransferase [EC:2.4.1.-]	-	-	GO:0008194(UDP-glycosyltransferase activity)
TEA009104	84.2861	203.098	1.2666	1.5866e-08	2.9043e-07	-	-	-	-
TEA033462	0	37.2251	7.5807	4.4124e-09	8.958e-08	K17471 SULTR3; sulfate transporter 3	GO:1902358(sulfate transmembrane transport),GO:0055085(transmembrane transport),GO:0008272(sulfate transport)	GO:0016020(membrane),GO:0016021(integral component of membrane)	GO:0015301(anion:anion antiporter activity),GO:0008271(secondary active sulfate transmembrane transporter activity)
TEA011218	0.625544	32.332	5.5477	2.4937e-06	2.8005e-05	-	GO:0006265(DNA topological change)	-	GO:0003918(DNA topoisomerase type II (double strand cut, ATP-hydrolyzing) activity),GO:0005524(ATP binding),GO:0003677(DNA binding),GO:0003924(GTPase activity),GO:0005525(GTP binding)
TEA026522	8.19908	29.5866	1.8867	0.0032235	0.014198	-	-	-	-
TEA001374	115.912	381.614	1.7156	2.7715e-17	1.8888e-15	-	GO:0006629(lipid metabolic process)	-	GO:0008374(O-acyltransferase activity)
TEA008404	0	19.3566	6.6375	2.5521e-06	2.8591e-05	-	-	-	GO:0008194(UDP-glycosyltransferase activity)
TEA005123	20.7039	62.9749	1.6042	0.00010113	0.00073125	-	GO:0006468(protein phosphorylation)	-	GO:0004672(protein kinase activity),GO:0005524(ATP binding),GO:0030246(carbohydrate binding)
TEA033192	9.79733	76.7764	2.9711	2.1152e-05	0.00018545	K07759 PARG; poly(ADP-ribose) glycohydrolase [EC:3.2.1.143]	GO:0006282(regulation of DNA repair),GO:0005975(carbohydrate metabolic process)	-	GO:0004649(poly(ADP-ribose) glycohydrolase activity)
TEA001370	172.378	664.788	1.949	7.3813e-24	9.9026e-22	-	-	-	GO:0051087(chaperone binding),GO:0005515(protein binding)
TEA001371	24.1192	102.194	2.0918	1.3027e-09	2.9217e-08	-	-	-	GO:0005515(protein binding)
TEA012492	111.227	351.705	1.657	2.6254e-07	3.7557e-06	-	GO:0006355(regulation of transcription, DNA-templated)	-	GO:0003700(DNA-binding transcription factor activity),GO:0003677(DNA binding)
TEA024482	45.0067	104.56	1.2153	5.2892e-05	0.00041433	-	-	-	GO:0003676(nucleic acid binding)
TEA011451	398.977	919.423	1.2038	6.2301e-10	1.4904e-08	-	GO:0006468(protein phosphorylation)	-	GO:0005524(ATP binding),GO:0004672(protein kinase activity)
TEA027540	4.56669	193.363	5.4072	1.11e-29	2.3119e-27	-	-	-	GO:0005524(ATP binding),GO:0016301(kinase activity)
TEA016795	27.4935	62.0379	1.1843	0.001465	0.0073225	K06911 PIR; quercetin 2,3-dioxygenase [EC:1.13.11.24]	-	-	-
TEA026768	804.475	6754.75	3.0698	4.3238e-07	5.8856e-06	K01662 dxs; 1-deoxy-D-xylulose-5-phosphate synthase [EC:2.2.1.7]	GO:0016114(terpenoid biosynthetic process)	-	GO:0008661(1-deoxy-D-xylulose-5-phosphate synthase activity),GO:0003824(catalytic activity)
TEA001110	4079.08	8200.09	1.0074	3.5967e-05	0.00029534	-	-	-	-
TEA001111	24.5465	52.1464	1.0806	0.0073692	0.027966	-	GO:0009627(systemic acquired resistance)	-	GO:0005504(fatty acid binding)
TEA026763	17.9806	48.4618	1.4222	0.00053433	0.0030895	K08869 ADCK, ABC1; aarF domain-containing kinase	-	-	-
TEA021263	4.813	33.1929	2.769	1.7336e-05	0.00015547	-	GO:0055085(transmembrane transport)	-	GO:0035673(oligopeptide transmembrane transporter activity)
TEA008748	55.7285	195.345	1.813	4.5637e-07	6.1698e-06	-	-	-	-
TEA004182	0.938316	46.0509	5.4813	5.5283e-08	9.1675e-07	-	-	-	-
TEA016157	51.4783	105.074	1.0312	0.00079666	0.0043543	-	GO:0006414(translational elongation)	-	GO:0003746(translation elongation factor activity)
TEA024488	17.801	185.484	3.4099	1.7415e-23	2.2849e-21	-	-	-	-
TEA012477	5345.16	10698.5	1.0011	3.6588e-05	0.00029978	K21596 CAMTA; calmodulin-binding transcription activator	GO:0006952(defense response)	GO:0016021(integral component of membrane)	GO:0005515(protein binding),GO:0003677(DNA binding)
TEA009611	0	8.92849	5.522	0.011029	0.039061	K13495 CISZOG; cis-zeatin O-glucosyltransferase [EC:2.4.1.215]	-	-	GO:0008194(UDP-glycosyltransferase activity)
TEA009610	223.998	1196.41	2.4181	1.8323e-33	4.7045e-31	K01537 ATP2C; P-type Ca2+ transporter type 2C [EC:7.2.2.10]	GO:0070588(calcium ion transmembrane transport)	GO:0016020(membrane),GO:0016021(integral component of membrane)	GO:0000166(nucleotide binding),GO:0005388(P-type calcium transporter activity),GO:0005524(ATP binding),GO:0005215(transporter activity),GO:0016887(ATP hydrolysis activity)
TEA025944	184.208	387.704	1.0753	1.7784e-07	2.6488e-06	K01834 PGAM, gpmA; 2,3-bisphosphoglycerate-dependent phosphoglycerate mutase [EC:5.4.2.11]	GO:0006096(glycolytic process)	-	GO:0004619(phosphoglycerate mutase activity),GO:0016868(intramolecular transferase activity, phosphotransferases),GO:0003824(catalytic activity)
TEA009619	3.93713	18.2114	2.1683	0.012459	0.043229	-	-	-	-
TEA030962	81.8409	206.728	1.3309	1.7112e-07	2.5572e-06	-	-	-	-
TEA011102	0	844.394	12.084	5.2449e-24	7.1004e-22	-	GO:0000398(mRNA splicing, via spliceosome)	-	-
TEA010126	1.31238	775.595	9.1151	2.539e-34	7.2711e-32	-	-	-	-
TEA011652	127.125	327.705	1.3639	4.6062e-10	1.1245e-08	-	-	-	-
TEA011107	15.0405	47.4539	1.6567	0.00068622	0.0038244	-	GO:0005975(carbohydrate metabolic process)	-	GO:0004553(hydrolase activity, hydrolyzing O-glycosyl compounds)
TEA021461	280.71	904.085	1.6878	2.8218e-17	1.9188e-15	-	GO:0016567(protein ubiquitination)	-	GO:0004842(ubiquitin-protein transferase activity),GO:0005515(protein binding)
TEA021080	17.5479	41.1382	1.2215	0.0096478	0.034986	-	-	GO:0016020(membrane)	GO:0005524(ATP binding),GO:0140359(ABC-type transporter activity)
TEA030748	65.954	166.762	1.337	0.011624	0.040809	K13449 PR1; pathogenesis-related protein 1	-	GO:0005576(extracellular region)	-
TEA021086	76.3554	251.024	1.708	9.7508e-07	1.2151e-05	-	GO:0048544(recognition of pollen),GO:0006468(protein phosphorylation)	-	GO:0004672(protein kinase activity),GO:0005524(ATP binding),GO:0004674(protein serine/threonine kinase activity)
TEA007501	2.81379	48.6585	4.1156	1.4335e-08	2.6519e-07	-	GO:0006468(protein phosphorylation)	-	GO:0004672(protein kinase activity),GO:0005524(ATP binding),GO:0004714(transmembrane receptor protein tyrosine kinase activity)
TEA003498	183.592	571.462	1.6371	1.0017e-06	1.2426e-05	K09338 HD-ZIP; homeobox-leucine zipper protein	GO:0006355(regulation of transcription, DNA-templated)	-	GO:0043565(sequence-specific DNA binding),GO:0000981(DNA-binding transcription factor activity, RNA polymerase II-specific),GO:0003677(DNA binding)
TEA020225	147.299	328.37	1.1544	0.0025797	0.011797	-	-	-	GO:0008194(UDP-glycosyltransferase activity)
TEA004984	12.3545	59.8431	2.2812	1.918e-07	2.8279e-06	K01853 CAS1; cycloartenol synthase [EC:5.4.99.8]	GO:0016104(triterpenoid biosynthetic process)	GO:0005811(lipid droplet)	GO:0016866(intramolecular transferase activity),GO:0003824(catalytic activity)
TEA030747	204.804	641.621	1.6452	4.1289e-16	2.4159e-14	-	-	-	-
TEA004980	55.5352	355.897	2.6749	5.4951e-28	9.5708e-26	-	-	-	GO:0008194(UDP-glycosyltransferase activity)
TEA025302	14.7315	422.362	4.8197	4.5933e-54	3.8001e-51	-	GO:0006468(protein phosphorylation)	-	GO:0004672(protein kinase activity),GO:0005524(ATP binding),GO:0004714(transmembrane receptor protein tyrosine kinase activity)
TEA021642	26.8908	211.987	2.9857	1.1526e-10	3.0569e-09	K11593 ELF2C, AGO; eukaryotic translation initiation factor 2C	-	-	GO:0003676(nucleic acid binding),GO:0005515(protein binding)
TEA021648	491.633	1471.45	1.5807	3.6902e-13	1.448e-11	-	-	-	GO:0008270(zinc ion binding)
TEA022516	15.9559	74.0484	2.2099	1.5507e-06	1.8415e-05	-	-	-	GO:0008194(UDP-glycosyltransferase activity)
TEA022689	283.47	669.503	1.2376	2.7697e-06	3.0769e-05	-	-	-	GO:0030247(polysaccharide binding)
TEA028435	667.914	2339.43	1.8097	1.0667e-31	2.4628e-29	-	-	-	GO:0003723(RNA binding),GO:0008194(UDP-glycosyltransferase activity),GO:0003676(nucleic acid binding)
TEA028436	1.93792	74.7005	5.1695	2.484e-13	1.0038e-11	K05857 PLCD; phosphatidylinositol phospholipase C, delta [EC:3.1.4.11]	GO:0035556(intracellular signal transduction),GO:0006629(lipid metabolic process),GO:0007165(signal transduction)	-	GO:0046982(protein heterodimerization activity),GO:0004435(phosphatidylinositol phospholipase C activity),GO:0008081(phosphoric diester hydrolase activity)
TEA032833	1028.87	2284.5	1.1499	7.0069e-06	7.0099e-05	K14485 TIR1; transport inhibitor response 1	-	-	GO:0005515(protein binding)
TEA017507	18.111	38.7268	1.0939	0.011985	0.041866	-	-	-	-
TEA032830	43.1171	116.522	1.4341	1.137e-05	0.00010751	K14379 ACP5; tartrate-resistant acid phosphatase type 5 [EC:3.1.3.2]	-	-	GO:0016787(hydrolase activity),GO:0003993(acid phosphatase activity)
TEA019916	151.288	424.131	1.4903	9.4915e-09	1.8261e-07	-	-	-	GO:0008194(UDP-glycosyltransferase activity)
TEA032839	0	77.6527	8.6419	3.0444e-12	1.0362e-10	K01887 RARS, argS; arginyl-tRNA synthetase [EC:6.1.1.19]	GO:0006420(arginyl-tRNA aminoacylation)	GO:0005737(cytoplasm)	GO:0000166(nucleotide binding),GO:0004814(arginine-tRNA ligase activity),GO:0005524(ATP binding)
TEA009725	5.35063	133.045	4.6567	1.4779e-21	1.6065e-19	-	GO:0051225(spindle assembly)	GO:0070652(HAUS complex)	-
TEA000352	0	110.778	9.1535	3.504e-13	1.3804e-11	-	GO:0015940(pantothenate biosynthetic process)	-	GO:0003824(catalytic activity),GO:0003864(3-methyl-2-oxobutanoate hydroxymethyltransferase activity)
TEA006818	3.46998	37.324	3.419	3.4521e-06	3.7523e-05	-	GO:0006355(regulation of transcription, DNA-templated)	-	GO:0003677(DNA binding)
TEA000429	168.784	801.373	2.2461	0.003	0.013378	-	-	-	GO:0043531(ADP binding)
TEA006811	62.9627	422.386	2.7429	2.6849e-08	4.7232e-07	K18819 GOLS; inositol 3-alpha-galactosyltransferase [EC:2.4.1.123]	-	-	GO:0016757(glycosyltransferase activity)
TEA003330	4.88205	30.792	2.6545	0.00018885	0.0012645	-	-	-	-
TEA024920	51.5499	217.531	2.0688	3.017e-06	3.3243e-05	-	GO:0006468(protein phosphorylation)	-	GO:0004672(protein kinase activity),GO:0030247(polysaccharide binding),GO:0005524(ATP binding)
TEA003997	68.5723	185.117	1.4252	0.0063158	0.024695	K01051 E3.1.1.11; pectinesterase [EC:3.1.1.11]	GO:0042545(cell wall modification)	-	GO:0004857(enzyme inhibitor activity),GO:0030599(pectinesterase activity)
TEA006218	640.411	1506.2	1.2344	1.3232e-11	4.0796e-10	-	-	GO:0009570(chloroplast stroma)	-
TEA007189	146.648	429.383	1.5529	1.4733e-11	4.505e-10	K01490 AMPD; AMP deaminase [EC:3.5.4.6]	GO:0032264(IMP salvage),GO:0009168(purine ribonucleoside monophosphate biosynthetic process)	-	GO:0003876(AMP deaminase activity),GO:0019239(deaminase activity)
TEA030182	57.942	250.838	2.1039	4.4502e-07	6.0323e-06	-	-	-	-
TEA020134	0.814582	85.8659	6.9226	1.9907e-10	5.12e-09	-	GO:0006418(tRNA aminoacylation for protein translation)	-	GO:0000166(nucleotide binding),GO:0004812(aminoacyl-tRNA ligase activity),GO:0005524(ATP binding)
TEA020683	0.312772	13.0353	5.1064	0.00047406	0.0027859	-	-	-	GO:0005515(protein binding)
TEA028329	352.211	2433.21	2.7879	6.3731e-13	2.418e-11	-	-	-	-
TEA030347	431.541	925.694	1.1013	0.00012719	0.00089113	-	-	-	GO:0005515(protein binding)
TEA030057	44.3482	97.5698	1.1414	0.0010852	0.0056623	-	GO:0055085(transmembrane transport)	-	GO:0022857(transmembrane transporter activity)
TEA009433	68.7747	176.503	1.3607	4.6985e-09	9.5001e-08	-	GO:0006468(protein phosphorylation)	-	GO:0004714(transmembrane receptor protein tyrosine kinase activity),GO:0004672(protein kinase activity),GO:0005524(ATP binding)
TEA009432	0	5.94876	4.9349	0.0056966	0.022731	K09422 MYBP; transcription factor MYB, plant	-	-	-
TEA025091	1.03025	19.7671	4.2376	0.00017571	0.0011837	K01537 ATP2C; P-type Ca2+ transporter type 2C [EC:7.2.2.10]	GO:0070588(calcium ion transmembrane transport)	GO:0016020(membrane)	GO:0000166(nucleotide binding),GO:0005388(P-type calcium transporter activity),GO:0005524(ATP binding)
TEA025090	3.25431	82.2402	4.6936	9.5349e-14	4.1276e-12	-	-	-	-
TEA023814	1025.85	6014.32	2.5516	8.3908e-27	1.3436e-24	-	GO:0080037(negative regulation of cytokinin-activated signaling pathway),GO:2000762(regulation of phenylpropanoid metabolic process)	-	GO:0005515(protein binding)
TEA028105	44.8535	142.116	1.6616	9.8913e-07	1.2295e-05	K13065 E2.3.1.133, HCT; shikimate O-hydroxycinnamoyltransferase [EC:2.3.1.133]	-	-	-
TEA003420	77.9267	398.983	2.3617	1.9604e-13	8.1092e-12	K00059 fabG, OAR1; 3-oxoacyl-[acyl-carrier protein] reductase [EC:1.1.1.100]	-	-	GO:0016491(oxidoreductase activity)
TEA024850	1087	2421.07	1.155	4.0157e-12	1.3423e-10	-	-	-	-
TEA024857	0	32.7016	7.3944	2.193e-08	3.9275e-07	K10532 HGSNAT; heparan-alpha-glucosaminide N-acetyltransferase [EC:2.3.1.78]	-	-	-
TEA007768	3.91309	39.5082	3.3502	5.5985e-06	5.7596e-05	-	-	GO:0016020(membrane)	GO:0016757(glycosyltransferase activity)
TEA007767	11.7249	76.2511	2.6881	7.672e-11	2.1079e-09	-	-	-	-
TEA007760	13.3312	115.31	3.1149	8.0686e-12	2.5646e-10	-	-	-	-
TEA025520	0	22.4468	6.8514	7.277e-07	9.362e-06	-	-	-	GO:0005515(protein binding)
TEA025529	0	30.0036	7.2697	3.3661e-08	5.7865e-07	-	-	-	-
TEA007291	4.84623	33.1579	2.7635	7.9144e-06	7.8103e-05	-	-	-	-
TEA030358	19.8865	53.6538	1.4175	0.0056237	0.022494	-	-	-	-
TEA008254	12.473	97.8333	2.9641	1.1748e-09	2.6587e-08	-	-	-	GO:0005515(protein binding)
TEA008253	50.8259	146.071	1.5224	6.6417e-06	6.7054e-05	-	-	-	GO:0005515(protein binding)
TEA028743	130.399	478.739	1.8727	3.6152e-18	2.6918e-16	-	-	-	-
TEA028746	489.464	1251.26	1.3524	1.4942e-12	5.3681e-11	-	-	-	-
TEA006589	280.204	704.933	1.3284	9.1678e-08	1.4547e-06	-	-	-	GO:0005515(protein binding)
TEA031769	175.455	521.319	1.5726	3.3031e-21	3.3575e-19	-	-	-	GO:0005515(protein binding),GO:0003700(DNA-binding transcription factor activity)
TEA023251	5.94035	20.9049	1.8132	0.0060087	0.023716	-	GO:0006468(protein phosphorylation)	-	GO:0004672(protein kinase activity),GO:0005524(ATP binding)
TEA011697	405.023	945.972	1.2224	1.0848e-05	0.00010331	-	-	-	-
TEA024210	0	29.1628	7.2281	4.7959e-08	8.038e-07	K08506 SYP7; syntaxin of plants SYP7	-	-	-
TEA024212	103	209.898	1.0246	6.8832e-06	6.9033e-05	K14484 IAA; auxin-responsive protein IAA	GO:0006355(regulation of transcription, DNA-templated)	GO:0005634(nucleus)	GO:0005515(protein binding)
TEA002064	118.185	432.33	1.8705	2.5745e-17	1.7627e-15	K17757 CARKD; ATP-dependent NAD(P)H-hydrate dehydratase [EC:4.2.1.93]	-	-	GO:0016836(hydro-lyase activity)
TEA024217	970.375	2533.17	1.3843	2.1449e-10	5.4882e-09	K17285 SELENBP1; methanethiol oxidase [EC:1.8.3.4]	-	-	GO:0008430(selenium binding)
TEA003043	3.81598	16.9652	2.1446	0.0067185	0.025946	K06889 K06889; uncharacterized protein	-	-	-
TEA003041	15.4197	45.7163	1.5678	0.00022839	0.0014945	K06889 K06889; uncharacterized protein	-	-	-
TEA002068	20.897	65.1348	1.6518	0.00042002	0.002519	-	-	-	-
TEA033878	233.484	622.288	1.4136	1.969e-13	8.1336e-12	K05857 PLCD; phosphatidylinositol phospholipase C, delta [EC:3.1.4.11]	-	-	-
TEA010506	114.73	310.647	1.4382	7.7906e-10	1.8299e-08	-	GO:0006468(protein phosphorylation)	-	GO:0004674(protein serine/threonine kinase activity),GO:0004672(protein kinase activity),GO:0005524(ATP binding)
TEA033872	327.874	999.82	1.6083	4.4315e-11	1.263e-09	-	-	-	GO:0016491(oxidoreductase activity)
TEA033049	8.44396	37.3016	2.1455	6.183e-05	0.00047424	-	-	-	GO:0005515(protein binding)
TEA005190	0	5.42195	4.7987	0.014641	0.049349	-	GO:0042545(cell wall modification)	-	GO:0004857(enzyme inhibitor activity),GO:0030599(pectinesterase activity)
TEA003856	23.6162	81.5494	1.7975	4.0136e-05	0.00032456	-	-	-	GO:0005515(protein binding)
TEA009926	122.957	317.193	1.3625	4.6838e-05	0.00037269	-	-	-	GO:0016407(acetyltransferase activity)
TEA032330	16.7665	51.7641	1.6154	0.00112	0.0058125	-	-	-	-
TEA009924	75.5589	163.272	1.1108	6.4426e-06	6.5265e-05	-	-	-	GO:0004497(monooxygenase activity),GO:0005506(iron ion binding),GO:0016705(oxidoreductase activity, acting on paired donors, with incorporation or reduction of molecular oxygen),GO:0020037(heme binding)
TEA010648	96.558	197.093	1.0243	0.00023716	0.0015418	K01115 PLD1_2; phospholipase D1/2 [EC:3.1.4.4]	GO:0046470(phosphatidylcholine metabolic process)	GO:0016020(membrane)	GO:0003824(catalytic activity),GO:0004630(phospholipase D activity),GO:0005509(calcium ion binding)
TEA031341	99.5372	214.178	1.1092	0.00024157	0.0015668	-	GO:0033014(tetrapyrrole biosynthetic process)	-	GO:0008883(glutamyl-tRNA reductase activity),GO:0050661(NADP binding),GO:0003700(DNA-binding transcription factor activity)
TEA023673	0	15.7563	6.3392	1.558e-05	0.00014193	-	-	-	-
TEA023671	24.3429	55.0627	1.1916	0.0103	0.036903	-	-	-	-
TEA013511	7.12498	46.7887	2.6955	3.8725e-05	0.00031546	-	-	-	GO:0005515(protein binding)
TEA024454	50.6711	382.107	2.915	1.1671e-12	4.265e-11	-	-	-	-
TEA018410	60.112	352.552	2.5445	8.4468e-19	6.8362e-17	K02958 RP-S15e, RPS15; small subunit ribosomal protein S15e	GO:0006412(translation)	GO:0005840(ribosome)	GO:0003735(structural constituent of ribosome)
TEA025083	12.8271	241.282	4.2726	2.1317e-30	4.5348e-28	-	-	-	-
TEA005862	17.5161	51.7909	1.5648	0.00013036	0.00091098	-	-	-	-
TEA031293	4.66121	18.1603	1.9791	0.0050875	0.020739	-	GO:0006355(regulation of transcription, DNA-templated)	-	GO:0003700(DNA-binding transcription factor activity),GO:0003677(DNA binding)
TEA023413	400.941	944.887	1.2349	5.6717e-10	1.3623e-08	K00737 MGAT3; beta-1,4-mannosyl-glycoprotein beta-1,4-N-acetylglucosaminyltransferase [EC:2.4.1.144]	GO:0006487(protein N-linked glycosylation)	GO:0016020(membrane)	GO:0003830(beta-1,4-mannosylglycoprotein 4-beta-N-acetylglucosaminyltransferase activity)
TEA000130	20.9207	48.0276	1.1871	0.0051892	0.021053	-	-	-	-
TEA015209	3.94115	16.332	2.0666	0.0067208	0.025948	-	-	GO:0016020(membrane)	GO:0004970(ionotropic glutamate receptor activity),GO:0015276(ligand-gated ion channel activity)
TEA002485	204.363	532.137	1.3813	6.5891e-16	3.7451e-14	K13140 INTS3; integrator complex subunit 3	-	-	-
TEA005603	16.2687	41.2661	1.3384	0.01085	0.038547	-	GO:0006629(lipid metabolic process)	-	-
TEA032586	0	59.6234	8.2606	6.0829e-11	1.6947e-09	-	-	-	GO:0005515(protein binding)
TEA019606	26.182	57.2808	1.1245	0.013655	0.04659	-	GO:0007346(regulation of mitotic cell cycle)	-	GO:0004857(enzyme inhibitor activity)
TEA001714	1463.7	3068.05	1.0676	0.00045838	0.0027071	-	GO:0055085(transmembrane transport),GO:0006511(ubiquitin-dependent protein catabolic process)	GO:0016021(integral component of membrane)	GO:0140359(ABC-type transporter activity),GO:0005524(ATP binding)
TEA023076	15.1096	41.8488	1.4719	0.003186	0.014058	K08248 MDL3; (R)-mandelonitrile lyase [EC:4.1.2.10]	-	-	GO:0016614(oxidoreductase activity, acting on CH-OH group of donors),GO:0050660(flavin adenine dinucleotide binding)
TEA023070	0	6.87994	5.1449	0.0025515	0.011697	K05666 ABCC2; ATP-binding cassette, subfamily C (CFTR/MRP), member 2	GO:0055085(transmembrane transport)	GO:0016021(integral component of membrane)	GO:0005524(ATP binding),GO:0140359(ABC-type transporter activity)
TEA005591	1.25109	12.1147	3.1923	0.014248	0.048276	-	-	-	GO:0005507(copper ion binding),GO:0016491(oxidoreductase activity)
TEA031908	1284.04	3909.47	1.6061	4.1339e-10	1.0142e-08	K18819 GOLS; inositol 3-alpha-galactosyltransferase [EC:2.4.1.123]	-	-	GO:0016757(glycosyltransferase activity)
TEA018521	8.47576	53.0187	2.6222	4.9455e-07	6.6348e-06	-	-	-	-
TEA013424	135.603	301.933	1.1527	0.00035677	0.0021895	-	-	-	GO:0008233(peptidase activity)
TEA012913	0.312772	212.134	9.1297	4.7867e-14	2.16e-12	-	-	-	-
TEA015339	125.372	1068.52	3.0898	7.4946e-14	3.3019e-12	-	-	-	-
TEA010041	6.59253	54.8484	3.0284	0.00016819	0.0011398	-	GO:0006355(regulation of transcription, DNA-templated)	-	GO:0003677(DNA binding)
TEA013429	34.3144	83.2715	1.2717	0.0014541	0.0072751	-	GO:0006355(regulation of transcription, DNA-templated)	-	GO:0003677(DNA binding),GO:0003700(DNA-binding transcription factor activity)
TEA023419	13.3859	67.3009	2.316	9.9498e-08	1.5654e-06	K15281 SLC35D; solute carrier family 35	-	-	-
TEA012915	20.6212	63.8659	1.6382	0.00069758	0.0038797	K03549 kup; KUP system potassium uptake protein	GO:0071805(potassium ion transmembrane transport)	GO:0016020(membrane)	GO:0015079(potassium ion transmembrane transporter activity)
TEA019693	7.31919	63.4869	3.1116	4.0089e-10	9.8514e-09	K21842 EFR3; protein EFR3	-	-	GO:0005515(protein binding)
TEA012313	0	22.7201	6.8672	9.8972e-07	1.2297e-05	-	-	-	GO:0043531(ADP binding)
TEA027827	0	25.4424	7.0309	1.8766e-07	2.7737e-06	K02912 RP-L32e, RPL32; large subunit ribosomal protein L32e	GO:0006412(translation)	GO:0005840(ribosome)	GO:0003735(structural constituent of ribosome)
TEA019129	92.4434	190.199	1.0419	0.00051114	0.0029745	K10400 KIF15; kinesin family member 15	GO:0007018(microtubule-based movement)	-	GO:0003777(microtubule motor activity),GO:0005524(ATP binding),GO:0008017(microtubule binding)
TEA012318	0	49.549	7.993	1.2261e-09	2.7602e-08	K06674 SMC2; structural maintenance of chromosome 2	-	-	-
TEA027821	44.3425	170.312	1.9315	8.7876e-12	2.7637e-10	-	-	-	GO:0003824(catalytic activity)
TEA032057	16.2598	36.1909	1.1589	0.014787	0.049763	-	-	-	GO:0003676(nucleic acid binding)
TEA033299	6.83768	77.3378	3.4888	0.00012818	0.00089744	-	GO:0006086(acetyl-CoA biosynthetic process from pyruvate)	GO:0045254(pyruvate dehydrogenase complex)	GO:0016746(acyltransferase activity)
TEA015683	555.456	1828.65	1.7187	9.3483e-09	1.8032e-07	-	-	-	-
TEA005045	46.4975	119.074	1.3481	7.4691e-06	7.42e-05	K10695 RNF1_2; E3 ubiquitin-protein ligase RNF1/2 [EC:2.3.2.27]	-	-	-
TEA008526	126.825	356.279	1.4886	3.4654e-05	0.00028637	-	-	-	GO:0004497(monooxygenase activity),GO:0005506(iron ion binding),GO:0016705(oxidoreductase activity, acting on paired donors, with incorporation or reduction of molecular oxygen),GO:0020037(heme binding)
TEA005047	16.7387	46.9283	1.4971	0.00071638	0.0039673	K08776 NPEPPS; puromycin-sensitive aminopeptidase [EC:3.4.11.-]	GO:0006508(proteolysis)	-	GO:0008237(metallopeptidase activity),GO:0008270(zinc ion binding)
TEA011599	34.1829	80.5738	1.2297	0.00015001	0.0010311	-	GO:0006468(protein phosphorylation),GO:0048544(recognition of pollen)	-	GO:0004672(protein kinase activity),GO:0005524(ATP binding),GO:0004674(protein serine/threonine kinase activity)
TEA027313	18.6995	68.788	1.8829	2.5767e-06	2.8829e-05	K12795 SUGT1, SGT1; suppressor of G2 allele of SKP1	-	-	GO:0051087(chaperone binding)
TEA001719	1192	2472.75	1.0526	0.000293	0.00185	K05666 ABCC2; ATP-binding cassette, subfamily C (CFTR/MRP), member 2	GO:0006098(pentose-phosphate shunt),GO:0055085(transmembrane transport)	GO:0016021(integral component of membrane)	GO:0005524(ATP binding),GO:0016491(oxidoreductase activity),GO:0004616(phosphogluconate dehydrogenase (decarboxylating) activity),GO:0140359(ABC-type transporter activity),GO:0050661(NADP binding)
TEA019230	40.782	102.914	1.3284	1.0421e-05	9.9734e-05	-	-	-	-
TEA001293	34.2456	101.229	1.5623	7.9445e-07	1.0107e-05	-	GO:0006468(protein phosphorylation)	-	GO:0004672(protein kinase activity),GO:0005524(ATP binding)
TEA010580	3.13058	25.5935	3.0998	0.0010935	0.0057018	K13457 RPM1, RPS3; disease resistance protein RPM1	GO:0006952(defense response)	-	GO:0043531(ADP binding)
TEA012004	13.5789	41.1831	1.6128	0.0011083	0.0057616	K01870 IARS, ileS; isoleucyl-tRNA synthetase [EC:6.1.1.5]	GO:0006418(tRNA aminoacylation for protein translation),GO:0006428(isoleucyl-tRNA aminoacylation)	-	GO:0002161(aminoacyl-tRNA editing activity),GO:0000166(nucleotide binding),GO:0004822(isoleucine-tRNA ligase activity),GO:0005524(ATP binding),GO:0004812(aminoacyl-tRNA ligase activity)
TEA000803	94.5778	316.8	1.7452	2.1756e-16	1.3278e-14	K19998 SCFD1, SLY1; sec1 family domain-containing protein 1	GO:0016192(vesicle-mediated transport)	-	-
TEA027950	109.44	660.872	2.5947	1.1547e-30	2.5288e-28	K03327 TC.MATE, SLC47A, norM, mdtK, dinF; multidrug resistance protein, MATE family	GO:0055085(transmembrane transport),GO:1990961(xenobiotic detoxification by transmembrane export across the plasma membrane),GO:0044237(cellular metabolic process)	GO:0016020(membrane)	GO:0015297(antiporter activity),GO:0042910(xenobiotic transmembrane transporter activity)
TEA027955	23.6798	81.871	1.7866	5.2511e-07	6.9912e-06	K01488 add, ADA; adenosine deaminase [EC:3.5.4.4]	-	-	GO:0019239(deaminase activity)
TEA027488	142.112	340.185	1.2557	6.358e-09	1.2591e-07	-	-	-	GO:0005515(protein binding),GO:0008270(zinc ion binding)
TEA015063	88.129	219.174	1.3135	1.177e-06	1.4384e-05	-	GO:0000398(mRNA splicing, via spliceosome)	GO:0005681(spliceosomal complex)	-
TEA000801	29.3647	100.114	1.7609	1.7737e-07	2.6439e-06	K19998 SCFD1, SLY1; sec1 family domain-containing protein 1	GO:0016192(vesicle-mediated transport)	-	-
TEA033188	37.6102	101.497	1.4414	0.00010683	0.00076578	-	-	-	GO:0008270(zinc ion binding),GO:0005515(protein binding)
TEA017714	399.079	875.955	1.1345	2.2317e-10	5.6808e-09	-	GO:0030244(cellulose biosynthetic process)	GO:0016020(membrane)	GO:0016760(cellulose synthase (UDP-forming) activity)
TEA015590	74.9159	308.429	2.0451	2.5974e-17	1.7743e-15	-	GO:0006468(protein phosphorylation),GO:0048544(recognition of pollen)	-	GO:0004672(protein kinase activity),GO:0005524(ATP binding)
TEA010357	6.62719	161.439	4.6007	1.8895e-23	2.4682e-21	K13457 RPM1, RPS3; disease resistance protein RPM1	GO:0006952(defense response)	-	GO:0043531(ADP binding)
TEA022077	9.66842	30.3081	1.6627	0.0026851	0.012202	-	GO:0006355(regulation of transcription, DNA-templated)	-	GO:0005515(protein binding)
TEA022072	0	518.532	11.381	5.8891e-21	5.7886e-19	K14505 CYCD3; cyclin D3, plant	-	-	-
TEA027948	78.3463	202.943	1.3763	3.6389e-05	0.00029836	K22771 UGT73C6; flavonol-3-O-L-rhamnoside-7-O-glucosyltransferase [EC:2.4.1.-]	-	-	GO:0008194(UDP-glycosyltransferase activity)
TEA021521	918.46	1988.07	1.1133	2.1459e-06	2.4686e-05	-	-	-	GO:0005515(protein binding)
TEA021252	8.97499	36.5907	2.0229	0.0031409	0.013896	K09560 ST13; suppressor of tumorigenicity protein 13	-	-	GO:0005515(protein binding)
TEA025884	4.59733	232.464	5.6716	5.9955e-34	1.6233e-31	-	GO:0006468(protein phosphorylation),GO:0048544(recognition of pollen)	-	GO:0004672(protein kinase activity),GO:0005524(ATP binding)
TEA016906	37.2444	168.318	2.1715	3.7316e-16	2.2007e-14	-	-	GO:0016020(membrane),GO:0016021(integral component of membrane)	GO:0022857(transmembrane transporter activity)
TEA016901	0	13.8428	6.1526	3.0664e-05	0.00025668	-	-	-	-
TEA021524	34.3641	128.179	1.8942	8.1601e-09	1.5864e-07	-	-	-	-
TEA025880	0	118.259	9.2477	6.6367e-14	2.9457e-12	-	-	-	-
TEA026208	369.143	1143.62	1.6296	1.7236e-11	5.1904e-10	-	-	-	GO:0003993(acid phosphatase activity),GO:0046872(metal ion binding)
TEA021258	32.3638	205.319	2.6673	8.714e-19	7.0333e-17	K14819 DUSP12, YVH1; dual specificity phosphatase 12 [EC:3.1.3.16 3.1.3.48]	GO:0006470(protein dephosphorylation),GO:0016311(dephosphorylation)	-	GO:0008138(protein tyrosine/serine/threonine phosphatase activity),GO:0016791(phosphatase activity)
TEA016909	0	119.566	9.2644	4.5812e-14	2.0799e-12	K19784 chrR, NQR; chromate reductase, NAD(P)H dehydrogenase (quinone)	-	-	GO:0016491(oxidoreductase activity)
TEA023644	3049.89	6578.63	1.1087	2.8616e-05	0.0002411	-	GO:0006508(proteolysis)	-	GO:0004190(aspartic-type endopeptidase activity)
TEA022217	0	19.3937	6.64	1.6928e-06	1.9936e-05	-	-	-	-
TEA022214	594.28	1543.16	1.3772	5.5379e-12	1.8105e-10	K00876 udk, UCK; uridine kinase [EC:2.7.1.48]	-	-	GO:0005524(ATP binding),GO:0016301(kinase activity)
TEA026220	0	15.3934	6.306	1.2619e-05	0.00011774	-	-	-	GO:0005515(protein binding)
TEA026952	16.0014	65.0057	2.0081	0.00383	0.016401	K14509 ETR, ERS; ethylene receptor [EC:2.7.13.-]	GO:0000160(phosphorelay signal transduction system)	-	GO:0005515(protein binding)
TEA008731	0	9.3075	5.5821	0.00064975	0.0036499	-	-	-	-
TEA008730	0	47.5638	7.9342	4.5834e-10	1.1198e-08	-	-	-	-
TEA008732	0	17.109	6.46	5.7398e-06	5.8867e-05	K05841 E2.4.1.173; sterol 3beta-glucosyltransferase [EC:2.4.1.173]	-	-	GO:0008194(UDP-glycosyltransferase activity)
TEA025954	3.22108	44.5493	3.8107	3.0267e-08	5.2655e-07	-	-	-	-
TEA032566	140.265	426.325	1.6079	1.5231e-07	2.3015e-06	K15227 TYRAAT; arogenate dehydrogenase (NADP+), plant [EC:1.3.1.78]	GO:0006571(tyrosine biosynthetic process)	-	GO:0004665(prephenate dehydrogenase (NADP+) activity),GO:0008977(prephenate dehydrogenase (NAD+) activity),GO:0033730(arogenate dehydrogenase (NADP+) activity)
TEA026689	137.003	330.94	1.2689	2.0977e-09	4.4947e-08	K13448 CML; calcium-binding protein CML	-	-	GO:0005509(calcium ion binding)
TEA026688	59.11	316.305	2.4167	9.1521e-21	8.8499e-19	K13448 CML; calcium-binding protein CML	-	-	GO:0005509(calcium ion binding)
TEA029641	1031.53	2114.55	1.0357	2.5363e-08	4.4803e-07	K00895 pfp, PFP; diphosphate-dependent phosphofructokinase [EC:2.7.1.90]	GO:0006096(glycolytic process)	-	GO:0003872(6-phosphofructokinase activity),GO:0005524(ATP binding),GO:0047334(diphosphate-fructose-6-phosphate 1-phosphotransferase activity)
TEA025958	29.186	69.9594	1.2568	0.01255	0.043483	K10742 DNA2; DNA replication ATP-dependent helicase Dna2 [EC:3.6.4.12]	-	-	GO:0004386(helicase activity)
TEA006954	0	57.3928	8.2057	8.0884e-11	2.2162e-09	-	-	-	GO:0003680(minor groove of adenine-thymine-rich DNA binding),GO:0003677(DNA binding)
TEA028181	336.721	764.621	1.1829	0.0006209	0.003507	-	-	-	-
TEA017165	0	109.917	9.1426	1.9415e-13	8.0424e-12	K00121 frmA, ADH5, adhC; S-(hydroxymethyl)glutathione dehydrogenase / alcohol dehydrogenase [EC:1.1.1.284 1.1.1.1]	-	-	-
TEA025316	81.3248	200.714	1.3053	1.6971e-05	0.00015252	-	GO:0006364(rRNA processing)	-	GO:0003676(nucleic acid binding)
TEA013194	14.1646	39.2939	1.4637	0.0050125	0.020484	-	-	-	-
TEA030750	28.0139	61.5792	1.1297	0.0030714	0.013651	K10839 RAD23, HR23; UV excision repair protein RAD23	GO:0006508(proteolysis)	-	GO:0004190(aspartic-type endopeptidase activity)
TEA020230	0	47.1353	7.9214	2.0396e-09	4.3829e-08	K18857 ADH1; alcohol dehydrogenase class-P [EC:1.1.1.1]	-	-	-
TEA017760	0	77.4077	8.6372	3.249e-12	1.0996e-10	-	-	-	-
TEA017761	138.235	544.288	1.9759	1.2291e-16	7.822e-15	-	-	-	-
TEA022502	150.396	379.59	1.3314	9.4682e-06	9.1496e-05	K00640 cysE; serine O-acetyltransferase [EC:2.3.1.30]	GO:0006535(cysteine biosynthetic process from serine)	GO:0005737(cytoplasm)	GO:0016740(transferase activity),GO:0009001(serine O-acetyltransferase activity)
TEA017768	267.335	560.086	1.066	1.0106e-05	9.7033e-05	K00759 APRT, apt; adenine phosphoribosyltransferase [EC:2.4.2.7]	GO:0006168(adenine salvage)	GO:0005737(cytoplasm)	GO:0003999(adenine phosphoribosyltransferase activity)
TEA022850	1.96856	82.4742	5.314	2.7169e-12	9.3762e-11	-	-	-	-
TEA003930	20.1623	63.8535	1.6511	0.00019611	0.0013087	-	-	-	GO:0005515(protein binding)
TEA028913	34.2046	137.833	2.0086	1.9426e-09	4.2015e-08	-	GO:0006355(regulation of transcription, DNA-templated)	-	GO:0003700(DNA-binding transcription factor activity),GO:0043565(sequence-specific DNA binding)
TEA008647	45.1896	315.004	2.795	2.0616e-08	3.7056e-07	-	-	GO:0016021(integral component of membrane)	GO:0005515(protein binding),GO:0009922(fatty acid elongase activity)
TEA029424	344.702	1184.36	1.7824	4.0476e-26	6.2139e-24	K13354 SLC25A17, PMP34; solute carrier family 25 (peroxisomal adenine nucleotide transporter), member 17	GO:0006862(nucleotide transport),GO:0055085(transmembrane transport)	-	-
TEA029423	610.97	1263.58	1.0468	1.2868e-05	0.00011962	-	-	-	GO:0043169(cation binding)
TEA009737	0.625544	27.3638	5.3234	4.6502e-05	0.00037011	K24028 DMR6, DLO; salicylic acid 3-hydroxylase [EC:1.14.11.-]	-	-	-
TEA000346	0	9.9875	5.6829	0.00079441	0.0043444	-	-	-	GO:0003824(catalytic activity)
TEA000340	9.38888	31.2176	1.7468	0.014243	0.048271	K02206 CDK2; cyclin-dependent kinase 2 [EC:2.7.11.22]	GO:0006468(protein phosphorylation)	-	GO:0004672(protein kinase activity),GO:0005524(ATP binding)
TEA009733	2.78315	27.0975	3.2773	8.6925e-06	8.4882e-05	-	-	-	GO:0008194(UDP-glycosyltransferase activity)
TEA007422	0	34.1958	7.4591	1.7385e-08	3.1668e-07	-	GO:0006355(regulation of transcription, DNA-templated)	-	GO:0003677(DNA binding)
TEA011000	54.1002	114.687	1.079	0.00019784	0.0013184	K23136 CYP82C4; fraxetin 5-hydroxylase [EC:1.14.14.164]	-	-	GO:0004497(monooxygenase activity),GO:0005506(iron ion binding),GO:0016705(oxidoreductase activity, acting on paired donors, with incorporation or reduction of molecular oxygen),GO:0020037(heme binding)
TEA000348	50.1511	114.369	1.1791	0.00037108	0.0022652	-	GO:0006952(defense response)	-	GO:0043531(ADP binding)
TEA000659	792.462	1989.01	1.327	3.7775e-21	3.8137e-19	K14485 TIR1; transport inhibitor response 1	-	-	GO:0005515(protein binding)
TEA006770	495.648	1085.01	1.1293	3.2109e-08	5.5567e-07	K13098 TLS, FUS; RNA-binding protein FUS	-	-	GO:0003723(RNA binding),GO:0003676(nucleic acid binding)
TEA024134	11.8833	524.221	5.4604	1.2976e-71	2.147e-68	-	-	-	-
TEA024136	44.2187	112.48	1.3412	0.00017303	0.0011683	-	GO:0006952(defense response)	-	GO:0043531(ADP binding)
TEA024131	1.25109	15.8267	3.5646	0.0022454	0.010502	K01507 ppa; inorganic pyrophosphatase [EC:3.6.1.1]	GO:0006796(phosphate-containing compound metabolic process)	GO:0005737(cytoplasm)	GO:0000287(magnesium ion binding),GO:0004427(inorganic diphosphatase activity)
TEA024130	3.09074	281.131	6.5002	6.7999e-05	0.00051519	K14713 SLC39A7, KE4, ZIP7; solute carrier family 39 (zinc transporter), member 7	-	GO:0005730(nucleolus)	GO:0003723(RNA binding)
TEA020691	25.6444	113.967	2.1391	1.6633e-09	3.6398e-08	K01802 E5.2.1.8; peptidylprolyl isomerase [EC:5.2.1.8]	GO:0000413(protein peptidyl-prolyl isomerization),GO:0006457(protein folding)	-	GO:0003755(peptidyl-prolyl cis-trans isomerase activity)
TEA004885	343.534	692.846	1.01	0.00011909	0.00084185	-	-	-	-
TEA000440	376.92	929.103	1.3005	2.1083e-05	0.00018501	K12127 TOC1, APRR1; pseudo-response regulator 1	GO:0006418(tRNA aminoacylation for protein translation),GO:0009736(cytokinin-activated signaling pathway)	-	GO:0004812(aminoacyl-tRNA ligase activity),GO:0005515(protein binding),GO:0000166(nucleotide binding),GO:0005524(ATP binding)
TEA030196	87.6476	178.183	1.0212	0.00040255	0.002423	-	GO:0055085(transmembrane transport)	GO:0016021(integral component of membrane)	-
TEA025405	409.624	930.746	1.1825	2.9072e-05	0.00024452	K09422 MYBP; transcription factor MYB, plant	-	-	-
TEA020698	301.396	676.801	1.1657	1.2947e-07	1.9849e-06	K08867 WNK, PRKWNK; WNK lysine deficient protein kinase [EC:2.7.11.1]	GO:0006468(protein phosphorylation)	-	GO:0004672(protein kinase activity),GO:0005524(ATP binding),GO:0004674(protein serine/threonine kinase activity)
TEA007197	174.653	506.07	1.5313	0.00014606	0.0010072	-	GO:0006355(regulation of transcription, DNA-templated)	-	GO:0003700(DNA-binding transcription factor activity),GO:0043565(sequence-specific DNA binding)
TEA007192	0	21.9562	6.8186	6.1818e-07	8.0941e-06	-	GO:0006468(protein phosphorylation)	-	GO:0004672(protein kinase activity),GO:0005524(ATP binding)
TEA008395	92.8529	224.44	1.2746	1.292e-07	1.9825e-06	K09562 HSPBP1, FES1; hsp70-interacting protein	-	-	GO:0005515(protein binding)
TEA030354	95.238	319.116	1.746	2.9726e-11	8.6796e-10	-	GO:0010044(response to aluminum ion),GO:0010447(response to acidic pH)	-	-
TEA016749	215.369	686.62	1.6714	3.1894e-14	1.4773e-12	-	-	-	-
TEA016747	68.2672	1131.2	4.0394	6.8362e-74	1.2725e-70	-	GO:0006952(defense response)	-	GO:0043531(ADP binding)
TEA026990	18.3839	110.192	2.5665	4.429e-10	1.0848e-08	-	-	-	GO:0004497(monooxygenase activity),GO:0005506(iron ion binding),GO:0016705(oxidoreductase activity, acting on paired donors, with incorporation or reduction of molecular oxygen),GO:0020037(heme binding)
TEA032911	365.107	795.285	1.1227	5.2703e-09	1.0563e-07	K14411 MSI; RNA-binding protein Musashi	-	-	GO:0003723(RNA binding),GO:0003676(nucleic acid binding)
TEA024916	14.3511	33.4017	1.218	0.014159	0.048023	-	-	-	GO:0008171(O-methyltransferase activity),GO:0008168(methyltransferase activity)
TEA025977	49.2262	114.667	1.2218	1.1269e-05	0.00010675	-	-	-	-
TEA003858	6.88126	37.0752	2.4177	0.0001178	0.0008341	-	-	-	-
TEA017989	103.27	232.14	1.1673	7.9602e-08	1.2746e-06	K14771 NOC4, UTP19; U3 small nucleolar RNA-associated protein 19	GO:0042254(ribosome biogenesis)	-	-
TEA007515	308.779	797.054	1.3659	1.2704e-16	8.0505e-15	-	-	-	-
TEA007516	278.285	588.058	1.0793	3.0905e-12	1.0495e-10	K06176 truD, PUS7; tRNA pseudouridine13 synthase [EC:5.4.99.27]	GO:0001522(pseudouridine synthesis),GO:0009451(RNA modification)	-	GO:0003723(RNA binding),GO:0009982(pseudouridine synthase activity)
TEA028175	34.2559	103.816	1.5996	4.8015e-06	5.0159e-05	-	-	-	-
TEA003299	0	20.343	6.7102	2.037e-05	0.00017939	K13065 E2.3.1.133, HCT; shikimate O-hydroxycinnamoyltransferase [EC:2.3.1.133]	-	-	-
TEA020345	0	46.6721	7.9078	6.7801e-10	1.6077e-08	-	-	-	-
TEA006690	2.93752	15.6318	2.3613	0.0092611	0.033791	K14506 JAR1_4_6; jasmonic acid-amino synthetase [EC:6.3.2.52]	-	-	-
TEA003296	0	18.9073	6.6044	1.1986e-05	0.00011247	K13065 E2.3.1.133, HCT; shikimate O-hydroxycinnamoyltransferase [EC:2.3.1.133]	-	-	-
TEA010423	431.621	906.521	1.0686	1.464e-05	0.00013437	-	GO:0006355(regulation of transcription, DNA-templated)	-	GO:0003700(DNA-binding transcription factor activity),GO:0003677(DNA binding)
TEA025532	1400.9	3010.91	1.1033	0.00079961	0.0043665	-	-	-	-
TEA004951	203.255	439.248	1.1085	7.8085e-05	0.00058271	-	-	-	-
TEA008260	15.8895	47.1719	1.5613	0.00079388	0.0043432	-	-	-	GO:0004497(monooxygenase activity),GO:0005506(iron ion binding),GO:0016705(oxidoreductase activity, acting on paired donors, with incorporation or reduction of molecular oxygen),GO:0020037(heme binding)
TEA017186	89.8458	284.895	1.6619	1.9624e-09	4.2383e-08	K05909 E1.10.3.2; laccase [EC:1.10.3.2]	-	-	GO:0005507(copper ion binding),GO:0016491(oxidoreductase activity)
TEA024917	0.814582	15.3113	4.3848	0.0014219	0.0071366	-	-	-	-
TEA028772	19.4205	53.9677	1.4569	0.0046582	0.019285	-	-	-	-
TEA002079	50.4747	208.872	2.0494	6.792e-07	8.7836e-06	-	GO:0006508(proteolysis)	-	GO:0004252(serine-type endopeptidase activity),GO:0008236(serine-type peptidase activity)
TEA031756	40.3177	169.122	2.0723	2.9288e-08	5.125e-07	-	-	-	GO:0008194(UDP-glycosyltransferase activity)
TEA028002	16.2263	80.5366	2.2889	4.0259e-08	6.8477e-07	K00166 BCKDHA, bkdA1; 2-oxoisovalerate dehydrogenase E1 component alpha subunit [EC:1.2.4.4]	-	-	GO:0016624(oxidoreductase activity, acting on the aldehyde or oxo group of donors, disulfide as acceptor)
TEA002074	13.2636	36.6983	1.4811	0.0023552	0.010948	-	GO:0006468(protein phosphorylation),GO:0006325(chromatin organization)	-	GO:0004672(protein kinase activity),GO:0005524(ATP binding)
TEA023241	15.5406	50.5113	1.6809	0.0076647	0.028845	K22522 LOG; cytokinin riboside 5'-monophosphate phosphoribohydrolase [EC:3.2.2.-]	GO:0009691(cytokinin biosynthetic process)	-	GO:0016787(hydrolase activity)
TEA024597	86.6831	239.009	1.4575	3.3535e-08	5.7708e-07	-	GO:0006468(protein phosphorylation)	-	GO:0005515(protein binding),GO:0004672(protein kinase activity),GO:0005524(ATP binding)
TEA023489	246.768	810.41	1.717	7.9703e-12	2.5361e-10	K08678 UXS1, uxs; UDP-glucuronate decarboxylase [EC:4.1.1.35]	GO:0042732(D-xylose metabolic process)	-	GO:0048040(UDP-glucuronate decarboxylase activity),GO:0070403(NAD+ binding)
TEA026257	11.9498	30.4806	1.3544	0.010684	0.038103	K08597 SENP8, NEDP1, DEN1; sentrin-specific protease 8 [EC:3.4.22.68]	-	-	GO:0019784(NEDD8-specific protease activity)
TEA013217	26.5538	65.8157	1.3138	0.00097987	0.0051937	-	-	-	-
TEA025629	9.03886	35.3628	1.9624	0.0001326	0.00092424	K15032 MTERFD; mTERF domain-containing protein, mitochondrial	GO:0006355(regulation of transcription, DNA-templated)	-	GO:0003690(double-stranded DNA binding)
TEA025623	2.47037	114.404	5.5419	1.3339e-18	1.04e-16	-	GO:0006468(protein phosphorylation)	-	GO:0004672(protein kinase activity),GO:0005524(ATP binding)
TEA019397	73.4923	292.126	1.9861	0.0010786	0.0056326	K20547 CHIB; basic endochitinase B [EC:3.2.1.14]	GO:0006032(chitin catabolic process),GO:0016998(cell wall macromolecule catabolic process),GO:0005975(carbohydrate metabolic process)	-	GO:0008061(chitin binding),GO:0004568(chitinase activity)
TEA003892	2906.87	5846.68	1.008	0.0015732	0.0077779	K00264 GLT1; glutamate synthase (NADH) [EC:1.4.1.14]	GO:0006807(nitrogen compound metabolic process),GO:0006537(glutamate biosynthetic process)	-	GO:0016491(oxidoreductase activity),GO:0015930(glutamate synthase activity),GO:0016639(oxidoreductase activity, acting on the CH-NH2 group of donors, NAD or NADP as acceptor),GO:0005506(iron ion binding),GO:0010181(FMN binding),GO:0016040(glutamate synthase (NADH) activity),GO:0050660(flavin adenine dinucleotide binding),GO:0016638(oxidoreductase activity, acting on the CH-NH2 group of donors),GO…
TEA009242	2.02985	13.514	2.7066	0.012576	0.043552	-	-	-	GO:0005515(protein binding)
TEA027878	13.9808	110.885	2.9803	3.9251e-05	0.00031896	K03327 TC.MATE, SLC47A, norM, mdtK, dinF; multidrug resistance protein, MATE family	GO:0055085(transmembrane transport),GO:1990961(xenobiotic detoxification by transmembrane export across the plasma membrane)	GO:0016020(membrane)	GO:0015297(antiporter activity),GO:0042910(xenobiotic transmembrane transporter activity)
TEA002523	3.66562	132.715	5.2048	0.0031524	0.013932	K05666 ABCC2; ATP-binding cassette, subfamily C (CFTR/MRP), member 2	GO:0055085(transmembrane transport)	GO:0016021(integral component of membrane)	GO:0005524(ATP binding),GO:0140359(ABC-type transporter activity)
TEA031114	11.3228	34.3128	1.5893	0.0043613	0.018256	-	-	-	-
TEA005925	17.7011	67.2516	1.9207	1.4672e-06	1.7494e-05	-	GO:0098542(defense response to other organism)	-	-
TEA011569	958.169	2161.24	1.1731	0.00032715	0.0020318	K00264 GLT1; glutamate synthase (NADH) [EC:1.4.1.14]	GO:0006537(glutamate biosynthetic process)	-	GO:0016491(oxidoreductase activity),GO:0051536(iron-sulfur cluster binding),GO:0016639(oxidoreductase activity, acting on the CH-NH2 group of donors, NAD or NADP as acceptor)
TEA002259	0	8.09635	5.3805	0.0010353	0.0054383	K21971 NSUN6; methyltransferase NSUN6 [EC:2.1.1.-]	GO:0001510(RNA methylation)	-	-
TEA009286	26.8743	62.1421	1.2142	0.0072288	0.027521	-	-	-	-
TEA014521	16.8879	37.6362	1.1597	0.010827	0.038497	K01392 THOP1; thimet oligopeptidase [EC:3.4.24.15]	GO:0006508(proteolysis)	-	GO:0004222(metalloendopeptidase activity)
TEA014522	581.172	4444.07	2.9348	2.1547e-27	3.6052e-25	-	-	-	-
TEA023660	4.50281	53.673	3.5649	2.9297e-09	6.136e-08	-	GO:0006468(protein phosphorylation)	-	GO:0004672(protein kinase activity),GO:0005524(ATP binding)
TEA005456	2990.45	7099.53	1.2473	2.394e-08	4.2465e-07	K01647 CS, gltA; citrate synthase [EC:2.3.3.1]	-	-	GO:0046912(acyltransferase, acyl groups converted into alkyl on transfer)
TEA024469	56.9192	130.948	1.1987	0.00027191	0.0017345	-	-	GO:0016459(myosin complex)	GO:0003774(motor activity),GO:0005524(ATP binding),GO:0003924(GTPase activity),GO:0005525(GTP binding)
TEA002677	87.6221	852.704	3.2894	2.5437e-29	5.1189e-27	-	GO:0006468(protein phosphorylation)	-	GO:0004672(protein kinase activity),GO:0005524(ATP binding),GO:0005515(protein binding)
TEA031332	46.9232	107.516	1.1964	0.0004512	0.0026732	-	-	-	-
TEA010634	190.243	460.065	1.2767	3.3037e-08	5.6907e-07	K14498 SNRK2; serine/threonine-protein kinase SRK2 [EC:2.7.11.1]	GO:0006468(protein phosphorylation)	-	GO:0004672(protein kinase activity),GO:0005524(ATP binding)
TEA031339	314.58	1008.67	1.6795	3.7016e-07	5.13e-06	-	-	-	GO:0003700(DNA-binding transcription factor activity)
TEA013506	309.19	991.244	1.6826	1.1719e-19	1.0296e-17	K13024 PPIP5K, VIP; inositol-hexakisphosphate/diphosphoinositol-pentakisphosphate 1-kinase [EC:2.7.4.24]	-	-	GO:0000829(inositol heptakisphosphate kinase activity)
TEA011779	1107.01	2983.36	1.4299	0.00049153	0.0028727	-	-	-	-
TEA019774	0.625544	8.66896	3.6833	0.013477	0.046095	-	GO:0010215(cellulose microfibril organization)	GO:0031225(anchored component of membrane)	-
TEA018608	23.113	53.1668	1.203	0.0029262	0.013105	K07904 RAB11A; Ras-related protein Rab-11A	-	-	GO:0003924(GTPase activity),GO:0005525(GTP binding)
TEA018622	6.88126	22.0214	1.6694	0.010846	0.038544	-	GO:0006468(protein phosphorylation),GO:0048544(recognition of pollen)	-	GO:0004672(protein kinase activity),GO:0005524(ATP binding)
TEA005633	38.0298	105.359	1.4726	2.109e-06	2.4336e-05	K03103 MINPP1; multiple inositol-polyphosphate phosphatase / 2,3-bisphosphoglycerate 3-phosphatase [EC:3.1.3.62 3.1.3.80]	-	-	-
TEA032221	660.441	1365.1	1.0476	2.2324e-14	1.0587e-12	-	GO:0006355(regulation of transcription, DNA-templated)	-	GO:0046983(protein dimerization activity)
TEA008882	1711.25	4390.42	1.3592	2.9857e-07	4.2224e-06	K08065 NFYB, HAP3; nuclear transcription Y subunit beta	GO:0006355(regulation of transcription, DNA-templated)	GO:0005634(nucleus),GO:0016602(CCAAT-binding factor complex)	GO:0043565(sequence-specific DNA binding),GO:0046982(protein heterodimerization activity),GO:0001228(DNA-binding transcription activator activity, RNA polymerase II-specific)
TEA031931	17.3284	41.9448	1.2807	0.0025179	0.011569	-	-	-	GO:0004497(monooxygenase activity),GO:0005506(iron ion binding),GO:0016705(oxidoreductase activity, acting on paired donors, with incorporation or reduction of molecular oxygen),GO:0020037(heme binding),GO:0005516(calmodulin binding)
TEA002379	15.2055	44.4372	1.5574	0.012832	0.044278	-	GO:0030244(cellulose biosynthetic process)	GO:0016020(membrane)	GO:0016760(cellulose synthase (UDP-forming) activity)
TEA023067	0	35.0946	7.4954	8.3485e-09	1.6219e-07	K23136 CYP82C4; fraxetin 5-hydroxylase [EC:1.14.14.164]	-	-	GO:0004497(monooxygenase activity),GO:0005506(iron ion binding),GO:0016705(oxidoreductase activity, acting on paired donors, with incorporation or reduction of molecular oxygen),GO:0020037(heme binding)
TEA015326	181.258	498.035	1.4596	4.2251e-16	2.4674e-14	K01104 E3.1.3.48; protein-tyrosine phosphatase [EC:3.1.3.48]	GO:0006470(protein dephosphorylation)	-	GO:0004725(protein tyrosine phosphatase activity)
TEA012926	83.2962	311.259	1.8967	1.8807e-13	7.8122e-12	-	-	GO:0016020(membrane)	GO:0016757(glycosyltransferase activity),GO:0015020(glucuronosyltransferase activity)
TEA021975	15.5463	52.5472	1.7705	0.0013606	0.0068693	K16298 SCPL-IV; serine carboxypeptidase-like clade IV [EC:3.4.16.-]	GO:0006508(proteolysis)	-	GO:0004185(serine-type carboxypeptidase activity)
TEA019117	0	15.8564	6.3505	1.0654e-05	0.00010173	K08342 ATG4; cysteine protease ATG4 [EC:3.4.22.-]	-	-	-
TEA033060	40.7485	85.4108	1.0594	0.0094993	0.034532	-	-	-	-
TEA012673	24.3441	71.64	1.5672	0.00023687	0.0015403	-	-	-	-
TEA027816	20.9554	54.9267	1.3875	0.00049293	0.0028792	-	-	-	-
TEA015106	57.1721	175.336	1.6137	2.9784e-10	7.4292e-09	-	-	-	GO:0043531(ADP binding)
TEA015107	0	5.35386	4.7819	0.0095961	0.034824	K08176 PHO84; MFS transporter, PHS family, inorganic phosphate transporter	GO:0006817(phosphate ion transport),GO:0055085(transmembrane transport)	GO:0016021(integral component of membrane)	GO:0005315(inorganic phosphate transmembrane transporter activity),GO:0022857(transmembrane transporter activity)
TEA012679	10.2954	51.8715	2.3602	2.2385e-05	0.00019499	-	-	-	GO:0005524(ATP binding),GO:0016887(ATP hydrolysis activity)
TEA014984	0	243.559	10.291	1.5136e-17	1.0784e-15	-	-	-	-
TEA014983	33.122	92.57	1.4752	1.1265e-05	0.00010675	-	-	-	GO:0043531(ADP binding)
TEA032043	36.1366	117.625	1.7042	5.3011e-06	5.484e-05	-	-	-	GO:0005515(protein binding)
TEA011346	1.87663	45.8017	4.5202	8.0919e-06	7.9643e-05	K07766 E3.6.1.52; diphosphoinositol-polyphosphate diphosphatase [EC:3.6.1.52]	-	-	GO:0016787(hydrolase activity)
TEA014459	55.097	194.107	1.806	4.7066e-11	1.3376e-09	-	-	-	-
TEA019591	8.00603	32.077	1.999	0.00075061	0.0041338	K14972 PAXIP1, PTIP; PAX-interacting protein 1	-	-	GO:0003713(transcription coactivator activity),GO:0031490(chromatin DNA binding)
TEA019590	9.3771	30.0111	1.6721	0.0041473	0.017518	K14972 PAXIP1, PTIP; PAX-interacting protein 1	-	-	GO:0003713(transcription coactivator activity),GO:0031490(chromatin DNA binding)
TEA010292	226.274	523.796	1.208	5.1574e-11	1.4546e-09	-	-	-	-
TEA027365	4.31636	20.9114	2.2471	0.0090343	0.033124	-	GO:0006468(protein phosphorylation)	-	GO:0004672(protein kinase activity),GO:0005524(ATP binding)
TEA011583	431.122	1238.89	1.5227	1.9041e-13	7.8984e-12	-	GO:0006468(protein phosphorylation)	-	GO:0004672(protein kinase activity),GO:0005524(ATP binding),GO:0004714(transmembrane receptor protein tyrosine kinase activity)
TEA015219	155.795	348.282	1.1568	0.0027837	0.012575	-	GO:0006508(proteolysis)	-	GO:0004190(aspartic-type endopeptidase activity)
TEA019752	690.504	1843.67	1.4162	3.1191e-15	1.6355e-13	-	GO:0006468(protein phosphorylation)	-	GO:0004672(protein kinase activity),GO:0005524(ATP binding)
TEA019758	26.0453	86.6899	1.7298	7.7236e-07	9.8684e-06	-	-	-	-
TEA015214	184.899	518.959	1.4874	1.0535e-07	1.6459e-06	-	GO:0006508(proteolysis)	-	GO:0004190(aspartic-type endopeptidase activity)
TEA015215	345.885	847.339	1.2913	1.7019e-13	7.119e-12	K00876 udk, UCK; uridine kinase [EC:2.7.1.48]	-	-	GO:0003824(catalytic activity)
TEA015216	213.132	443.234	1.0597	0.00011443	0.00081361	K03655 recG; ATP-dependent DNA helicase RecG [EC:3.6.4.12]	-	-	GO:0003676(nucleic acid binding),GO:0005524(ATP binding)
TEA032802	24.7261	65.2744	1.4173	0.0065038	0.025273	-	-	-	-
TEA001282	0	18.736	6.5905	2.6193e-06	2.9283e-05	-	-	-	-
TEA016002	8.65963	32.3246	1.8912	0.0007871	0.0043124	-	-	-	GO:0003924(GTPase activity),GO:0005525(GTP binding)
TEA001281	14.3044	51.5693	1.8738	0.0046204	0.019144	-	-	-	-
TEA022194	331.655	1139.2	1.78	6.3693e-17	4.1783e-15	-	-	-	-
TEA027963	370.082	881.945	1.2517	1.5433e-17	1.0944e-15	-	-	-	-
TEA015075	44.4986	89.6374	1.011	0.0039049	0.016676	-	-	-	GO:0019825(oxygen binding),GO:0020037(heme binding)
TEA009125	81.1275	204.907	1.3429	7.5512e-06	7.4965e-05	-	-	-	-
TEA022440	16.9452	98.5611	2.5347	6.461e-06	6.543e-05	-	-	-	-
TEA010368	22.5779	53.3975	1.2365	0.0034995	0.0152	-	GO:0006355(regulation of transcription, DNA-templated)	-	GO:0003677(DNA binding),GO:0003700(DNA-binding transcription factor activity)
TEA008460	61.5349	171.378	1.4792	4.9562e-06	5.1595e-05	-	-	-	GO:0008194(UDP-glycosyltransferase activity)
TEA001352	388.739	788.503	1.0198	3.8283e-06	4.1281e-05	-	GO:0006508(proteolysis)	-	GO:0004190(aspartic-type endopeptidase activity)
TEA010367	37.4936	133.602	1.8361	1.4535e-07	2.2086e-06	K11593 ELF2C, AGO; eukaryotic translation initiation factor 2C	-	-	GO:0005515(protein binding)
TEA010364	81.4253	211.489	1.3778	6.5704e-05	0.00050009	-	GO:0006468(protein phosphorylation)	-	GO:0004672(protein kinase activity),GO:0005524(ATP binding),GO:0005515(protein binding)
TEA027562	5.22288	44.9214	3.0993	2.5502e-08	4.5023e-07	K11644 SIN3A; paired amphipathic helix protein Sin3a	GO:0006355(regulation of transcription, DNA-templated),GO:0031047(gene silencing by RNA)	-	GO:0003714(transcription corepressor activity)
TEA033017	5.34144	36.2194	2.7339	0.00060756	0.0034427	-	-	-	-
TEA012293	4.87687	23.0993	2.239	0.00087888	0.0047394	-	-	-	-
TEA021247	14.1675	339.357	4.6138	5.8561e-40	2.3255e-37	-	-	-	-
TEA026963	1077.7	2187.56	1.0213	9.8533e-05	0.00071471	K13161 HNRNPR; heterogeneous nuclear ribonucleoprotein R	-	-	GO:0003723(RNA binding),GO:0003676(nucleic acid binding)
TEA016170	0	202.469	10.024	1.0398e-16	6.7032e-15	-	-	-	GO:0005515(protein binding)
TEA001914	1.37366	88.3927	5.9814	1.087e-12	3.9968e-11	K14009 BCAP31, BAP31; B-cell receptor-associated protein 31	GO:0006886(intracellular protein transport)	GO:0005783(endoplasmic reticulum),GO:0016021(integral component of membrane)	-
TEA016174	0	149.667	9.588	2.8429e-15	1.4986e-13	-	-	-	-
TEA027617	176.224	432.576	1.2954	4.1152e-11	1.1774e-09	-	-	-	GO:0005515(protein binding)
TEA001911	323.662	809.124	1.3214	3.9502e-21	3.9613e-19	-	-	-	-
TEA027588	21.4532	77.1372	1.8376	4.0511e-07	5.555e-06	-	GO:0007166(cell surface receptor signaling pathway)	-	-
TEA013983	37.7646	94.925	1.3369	0.0001663	0.0011282	-	-	-	-
TEA013981	36.9368	79.3011	1.0998	0.00037862	0.0023023	K10901 BLM, RECQL3, SGS1; bloom syndrome protein [EC:3.6.4.12]	GO:0006310(DNA recombination)	-	GO:0004386(helicase activity)
TEA012456	95.8355	256.052	1.4128	1.9037e-05	0.00016894	-	-	-	-
TEA008725	21.0502	142.083	2.7726	1.5976e-11	4.8356e-10	-	-	-	-
TEA008723	0.938316	153.008	7.1962	9.9493e-16	5.5595e-14	-	GO:0006468(protein phosphorylation)	-	GO:0005515(protein binding),GO:0004672(protein kinase activity),GO:0005524(ATP binding)
TEA027587	75.0557	395.938	2.4068	3.773e-15	1.9645e-13	-	-	-	GO:0046872(metal ion binding),GO:0005515(protein binding)
TEA009634	24.725	108.652	2.1569	2.2881e-05	0.00019862	-	GO:0006952(defense response)	-	-
TEA029638	2902.42	10006.5	1.7855	1.2949e-07	1.9849e-06	-	-	-	-
TEA006808	2.28134	18.4669	2.9571	0.0013137	0.0066634	-	-	-	GO:0005515(protein binding)
TEA006947	432.551	1314.33	1.6026	6.3086e-05	0.00048276	K00766 trpD; anthranilate phosphoribosyltransferase [EC:2.4.2.18]	GO:0000162(tryptophan biosynthetic process)	-	GO:0016757(glycosyltransferase activity),GO:0004048(anthranilate phosphoribosyltransferase activity)
TEA029985	5.06448	20.1887	1.9716	0.006392	0.024934	-	-	-	GO:0016788(hydrolase activity, acting on ester bonds)
TEA013856	68.6055	152.537	1.1583	2.4845e-05	0.00021367	K08506 SYP7; syntaxin of plants SYP7	-	-	-
TEA011162	0	15.5201	6.3197	1.6093e-05	0.00014569	-	-	-	-
TEA011160	4.44411	252.977	5.8035	1.5297e-32	3.6742e-30	-	-	-	GO:0005515(protein binding)
TEA021406	21.6981	63.9542	1.5429	0.00030866	0.0019349	-	GO:0006468(protein phosphorylation)	-	GO:0005524(ATP binding),GO:0004672(protein kinase activity)
TEA020802	622.749	1379.84	1.1466	5.5021e-11	1.5474e-09	K15923 AXY8, FUC95A, afcA; alpha-L-fucosidase 2 [EC:3.2.1.51]	GO:0005975(carbohydrate metabolic process)	-	GO:0004560(alpha-L-fucosidase activity)
TEA013858	59.2192	219.778	1.8969	6.1824e-12	1.9971e-10	-	-	-	GO:0043531(ADP binding)
TEA021400	29.1198	95.2876	1.7106	0.0002161	0.0014271	-	-	-	GO:0005506(iron ion binding),GO:0016705(oxidoreductase activity, acting on paired donors, with incorporation or reduction of molecular oxygen),GO:0004497(monooxygenase activity),GO:0020037(heme binding)
TEA001757	115.548	241.371	1.0611	8.2585e-05	0.00061139	-	-	-	-
TEA020203	132.024	723.929	2.4517	3.6005e-15	1.8813e-13	-	-	-	-
TEA016358	130.845	285.329	1.1261	0.0093805	0.034158	-	-	-	-
TEA020754	70.6731	192.549	1.4474	3.0918e-09	6.4304e-08	-	-	-	-
TEA025984	744.906	1995.97	1.4209	1.2497e-13	5.3247e-12	-	-	-	GO:0008194(UDP-glycosyltransferase activity)
TEA025983	1130.93	2877.16	1.3464	2.9012e-12	9.9317e-11	-	-	-	GO:0008194(UDP-glycosyltransferase activity)
TEA030211	21.8058	125.808	2.532	1.1597e-13	4.9553e-12	-	GO:0006468(protein phosphorylation)	-	GO:0004672(protein kinase activity),GO:0005524(ATP binding)
TEA021624	0	202.792	10.026	9.5017e-17	6.1386e-15	-	-	-	GO:0005515(protein binding),GO:0003700(DNA-binding transcription factor activity)
TEA015916	13.0399	59.6958	2.1825	6.623e-06	6.6888e-05	-	-	-	-
TEA015914	402.425	1118.74	1.4739	8.4975e-12	2.6838e-10	-	-	-	-
TEA030219	39.6429	126.642	1.6889	1.2811e-05	0.0001192	K04713 SUR2; sphinganine C4-monooxygenase [EC:1.14.18.5]	GO:0008610(lipid biosynthetic process)	-	GO:0005506(iron ion binding),GO:0016491(oxidoreductase activity)
TEA004099	64.2822	198.389	1.6266	5.2566e-09	1.0543e-07	-	-	-	-
TEA004728	163.919	381.331	1.2173	6.6398e-07	8.6168e-06	-	-	-	GO:0061630(ubiquitin protein ligase activity)
TEA032856	300.972	812.898	1.4316	1.387e-06	1.6663e-05	K20032 ZDHHC13_17, HIP14; palmitoyltransferase ZDHHC13/17 [EC:2.3.1.225]	-	-	GO:0016409(palmitoyltransferase activity)
TEA022530	85.3605	260.116	1.6108	1.8452e-07	2.7314e-06	-	GO:0006468(protein phosphorylation)	-	GO:0004672(protein kinase activity),GO:0005524(ATP binding),GO:0004714(transmembrane receptor protein tyrosine kinase activity)
TEA019970	0	7.23109	5.2158	0.0020886	0.0098939	-	-	-	-
TEA019973	10.8848	35.6576	1.6951	0.0015627	0.0077323	-	-	-	GO:0005515(protein binding)
TEA006805	6.44332	36.0581	2.4642	9.1866e-05	0.00067225	-	-	-	GO:0005515(protein binding)
TEA010736	51.7628	124.945	1.2676	2.5854e-05	0.00022089	-	-	-	-
TEA009705	0	140.575	9.4978	1.1574e-14	5.6509e-13	-	-	-	-
TEA026176	59.0279	634.546	3.4193	8.3143e-19	6.7472e-17	-	-	-	-
TEA000404	19.9266	119.659	2.5929	3.0515e-08	5.3055e-07	-	-	-	-
TEA029747	0	9.41272	5.5966	0.00046617	0.0027422	K14493 GID1; gibberellin receptor GID1 [EC:3.-.-.-]	-	-	GO:0016787(hydrolase activity)
TEA011013	14.2632	38.4555	1.4413	0.0022015	0.010331	K15104 SLC25A11, OGC; solute carrier family 25 (mitochondrial oxoglutarate transporter), member 11	GO:0055085(transmembrane transport)	-	-
TEA026188	203.289	490.304	1.2694	0.0002184	0.00144	-	GO:0006355(regulation of transcription, DNA-templated)	-	GO:0003700(DNA-binding transcription factor activity),GO:0043565(sequence-specific DNA binding)
TEA001130	88.8792	201.685	1.1769	4.9135e-06	5.1216e-05	K18810 CYCD1_2_4; cyclin D1/2/4, plant	-	-	-
TEA009830	0.720063	7.87705	3.4789	0.014636	0.04934	-	-	-	GO:0005515(protein binding)
TEA021227	218.035	464.583	1.0919	0.0092871	0.033859	-	-	GO:0046658(anchored component of plasma membrane)	-
TEA017538	4.99802	36.1804	2.8243	0.00024521	0.0015849	-	GO:0006952(defense response),GO:0009738(abscisic acid-activated signaling pathway)	-	GO:0004864(protein phosphatase inhibitor activity),GO:0010427(abscisic acid binding),GO:0038023(signaling receptor activity)
TEA000669	22.4207	59.2312	1.3867	0.001245	0.0063614	-	-	-	-
TEA000665	23.2341	71.7145	1.6202	6.1326e-06	6.2401e-05	-	-	-	GO:0003700(DNA-binding transcription factor activity),GO:0005515(protein binding)
TEA024122	0	97.9347	8.9762	2.5219e-13	1.0164e-11	-	-	-	GO:0005515(protein binding)
TEA029167	0	10.9388	5.814	0.00015958	0.0010881	-	-	-	-
TEA017534	22.8283	282.938	3.633	4.0049e-29	7.8473e-27	-	-	-	-
TEA004546	0.312772	13.5205	5.1569	0.0004846	0.0028406	-	-	-	-
TEA004547	166.118	369.991	1.1525	5.8689e-05	0.00045412	-	GO:0006468(protein phosphorylation)	-	GO:0005515(protein binding),GO:0004672(protein kinase activity),GO:0005524(ATP binding)
TEA004545	159.055	390.247	1.2913	0.00013223	0.00092226	-	GO:0006468(protein phosphorylation)	-	GO:0004672(protein kinase activity),GO:0005524(ATP binding),GO:0005515(protein binding)
TEA016596	24.4216	70.844	1.5417	5.3774e-05	0.00042058	K20725 MKS1; MAP kinase substrate 1	-	-	-
TEA000399	27.9246	75.2221	1.4208	3.8397e-05	0.00031312	K05906 PCYOX1, FCLY; prenylcysteine oxidase / farnesylcysteine lyase [EC:1.8.3.5 1.8.3.6]	-	-	GO:0001735(prenylcysteine oxidase activity)
TEA010983	259.292	602.907	1.2153	1.2846e-10	3.3858e-09	-	GO:0006221(pyrimidine nucleotide biosynthetic process)	GO:0005737(cytoplasm)	GO:0033862(UMP kinase activity),GO:0009041(uridylate kinase activity)
TEA021751	0	5.59762	4.8483	0.0078549	0.029445	K01115 PLD1_2; phospholipase D1/2 [EC:3.1.4.4]	-	-	-
TEA021756	16.1172	237.581	3.9083	3.5659e-19	3.0001e-17	K20352 TMED10, ERV25; p24 family protein delta-1	-	-	-
TEA006754	146.708	379.534	1.3731	8.6505e-12	2.7292e-10	-	GO:0006355(regulation of transcription, DNA-templated)	-	GO:0003700(DNA-binding transcription factor activity),GO:0043565(sequence-specific DNA binding)
TEA016750	77.97	251.161	1.682	5.1582e-09	1.038e-07	-	-	-	-
TEA019808	22.4605	77.5724	1.782	1.8126e-05	0.00016168	K14638 SLC15A3_4, PHT; solute carrier family 15 (peptide/histidine transporter), member 3/4	GO:0055085(transmembrane transport)	GO:0016020(membrane)	GO:0022857(transmembrane transporter activity)
TEA015861	147.858	447.271	1.5935	1.7967e-05	0.00016042	-	GO:0006351(transcription, DNA-templated),GO:0032502(developmental process),GO:0006355(regulation of transcription, DNA-templated)	GO:0005634(nucleus)	GO:0005524(ATP binding)
TEA020590	49.3772	147.12	1.5689	0.0030974	0.013744	-	-	-	-
TEA020597	0.312772	25.7373	6.0858	5.1976e-06	5.3825e-05	-	-	-	-
TEA007565	80.0562	224.756	1.4844	2.5374e-10	6.3666e-09	-	-	-	-
TEA007564	0	5.58493	4.8452	0.0096687	0.035057	-	-	-	GO:0005515(protein binding)
TEA003849	150.978	756.045	2.3228	4.6376e-08	7.7859e-07	-	-	-	-
TEA000717	0	54.9747	8.1426	2.2892e-10	5.8124e-09	K01280 TPP2; tripeptidyl-peptidase II [EC:3.4.14.10]	-	-	-
TEA000715	12.2333	42.8834	1.8269	0.00013609	0.00094658	-	GO:0045893(positive regulation of transcription, DNA-templated),GO:0006355(regulation of transcription, DNA-templated)	GO:0005634(nucleus)	GO:0003677(DNA binding),GO:0043565(sequence-specific DNA binding),GO:0008270(zinc ion binding)
TEA007562	5.41049	31.4509	2.516	0.00037436	0.0022819	-	-	-	GO:0005515(protein binding)
TEA024694	12.8829	46.989	1.8618	3.1451e-05	0.00026253	-	-	-	GO:0043531(ADP binding)
TEA024696	123.324	355.753	1.5219	9.3873e-08	1.4848e-06	-	GO:0006355(regulation of transcription, DNA-templated),GO:0006351(transcription, DNA-templated),GO:0032502(developmental process)	GO:0005634(nucleus)	GO:0005524(ATP binding)
TEA024874	1.25109	46.7699	5.0926	1.5476e-08	2.8434e-07	-	-	-	-
TEA003440	40.9805	93.6033	1.1997	0.00014059	0.00097356	-	-	-	-
TEA024013	0	6.24883	5.0063	0.0056708	0.022643	K00232 E1.3.3.6, ACOX1, ACOX3; acyl-CoA oxidase [EC:1.3.3.6]	GO:0006635(fatty acid beta-oxidation)	-	GO:0003995(acyl-CoA dehydrogenase activity),GO:0016627(oxidoreductase activity, acting on the CH-CH group of donors)
TEA017917	2.37844	58.9081	4.5986	1.0055e-10	2.6906e-09	-	-	GO:0016021(integral component of membrane)	-
TEA006556	41.1893	83.4789	1.0138	0.0040889	0.01732	K05909 E1.10.3.2; laccase [EC:1.10.3.2]	-	-	GO:0005507(copper ion binding),GO:0016491(oxidoreductase activity)
TEA003287	1215.64	2587.72	1.0895	3.0452e-14	1.4171e-12	-	-	-	-
TEA007709	32.6817	74.294	1.1868	0.0002372	0.0015418	-	-	-	GO:0003676(nucleic acid binding)
TEA025054	1072.42	2569.69	1.2607	6.2339e-08	1.0235e-06	-	-	-	-
TEA020576	139.531	384.157	1.4577	1.3253e-10	3.4899e-09	-	-	-	-
TEA004943	2.25069	34.249	3.8501	5.1295e-06	5.3247e-05	K01623 ALDO; fructose-bisphosphate aldolase, class I [EC:4.1.2.13]	GO:0006096(glycolytic process)	-	GO:0004332(fructose-bisphosphate aldolase activity)
TEA030035	0	7.27473	5.2237	0.0028102	0.012676	-	-	-	-
TEA000913	3.94115	20.7825	2.4112	0.0051148	0.020819	-	GO:0006468(protein phosphorylation)	-	GO:0004672(protein kinase activity),GO:0005524(ATP binding),GO:0005515(protein binding)
TEA030037	66.4862	1266.11	4.2407	4.3051e-70	6.411e-67	K13414 MEKK1; mitogen-activated protein kinase kinase kinase 1 [EC:2.7.11.25]	GO:0006468(protein phosphorylation)	-	GO:0004672(protein kinase activity),GO:0005524(ATP binding)
TEA024909	2.78573	21.4872	2.9454	0.0010008	0.0052844	-	-	-	GO:0017022(myosin binding)
TEA028766	4.22327	18.7255	2.1531	0.0028805	0.012932	-	GO:0006468(protein phosphorylation)	-	GO:0004672(protein kinase activity),GO:0005524(ATP binding)
TEA008074	0	1461.85	12.876	6.9429e-27	1.13e-24	-	GO:0006468(protein phosphorylation)	-	GO:0005515(protein binding),GO:0004672(protein kinase activity),GO:0005524(ATP binding)
TEA029364	3.21965	22.7798	2.77	0.0034177	0.014893	-	GO:0006468(protein phosphorylation)	-	GO:0004672(protein kinase activity),GO:0005524(ATP binding)
TEA001934	6.65783	34.933	2.3908	8.1012e-05	0.00060049	-	-	-	-
TEA028018	96.1416	229.481	1.2489	3.3842e-05	0.00028035	-	-	-	GO:0005515(protein binding)
TEA031740	0	9.80316	5.654	0.00043612	0.0025985	-	GO:0006952(defense response)	-	-
TEA006388	243.464	534.584	1.1341	0.00044316	0.0026339	-	GO:0006468(protein phosphorylation)	-	GO:0004672(protein kinase activity),GO:0005524(ATP binding)
TEA028016	60.1365	453.019	2.9118	1.2194e-44	5.9535e-42	K03347 CUL1, CDC53; cullin 1	GO:0006511(ubiquitin-dependent protein catabolic process)	GO:0031461(cullin-RING ubiquitin ligase complex)	GO:0031625(ubiquitin protein ligase binding)
TEA017042	3.28496	19.562	2.6087	0.0010025	0.0052892	-	GO:0006952(defense response)	-	GO:0043531(ADP binding)
TEA024586	15.9562	745.864	5.5759	8.726e-60	7.6437e-57	-	-	-	-
TEA002002	3.46998	15.2244	2.127	0.0097999	0.035469	-	GO:0006468(protein phosphorylation)	-	GO:0004672(protein kinase activity),GO:0005524(ATP binding)
TEA013223	794.451	1841.45	1.2129	9.1924e-05	0.00067251	-	GO:0009409(response to cold),GO:0042752(regulation of circadian rhythm)	-	-
TEA003062	29.2461	64.7808	1.1448	0.0041155	0.017413	-	GO:0006812(cation transport),GO:0055085(transmembrane transport)	GO:0016021(integral component of membrane)	GO:0015299(solute:proton antiporter activity)
TEA024273	5.91488	36.2452	2.6135	0.0057013	0.022743	K14638 SLC15A3_4, PHT; solute carrier family 15 (peptide/histidine transporter), member 3/4	GO:0055085(transmembrane transport)	GO:0016020(membrane)	GO:0022857(transmembrane transporter activity)
TEA013224	90.8631	678.41	2.8963	7.5658e-32	1.7743e-29	K15436 TRPO3, MTR10; transportin-3	-	-	-
TEA023479	0	996.185	12.323	4.0516e-25	5.8294e-23	K01853 CAS1; cycloartenol synthase [EC:5.4.99.8]	GO:0016104(triterpenoid biosynthetic process)	GO:0005811(lipid droplet)	GO:0016866(intramolecular transferase activity)
TEA007015	52.2901	121.601	1.2146	1.8165e-05	0.00016198	K02201 E2.7.7.3B; pantetheine-phosphate adenylyltransferase [EC:2.7.7.3]	GO:0009058(biosynthetic process)	-	GO:0003824(catalytic activity)
TEA033890	94.1495	282.529	1.5835	7.799e-09	1.5231e-07	-	GO:0006355(regulation of transcription, DNA-templated)	-	GO:0003677(DNA binding)
TEA016118	2.59411	22.4864	3.0579	0.00087515	0.0047261	K20858 MCU; calcium uniporter protein, mitochondrial	GO:0051560(mitochondrial calcium ion homeostasis)	-	-
TEA000862	40.3735	84.3527	1.0596	0.00037889	0.0023027	-	-	-	-
TEA007387	445.46	6171.87	3.7907	1.3965e-33	3.6484e-31	-	-	-	-
TEA023874	80.8532	225.76	1.4848	0.00027991	0.0017764	K09422 MYBP; transcription factor MYB, plant	-	-	-
TEA006492	360.366	900.913	1.3201	1.6887e-06	1.9895e-05	K06630 YWHAE; 14-3-3 protein epsilon	-	-	-
TEA006490	7.72907	25.3883	1.7179	0.0087919	0.032391	-	GO:0006355(regulation of transcription, DNA-templated)	-	GO:0003700(DNA-binding transcription factor activity),GO:0003677(DNA binding)
TEA005447	262.756	1256.58	2.258	1.1266e-13	4.8209e-12	-	-	-	GO:0005515(protein binding)
TEA023614	30.7461	108.236	1.8119	1.9148e-05	0.00016958	-	GO:0006355(regulation of transcription, DNA-templated)	-	GO:0003677(DNA binding)
TEA031325	553.557	1146.86	1.0503	1.8164e-13	7.5765e-12	-	-	-	-
TEA017709	15.2043	60.5495	2.0123	0.0013412	0.006782	K03327 TC.MATE, SLC47A, norM, mdtK, dinF; multidrug resistance protein, MATE family	GO:0055085(transmembrane transport),GO:1990961(xenobiotic detoxification by transmembrane export across the plasma membrane)	GO:0016020(membrane)	GO:0015297(antiporter activity),GO:0042910(xenobiotic transmembrane transporter activity),GO:0003676(nucleic acid binding),GO:0003723(RNA binding)
TEA024470	25.4264	59.9872	1.2427	0.00076759	0.0042163	-	-	-	-
TEA013535	27.6601	139.319	2.3288	7.123e-05	0.00053775	K09338 HD-ZIP; homeobox-leucine zipper protein	GO:0006355(regulation of transcription, DNA-templated)	-	GO:0003677(DNA binding),GO:0003700(DNA-binding transcription factor activity),GO:0000981(DNA-binding transcription factor activity, RNA polymerase II-specific)
TEA003663	42.6755	141.457	1.7191	0.0024551	0.011343	-	-	-	-
TEA018435	180.445	441.336	1.2882	4.4845e-05	0.00035798	K24221 IP5P1_2; type I inositol polyphosphate 5-phosphatase IP5P1/2 [EC:3.1.3.56]	GO:0046855(inositol phosphate dephosphorylation),GO:0046856(phosphatidylinositol dephosphorylation)	-	GO:0004445(inositol-polyphosphate 5-phosphatase activity),GO:0016791(phosphatase activity)
TEA011769	61.7119	350.974	2.5035	1.4116e-22	1.6884e-20	-	-	-	-
TEA018438	50.8772	118.153	1.2062	0.0083752	0.031079	K00948 PRPS, prsA; ribose-phosphate pyrophosphokinase [EC:2.7.6.1]	GO:0009165(nucleotide biosynthetic process)	-	GO:0000287(magnesium ion binding),GO:0004749(ribose phosphate diphosphokinase activity)
TEA012842	44.9657	234.155	2.3784	6.5197e-11	1.808e-09	K08247 E2.1.1.12; methionine S-methyltransferase [EC:2.1.1.12]	GO:0009058(biosynthetic process)	-	GO:0008168(methyltransferase activity),GO:0030170(pyridoxal phosphate binding),GO:0003824(catalytic activity)
TEA002395	468.229	1957.54	2.0628	1.5178e-30	3.2995e-28	-	-	-	-
TEA002391	17.9858	273.059	3.9135	7.9371e-38	2.8828e-35	-	-	-	-
TEA002825	0.938316	18.5551	4.1877	0.00031397	0.0019636	K18857 ADH1; alcohol dehydrogenase class-P [EC:1.1.1.1]	-	-	GO:0008270(zinc ion binding),GO:0016491(oxidoreductase activity)
TEA002392	17.6091	283.727	3.9983	1.0843e-35	3.4354e-33	-	-	-	-
TEA032216	25.2308	101.956	2.006	7.4088e-09	1.4507e-07	K00799 GST, gst; glutathione S-transferase [EC:2.5.1.18]	GO:0006749(glutathione metabolic process)	-	GO:0004364(glutathione transferase activity)
TEA014192	440.114	1062.1	1.2687	5.192e-08	8.6629e-07	-	GO:0006468(protein phosphorylation),GO:0048544(recognition of pollen)	-	GO:0004672(protein kinase activity),GO:0005524(ATP binding),GO:0004674(protein serine/threonine kinase activity)
TEA023721	116.288	432.76	1.8912	2.3946e-09	5.0796e-08	-	GO:0005975(carbohydrate metabolic process)	-	GO:0004553(hydrolase activity, hydrolyzing O-glycosyl compounds)
TEA023052	2.06567	129.902	5.9534	4.5416e-19	3.7783e-17	K14564 NOP56; nucleolar protein 56	-	GO:0031428(box C/D RNP complex),GO:0032040(small-subunit processome)	GO:0030515(snoRNA binding)
TEA023723	131.604	276.348	1.0731	2.4869e-07	3.5843e-06	-	-	-	-
TEA031920	20.0569	53.9979	1.441	0.00088258	0.004755	-	-	-	-
TEA018236	22.5539	46.7177	1.053	0.011897	0.041597	-	-	-	-
TEA006726	109.016	381.719	1.8028	2.5049e-19	2.1315e-17	-	GO:0006364(rRNA processing)	-	-
TEA032693	20.1503	78.7904	1.9885	8.7009e-06	8.4936e-05	-	-	-	-
TEA000181	0.625544	69.5837	6.6444	1.6127e-09	3.5493e-08	-	GO:0006952(defense response)	-	GO:0043531(ADP binding)
TEA032699	0.625544	129.493	7.5364	1.6569e-12	5.9099e-11	-	-	-	-
TEA014998	76.3766	309.819	2.0122	2.9883e-06	3.2988e-05	-	GO:0006355(regulation of transcription, DNA-templated)	-	GO:0046983(protein dimerization activity),GO:0003700(DNA-binding transcription factor activity)
TEA027771	201.314	415.57	1.0426	0.0037359	0.016054	-	-	-	GO:0046872(metal ion binding)
TEA033070	37.1479	104.994	1.4872	0.0033487	0.014645	-	-	-	-
TEA027802	80.2026	173.908	1.1198	5.4563e-06	5.6269e-05	-	-	-	-
TEA033073	357.808	948.995	1.4064	9.1379e-15	4.5059e-13	K02893 RP-L23Ae, RPL23A; large subunit ribosomal protein L23Ae	GO:0006412(translation)	GO:0005840(ribosome)	GO:0003735(structural constituent of ribosome)
TEA018988	35.0324	74.3248	1.0929	0.0075615	0.028546	K00924 E2.7.1.-; kinase [EC:2.7.1.-]	GO:0006468(protein phosphorylation)	-	GO:0004672(protein kinase activity),GO:0005524(ATP binding),GO:0005515(protein binding)
TEA020245	36.1661	87.6049	1.283	0.00017247	0.0011653	K07304 msrA; peptide-methionine (S)-S-oxide reductase [EC:1.8.4.11]	GO:0007021(tubulin complex assembly),GO:0007023(post-chaperonin tubulin folding pathway)	-	GO:0048487(beta-tubulin binding),GO:0008113(peptide-methionine (S)-S-oxide reductase activity)
TEA010289	1360.63	2793.15	1.0375	4.8076e-09	9.7074e-08	K02962 RP-S17e, RPS17; small subunit ribosomal protein S17e	GO:0006412(translation)	GO:0005840(ribosome)	GO:0003735(structural constituent of ribosome)
TEA014445	0	16.6141	6.4165	9.6453e-06	9.3087e-05	-	-	-	-
TEA011377	12.1334	35.1679	1.5144	0.0055045	0.022092	-	-	-	-
TEA014441	23.8247	438.995	4.1796	3.3124e-22	3.8238e-20	-	-	-	-
TEA003938	13.7906	39.0982	1.4972	0.0058809	0.023316	K00058 serA, PHGDH; D-3-phosphoglycerate dehydrogenase / 2-oxoglutarate reductase [EC:1.1.1.95 1.1.1.399]	-	-	GO:0051287(NAD binding)
TEA010287	31.4329	215.704	2.7699	8.4508e-22	9.4265e-20	K12127 TOC1, APRR1; pseudo-response regulator 1	GO:0000160(phosphorelay signal transduction system),GO:0009736(cytokinin-activated signaling pathway)	-	GO:0005515(protein binding)
TEA011571	0	5.3517	4.7816	0.013202	0.045306	-	-	-	-
TEA019585	44.3534	101.532	1.2	0.0001528	0.0010462	-	GO:0009734(auxin-activated signaling pathway)	GO:0016021(integral component of membrane)	-
TEA031812	0	64.4787	8.3737	7.606e-11	2.0936e-09	-	-	-	-
TEA031815	46.0928	122.914	1.4073	1.1699e-05	0.0001103	-	-	-	GO:0003677(DNA binding)
TEA023128	0.625544	32.809	5.5704	2.5526e-06	2.8591e-05	-	-	-	GO:0005515(protein binding)
TEA009254	16.985	40.7896	1.2693	0.013034	0.044855	-	-	-	-
TEA013719	38.0201	135.333	1.8408	2.6544e-06	2.9598e-05	-	-	-	-
TEA033674	5.06966	123.55	4.58	7.1986e-14	3.1809e-12	-	GO:0006468(protein phosphorylation)	-	GO:0004672(protein kinase activity),GO:0005524(ATP binding),GO:0004674(protein serine/threonine kinase activity)
TEA033675	4087.36	9098.62	1.1545	6.0665e-18	4.4393e-16	K21444 PCBP3_4; poly(rC)-binding protein 3/4	-	-	GO:0003723(RNA binding),GO:0003676(nucleic acid binding)
TEA013711	0	18.5788	6.5795	4.3965e-06	4.6587e-05	-	-	GO:0016021(integral component of membrane),GO:0016020(membrane)	GO:0022857(transmembrane transporter activity)
TEA018342	0	95.5698	8.9416	5.3947e-13	2.0678e-11	K23336 ARMC8; armadillo repeat-containing protein 8	-	-	-
TEA022458	0.625544	22.0362	5.0045	6.0081e-05	0.00046364	-	-	-	-
TEA020914	2.78573	15.2816	2.4541	0.012451	0.04321	K09422 MYBP; transcription factor MYB, plant	-	-	-
TEA019569	46.8272	355.251	2.9199	1.1569e-20	1.1079e-18	-	-	-	-
TEA019567	24.416	156.197	2.6954	1.1917e-07	1.8466e-06	-	-	-	-
TEA009096	48.3218	111.645	1.2133	0.0088152	0.032453	-	GO:0006629(lipid metabolic process)	-	GO:0008970(phospholipase A1 activity)
TEA033414	106.263	305.78	1.5213	2.0168e-05	0.00017769	-	-	-	GO:0008194(UDP-glycosyltransferase activity)
TEA031174	0	75.61	8.6032	6.8969e-12	2.2159e-10	-	GO:0006468(protein phosphorylation)	-	GO:0004672(protein kinase activity),GO:0005524(ATP binding)
TEA008472	0.625544	10.1854	3.9144	0.0076688	0.028853	K00430 E1.11.1.7; peroxidase [EC:1.11.1.7]	GO:0006979(response to oxidative stress),GO:0042744(hydrogen peroxide catabolic process)	-	GO:0004601(peroxidase activity),GO:0020037(heme binding)
TEA026515	424.153	974.768	1.199	0.0047128	0.019467	-	-	-	-
TEA014841	222.4	1097.38	2.3044	2.0156e-47	1.1771e-44	-	GO:0006468(protein phosphorylation)	-	GO:0004672(protein kinase activity),GO:0005524(ATP binding)
TEA008479	44.4078	353.888	2.9875	2.3303e-37	8.165e-35	K13457 RPM1, RPS3; disease resistance protein RPM1	GO:0006952(defense response)	-	GO:0043531(ADP binding)
TEA019108	0	13.2427	6.0884	6.5773e-05	0.00050049	-	-	-	GO:0016788(hydrolase activity, acting on ester bonds)
TEA022051	111.959	299.833	1.4158	3.7031e-11	1.0677e-09	-	-	-	-
TEA019101	8.82061	141.537	4.0107	1.1855e-22	1.4237e-20	-	-	-	-
TEA021506	3.56709	32.7193	3.2128	5.6503e-06	5.8069e-05	-	-	-	-
TEA012280	2.78573	23.2778	3.059	0.00037489	0.0022837	-	-	-	-
TEA026224	46.1727	475.679	3.3722	2.2138e-34	6.4013e-32	K00028 E1.1.1.39; malate dehydrogenase (decarboxylating) [EC:1.1.1.39]	-	-	GO:0004470(malic enzyme activity),GO:0004471(malate dehydrogenase (decarboxylating) (NAD+) activity),GO:0051287(NAD binding)
TEA016109	9.35163	38.3713	2.0294	7.2563e-05	0.0005463	-	-	-	GO:0016788(hydrolase activity, acting on ester bonds)
TEA016108	5.87648	35.6755	2.5908	3.0313e-05	0.00025388	-	-	-	-
TEA026221	1.03284	56.6978	5.7575	2.3611e-09	5.0199e-08	-	-	-	-
TEA004404	4.62798	63.8834	3.8023	2.2058e-10	5.6219e-09	-	-	-	GO:0005515(protein binding)
TEA024845	140.829	693.697	2.3045	4.9707e-13	1.9152e-11	-	GO:0043328(protein transport to vacuole involved in ubiquitin-dependent protein catabolic process via the multivesicular body sorting pathway)	-	GO:0035091(phosphatidylinositol binding),GO:0043130(ubiquitin binding)
TEA001382	84.1214	310.11	1.8801	2.6423e-14	1.2432e-12	-	-	-	-
TEA022232	1.62515	11.2123	2.724	0.011313	0.039925	-	GO:0080143(regulation of amino acid export)	-	-
TEA008713	50.1841	129.234	1.3679	3.8799e-05	0.00031598	K06072 DOHH; deoxyhypusine monooxygenase [EC:1.14.99.29]	GO:0008612(peptidyl-lysine modification to peptidyl-hypusine)	-	GO:0019135(deoxyhypusine monooxygenase activity)
TEA012442	35.3397	134.128	1.9243	2.3566e-10	5.9712e-09	-	-	-	-
TEA008710	110.443	314.481	1.5139	4.2027e-07	5.7417e-06	K00025 MDH1; malate dehydrogenase [EC:1.1.1.37]	GO:0006108(malate metabolic process)	-	GO:0030060(L-malate dehydrogenase activity),GO:0003824(catalytic activity),GO:0016616(oxidoreductase activity, acting on the CH-OH group of donors, NAD or NADP as acceptor),GO:0016615(malate dehydrogenase activity),GO:0016491(oxidoreductase activity)
TEA008717	294.935	626.976	1.0867	0.00010546	0.00075738	-	-	-	-
TEA012445	171.632	376.081	1.1294	6.0089e-09	1.1939e-07	-	-	-	-
TEA012119	2157.42	4545.39	1.0747	1.276e-09	2.8659e-08	K09060 GBF; plant G-box-binding factor	GO:0006355(regulation of transcription, DNA-templated)	-	GO:0003700(DNA-binding transcription factor activity),GO:0043565(sequence-specific DNA binding)
TEA029626	0	20.1235	6.6925	2.0187e-06	2.3439e-05	-	GO:0048544(recognition of pollen)	-	GO:0004674(protein serine/threonine kinase activity)
TEA011151	0	18.1559	6.5447	3.8351e-06	4.1324e-05	-	-	-	-
TEA021431	312.67	668.642	1.0973	0.0076506	0.02881	-	-	-	-
TEA013307	132.215	319.27	1.273	2.4876e-06	2.7969e-05	-	GO:0009451(RNA modification)	-	GO:0003723(RNA binding),GO:0005515(protein binding)
TEA026355	19.1704	58.6293	1.6002	9.4665e-05	0.00069019	K01537 ATP2C; P-type Ca2+ transporter type 2C [EC:7.2.2.10]	-	GO:0016021(integral component of membrane)	GO:0005215(transporter activity),GO:0005524(ATP binding),GO:0016887(ATP hydrolysis activity),GO:0000166(nucleotide binding)
TEA001651	7.91151	53.5991	2.7462	6.9431e-08	1.1294e-06	K13457 RPM1, RPS3; disease resistance protein RPM1	GO:0006952(defense response)	-	GO:0043531(ADP binding)
TEA021348	577.187	1285.72	1.1553	0.00011744	0.0008324	-	-	-	GO:0003700(DNA-binding transcription factor activity)
TEA024705	151.325	333.116	1.1367	0.00017868	0.0012018	K03240 EIF2B5; translation initiation factor eIF-2B subunit epsilon	GO:0009058(biosynthetic process)	-	GO:0016779(nucleotidyltransferase activity)
TEA020218	67.261	320.521	2.2454	1.5037e-11	4.5933e-10	K15287 SLC35F1_2; solute carrier family 35, member F1/2	GO:0055085(transmembrane transport)	GO:0016021(integral component of membrane)	GO:0022857(transmembrane transporter activity)
TEA021616	16.3263	39.0631	1.2663	0.0040559	0.017215	-	-	-	-
TEA021614	67.697	182.468	1.427	1.9438e-05	0.00017194	-	-	GO:0005634(nucleus)	GO:0003677(DNA binding)
TEA030202	172.091	357.315	1.0524	9.3263e-08	1.4759e-06	K13754 SLC24A6, NCKX6; solute carrier family 24 (sodium/potassium/calcium exchanger), member 6	GO:0055085(transmembrane transport)	GO:0016021(integral component of membrane)	-
TEA016615	548.014	1533.59	1.4832	2.3384e-17	1.6272e-15	K03231 EEF1A; elongation factor 1-alpha	GO:0006414(translational elongation)	-	GO:0003924(GTPase activity),GO:0005525(GTP binding),GO:0003746(translation elongation factor activity)
TEA013889	64.1361	129.153	1.007	0.0024916	0.011482	-	-	-	-
TEA022528	160.988	701.494	2.1243	1.2056e-32	2.9675e-30	-	GO:0006351(transcription, DNA-templated)	-	GO:0046983(protein dimerization activity),GO:0003700(DNA-binding transcription factor activity)
TEA016618	521.057	1149.95	1.1413	4.5634e-09	9.2393e-08	K17583 NOM1; nucleolar MIF4G domain-containing protein 1	-	-	-
TEA032842	60.767	188.704	1.6285	8.8559e-10	2.0542e-08	-	-	-	GO:0003677(DNA binding)
TEA032843	16.2598	41.9264	1.3685	0.0071722	0.027354	-	-	-	-
TEA004718	0	5.29754	4.7684	0.0094472	0.034372	K19041 RNF38_44; E3 ubiquitin-protein ligase RNF38/44 [EC:2.3.2.27]	-	-	GO:0061630(ubiquitin protein ligase activity)
TEA029197	29.9614	125.608	2.0557	0.003086	0.013704	K14487 GH3; auxin responsive GH3 gene family	-	-	-
TEA019969	653.87	1392.39	1.089	5.6906e-09	1.1344e-07	K11838 USP7, UBP15; ubiquitin carboxyl-terminal hydrolase 7 [EC:3.4.19.12]	-	-	GO:0005515(protein binding)
TEA029752	49.7163	130.009	1.3988	0.00073162	0.0040404	-	GO:0000079(regulation of cyclin-dependent protein serine/threonine kinase activity)	-	GO:0019901(protein kinase binding)
TEA016929	36.99	77.4307	1.0558	0.0037054	0.015938	-	GO:0006468(protein phosphorylation)	-	GO:0004672(protein kinase activity),GO:0005524(ATP binding),GO:0004714(transmembrane receptor protein tyrosine kinase activity)
TEA016928	72.4099	192.505	1.4044	4.5828e-07	6.19e-06	-	GO:0006468(protein phosphorylation)	-	GO:0004672(protein kinase activity),GO:0005524(ATP binding),GO:0004714(transmembrane receptor protein tyrosine kinase activity)
TEA004397	22.9852	406.744	4.1437	5.477e-13	2.0946e-11	-	-	-	-
TEA029759	0	8.06013	5.3746	0.0016848	0.0082475	-	-	-	GO:0005515(protein binding)
TEA016927	14.4788	46.3689	1.6848	0.00021353	0.0014119	K01194 TREH, treA, treF; alpha,alpha-trehalase [EC:3.2.1.28]	GO:0005991(trehalose metabolic process),GO:0005975(carbohydrate metabolic process)	-	GO:0004555(alpha,alpha-trehalase activity)
TEA011020	27.3372	71.0171	1.3675	0.0074541	0.028216	K00850 pfkA, PFK; 6-phosphofructokinase 1 [EC:2.7.1.11]	GO:0006002(fructose 6-phosphate metabolic process),GO:0006096(glycolytic process)	-	GO:0003872(6-phosphofructokinase activity),GO:0005524(ATP binding)
TEA024113	27.2443	57.1169	1.0672	0.0043855	0.018342	-	-	-	-
TEA024112	35.8495	71.8264	1.013	0.0065868	0.025537	K20303 TRAPPC4, TRS23; trafficking protein particle complex subunit 4	GO:0016192(vesicle-mediated transport)	GO:0030008(TRAPP complex)	-
TEA028486	32.5872	97.8113	1.5864	0.00029091	0.0018372	-	-	-	-
TEA017529	15.3241	37.7614	1.3078	0.0092081	0.033638	-	GO:0006355(regulation of transcription, DNA-templated)	-	GO:0003677(DNA binding),GO:0003700(DNA-binding transcription factor activity)
TEA017524	1.71708	48.6759	4.8011	1.7558e-08	3.1944e-07	-	-	-	-
TEA020101	6.78674	39.9705	2.5343	1.4987e-05	0.00013713	-	-	-	GO:0005524(ATP binding),GO:0016887(ATP hydrolysis activity)
TEA017526	165.507	514.642	1.6342	0.00073817	0.0040743	-	-	-	GO:0004497(monooxygenase activity),GO:0005506(iron ion binding),GO:0016705(oxidoreductase activity, acting on paired donors, with incorporation or reduction of molecular oxygen),GO:0020037(heme binding)
TEA030621	32.342	70.3447	1.1175	0.00094385	0.0050405	-	-	-	-
TEA004379	73.1825	267.626	1.8632	2.8704e-13	1.1445e-11	-	-	-	-
TEA021768	18.1829	280.381	3.9673	8.4605e-20	7.5443e-18	K20352 TMED10, ERV25; p24 family protein delta-1	-	-	-
TEA021764	0.686832	28.4859	5.3476	9.0811e-06	8.8213e-05	-	GO:0006468(protein phosphorylation)	-	GO:0004672(protein kinase activity),GO:0005524(ATP binding),GO:0030247(polysaccharide binding)
TEA028373	17.4453	117.115	2.7243	8.7788e-07	1.1079e-05	K09338 HD-ZIP; homeobox-leucine zipper protein	GO:0006355(regulation of transcription, DNA-templated)	-	GO:0043565(sequence-specific DNA binding),GO:0003677(DNA binding),GO:0000981(DNA-binding transcription factor activity, RNA polymerase II-specific),GO:0003700(DNA-binding transcription factor activity)
TEA028370	35.3371	253.801	2.8434	3.1482e-21	3.222e-19	-	GO:0005975(carbohydrate metabolic process)	-	GO:0004553(hydrolase activity, hydrolyzing O-glycosyl compounds),GO:0030246(carbohydrate binding)
TEA016723	667.26	1986.65	1.5731	5.7303e-05	0.00044432	-	-	-	-
TEA029282	0	8.49856	5.4487	0.00094054	0.0050255	K03327 TC.MATE, SLC47A, norM, mdtK, dinF; multidrug resistance protein, MATE family	GO:0055085(transmembrane transport)	GO:0016020(membrane)	GO:0015297(antiporter activity),GO:0042910(xenobiotic transmembrane transporter activity)
TEA016729	43.3761	87.9113	1.0113	0.0016283	0.0080106	-	-	-	GO:0005515(protein binding)
TEA029575	165.969	375.498	1.1766	9.7948e-08	1.5427e-06	K17479 GRXCR1; glutaredoxin domain-containing cysteine-rich protein 1	-	-	-
TEA000258	5.03384	22.7695	2.1491	0.0028639	0.012867	-	GO:0006355(regulation of transcription, DNA-templated)	-	GO:0003677(DNA binding)
TEA028579	2.53425	28.7822	3.5377	1.3982e-05	0.00012889	-	GO:0006812(cation transport),GO:0055085(transmembrane transport)	GO:0016021(integral component of membrane)	GO:0015299(solute:proton antiporter activity)
TEA006156	974.628	4842.56	2.3128	3.343e-13	1.3205e-11	-	-	-	-
TEA028395	20.6652	61.2146	1.5531	0.00098342	0.0052088	-	-	-	-
TEA028396	122.512	344.216	1.4866	3.1006e-11	9.0444e-10	-	GO:0006468(protein phosphorylation)	-	GO:0004672(protein kinase activity),GO:0005524(ATP binding),GO:0004714(transmembrane receptor protein tyrosine kinase activity)
TEA007716	1699.13	3999.45	1.2348	5.4504e-05	0.00042539	K01913 AAE7, ACN1; acetate/butyrate---CoA ligase [EC:6.2.1.1 6.2.1.2]	-	-	-
TEA003270	1.03025	30.374	4.8561	3.0604e-06	3.3684e-05	-	GO:0006952(defense response)	-	GO:0043531(ADP binding),GO:0005515(protein binding)
TEA024063	0	12.5234	6.0089	7.0035e-05	0.0005294	-	-	-	-
TEA004468	299.064	676.593	1.1773	3.526e-07	4.9256e-06	K13459 RPS2; disease resistance protein RPS2	GO:0006952(defense response)	-	GO:0005515(protein binding),GO:0043531(ADP binding)
TEA017418	80.2401	344.797	2.1003	1.8506e-14	8.8326e-13	-	GO:0006468(protein phosphorylation)	-	GO:0005524(ATP binding),GO:0004672(protein kinase activity),GO:0005515(protein binding)
TEA025043	105.844	327.114	1.6224	1.7632e-08	3.2059e-07	-	GO:0006468(protein phosphorylation),GO:0048544(recognition of pollen)	-	GO:0004674(protein serine/threonine kinase activity),GO:0004672(protein kinase activity),GO:0005524(ATP binding)
TEA020565	57.0281	179.091	1.6506	5.2255e-09	1.0494e-07	K11583 PPP2R3; serine/threonine-protein phosphatase 2A regulatory subunit B''	GO:0035303(regulation of dephosphorylation)	-	GO:0005509(calcium ion binding)
TEA017070	29.5308	66.033	1.1587	0.003321	0.014554	-	-	-	-
TEA022251	30.8784	192.755	2.6345	2.1841e-06	2.5057e-05	-	GO:0030244(cellulose biosynthetic process)	GO:0016020(membrane)	GO:0016760(cellulose synthase (UDP-forming) activity)
TEA009296	36.6902	90.0935	1.2897	0.0016107	0.0079358	-	-	-	-
TEA004978	133.14	500.058	1.9078	8.0451e-11	2.2063e-09	-	-	-	-
TEA004976	0.625544	57.167	6.3625	1.0297e-08	1.9647e-07	K08956 AFG3; AFG3 family protein [EC:3.4.24.-]	-	GO:0016021(integral component of membrane)	GO:0004176(ATP-dependent peptidase activity),GO:0004222(metalloendopeptidase activity),GO:0005524(ATP binding),GO:0008270(zinc ion binding)
TEA030020	113.043	317.128	1.4853	4.6985e-10	1.1423e-08	-	GO:0006468(protein phosphorylation)	-	GO:0005524(ATP binding),GO:0004672(protein kinase activity)
TEA004972	0	6.22222	5.0007	0.0088589	0.032565	-	-	-	-
TEA016436	21.1774	65.7697	1.6256	0.00059294	0.0033779	K08238 XXT; xyloglucan 6-xylosyltransferase [EC:2.4.2.39]	-	GO:0016021(integral component of membrane)	GO:0016757(glycosyltransferase activity)
TEA028765	5.03527	27.2981	2.4523	0.0010827	0.0056503	-	GO:0006355(regulation of transcription, DNA-templated)	-	GO:0003700(DNA-binding transcription factor activity),GO:0043565(sequence-specific DNA binding)
TEA006718	70.6992	173.97	1.3044	3.6008e-06	3.9011e-05	-	GO:0005975(carbohydrate metabolic process)	-	GO:0004553(hydrolase activity, hydrolyzing O-glycosyl compounds)
TEA029375	41.8594	163.076	1.9596	3.2596e-07	4.5815e-06	-	-	-	GO:0016757(glycosyltransferase activity)
TEA008044	147.891	310.621	1.0726	2.6041e-08	4.5838e-07	-	GO:0007131(reciprocal meiotic recombination),GO:0051177(meiotic sister chromatid cohesion),GO:0051321(meiotic cell cycle)	-	-
TEA010270	10.133	31.6851	1.6424	0.0034382	0.014973	-	GO:0036211(protein modification process),GO:0009249(protein lipoylation)	-	GO:0033819(lipoyl(octanoyl) transferase activity)
TEA023265	18.3212	76.6933	2.0433	3.5601e-05	0.0002928	-	GO:0006468(protein phosphorylation)	-	GO:0005515(protein binding),GO:0004672(protein kinase activity),GO:0005524(ATP binding)
TEA034036	183.114	410.481	1.1667	0.0016455	0.0080832	K16296 SCPL-I; serine carboxypeptidase-like clade I [EC:3.4.16.-]	GO:0006508(proteolysis)	-	GO:0004185(serine-type carboxypeptidase activity)
TEA009560	5.84842	31.5786	2.4183	3.6719e-05	0.00030068	-	-	-	-
TEA023914	612.28	1411.12	1.2037	6.3416e-08	1.0395e-06	-	GO:0006355(regulation of transcription, DNA-templated),GO:0009873(ethylene-activated signaling pathway)	-	GO:0003700(DNA-binding transcription factor activity),GO:0003677(DNA binding)
TEA002014	429.621	1409.15	1.7134	9.7573e-07	1.2154e-05	K00522 FTH1; ferritin heavy chain [EC:1.16.3.2]	GO:0006826(iron ion transport),GO:0006879(cellular iron ion homeostasis)	-	GO:0008199(ferric iron binding)
TEA034039	0	69.2797	8.4766	2.5894e-11	7.6129e-10	K16296 SCPL-I; serine carboxypeptidase-like clade I [EC:3.4.16.-]	GO:0006508(proteolysis)	-	GO:0004185(serine-type carboxypeptidase activity)
TEA006027	0	54.9787	8.1426	1.3353e-10	3.5132e-09	-	-	-	-
TEA003014	0	20.8271	6.7417	2.2665e-06	2.5844e-05	-	GO:0006468(protein phosphorylation)	-	GO:0004672(protein kinase activity),GO:0005524(ATP binding),GO:0030247(polysaccharide binding)
TEA007008	0	105.741	9.0864	1.4553e-13	6.1567e-12	-	GO:0006468(protein phosphorylation)	-	GO:0004672(protein kinase activity),GO:0005524(ATP binding)
TEA013231	5.62357	37.1116	2.6888	0.00035523	0.0021832	K05396 dcyD; D-cysteine desulfhydrase [EC:4.4.1.15]	-	-	-
TEA021692	0.938316	44.5339	5.4281	3.4303e-08	5.8885e-07	-	GO:0006355(regulation of transcription, DNA-templated)	-	GO:0005515(protein binding)
TEA009859	42.5306	91.7824	1.0983	0.0057552	0.022903	K01115 PLD1_2; phospholipase D1/2 [EC:3.1.4.4]	GO:0046470(phosphatidylcholine metabolic process)	GO:0016020(membrane)	GO:0003824(catalytic activity),GO:0004630(phospholipase D activity),GO:0005509(calcium ion binding)
TEA003380	5.06707	20.0589	1.9621	0.0085069	0.031466	K04459 DUSP, MKP; dual specificity MAP kinase phosphatase [EC:3.1.3.16 3.1.3.48]	GO:0016311(dephosphorylation),GO:0009734(auxin-activated signaling pathway),GO:0009738(abscisic acid-activated signaling pathway),GO:0043407(negative regulation of MAP kinase activity)	-	GO:0016791(phosphatase activity),GO:0008138(protein tyrosine/serine/threonine phosphatase activity),GO:0033549(MAP kinase phosphatase activity)
TEA025606	8.0699	29.7246	1.8821	0.0014288	0.0071676	-	-	-	GO:0005515(protein binding)
TEA003388	15.8895	36.8486	1.2068	0.012211	0.042502	-	GO:0006468(protein phosphorylation)	-	GO:0004672(protein kinase activity),GO:0005524(ATP binding)
TEA007394	8.69544	164.791	4.2367	1.8744e-27	3.154e-25	K06636 SMC1; structural maintenance of chromosome 1	GO:0051276(chromosome organization)	GO:0005694(chromosome)	GO:0005515(protein binding),GO:0005524(ATP binding)
TEA033262	25.5565	53.089	1.049	0.010768	0.038347	-	GO:0009638(phototropism)	-	-
TEA031136	0.625544	196.54	8.1396	3.9148e-14	1.7965e-12	-	-	-	GO:0004497(monooxygenase activity),GO:0005506(iron ion binding),GO:0016705(oxidoreductase activity, acting on paired donors, with incorporation or reduction of molecular oxygen),GO:0020037(heme binding)
TEA028624	248.087	502.843	1.0165	2.3539e-06	2.6666e-05	K12592 C1D, LRP1; exosome complex protein LRP1	-	-	-
TEA014982	0	5.59762	4.8483	0.0078549	0.029445	-	-	-	GO:0043531(ADP binding)
TEA014503	23.1356	193.429	3.0426	1.4944e-21	1.6112e-19	-	GO:0006468(protein phosphorylation)	-	GO:0004672(protein kinase activity),GO:0005524(ATP binding)
TEA032110	10.8502	52.7943	2.2575	0.00080446	0.0043922	K23047 UNKL; E3 ubiquitin-protein ligase UNKL [EC:2.3.2.27]	-	-	GO:0046872(metal ion binding)
TEA032445	501.291	1517.64	1.5975	2.0061e-20	1.8967e-18	K06316 RFT1; oligosaccharide translocation protein RFT1	GO:0006488(dolichol-linked oligosaccharide biosynthetic process)	GO:0016021(integral component of membrane)	-
TEA031644	25.8054	185.636	2.8382	2.0708e-13	8.5069e-12	-	-	-	GO:0005524(ATP binding),GO:0016887(ATP hydrolysis activity)
TEA031310	105.148	378.007	1.84	3.0882e-10	7.6902e-09	K08066 NFYC, HAP5; nuclear transcription factor Y, gamma	-	-	GO:0046982(protein heterodimerization activity)
TEA023606	9.76035	36.6547	1.9295	0.00022599	0.0014815	-	-	-	-
TEA015694	0	7.01178	5.1697	0.004309	0.01808	-	-	-	-
TEA003659	294.477	1072.56	1.8642	8.6702e-26	1.2911e-23	-	-	-	-
TEA031488	23.2459	88.7859	1.9371	2.3418e-07	3.3923e-06	K06228 FU; fused [EC:2.7.11.1]	GO:0006468(protein phosphorylation)	-	GO:0004672(protein kinase activity),GO:0005524(ATP binding),GO:0004674(protein serine/threonine kinase activity)
TEA023603	6.37945	38.2402	2.5527	2.3365e-05	0.00020235	-	-	-	GO:0008194(UDP-glycosyltransferase activity)
TEA023601	81.466	189.466	1.2167	1.0812e-05	0.00010305	K01738 cysK; cysteine synthase [EC:2.5.1.47]	GO:0006535(cysteine biosynthetic process from serine)	-	GO:0004124(cysteine synthase activity)
TEA031482	358.991	3494.17	3.283	1.5379e-97	4.5802e-94	K03363 CDC20; cell division cycle 20, cofactor of APC complex	GO:1904668(positive regulation of ubiquitin protein ligase activity)	-	GO:0005515(protein binding),GO:0010997(anaphase-promoting complex binding),GO:0097027(ubiquitin-protein transferase activator activity)
TEA031487	0	29.3999	7.2389	1.1298e-07	1.7553e-06	-	-	-	-
TEA023608	6.09732	27.225	2.1339	0.00057578	0.0032915	-	-	-	GO:0008289(lipid binding)
TEA018425	65.3414	277.292	2.0805	3.3e-13	1.307e-11	-	-	-	-
TEA023592	74.8211	382.889	2.3548	2.831e-28	5.0792e-26	-	-	-	GO:0008194(UDP-glycosyltransferase activity)
TEA024649	182.973	512.541	1.4837	3.5447e-06	3.8499e-05	-	-	-	GO:0005515(protein binding)
TEA024648	57.3941	175.688	1.6085	2.1805e-09	4.662e-08	-	GO:0006468(protein phosphorylation)	-	GO:0004672(protein kinase activity),GO:0005524(ATP binding)
TEA003490	18.0219	47.1815	1.4011	0.0032313	0.014228	K20989 DUR3; urea-proton symporter	GO:0055085(transmembrane transport),GO:0071918(urea transmembrane transport)	GO:0016020(membrane),GO:0016021(integral component of membrane)	GO:0022857(transmembrane transporter activity),GO:0015204(urea transmembrane transporter activity)
TEA023384	40.4862	99.7609	1.3004	0.00088882	0.0047835	-	-	-	GO:0005515(protein binding)
TEA002839	40.5767	2117.56	5.7006	1.7367e-97	4.7022e-94	K02324 POLE; DNA polymerase epsilon subunit 1 [EC:2.7.7.7]	GO:0006260(DNA replication),GO:0006281(DNA repair)	GO:0005634(nucleus),GO:0008622(epsilon DNA polymerase complex)	GO:0003676(nucleic acid binding),GO:0003887(DNA-directed DNA polymerase activity),GO:0008270(zinc ion binding),GO:0003677(DNA binding),GO:0000166(nucleotide binding)
TEA002386	0	233.062	10.227	2.5328e-17	1.7418e-15	-	-	-	GO:0043531(ADP binding)
TEA002382	1040.76	2381.95	1.1943	2.7167e-10	6.7993e-09	-	GO:0005975(carbohydrate metabolic process)	-	GO:0004553(hydrolase activity, hydrolyzing O-glycosyl compounds)
TEA005386	0.938316	34.3669	5.061	8.3808e-07	1.0622e-05	-	-	-	-
TEA032202	13.2913	304.779	4.4967	5.6119e-33	1.4045e-30	-	GO:0006511(ubiquitin-dependent protein catabolic process)	-	GO:0031625(ubiquitin protein ligase binding)
TEA005542	77.9774	460.058	2.5529	2.7356e-24	3.7546e-22	K01602 rbcS; ribulose-bisphosphate carboxylase small chain [EC:4.1.1.39]	-	-	-
TEA031269	32.9436	71.1692	1.1114	0.0037571	0.016131	K14819 DUSP12, YVH1; dual specificity phosphatase 12 [EC:3.1.3.16 3.1.3.48]	GO:0016311(dephosphorylation),GO:0006470(protein dephosphorylation)	-	GO:0008138(protein tyrosine/serine/threonine phosphatase activity),GO:0016791(phosphatase activity)
TEA008868	165.557	546.064	1.7212	1.3766e-05	0.00012721	-	-	-	-
TEA023736	0	8.68907	5.4829	0.00095265	0.0050738	-	-	-	-
TEA018511	12.2972	156.715	3.699	2.5147e-21	2.6096e-19	-	GO:0006355(regulation of transcription, DNA-templated)	-	GO:0003700(DNA-binding transcription factor activity)
TEA011623	114.715	239.777	1.0651	1.1834e-05	0.00011136	-	-	-	GO:0005515(protein binding)
TEA003724	31.1921	105.527	1.7655	1.2466e-07	1.9218e-06	-	GO:0034968(histone lysine methylation),GO:0016571(histone methylation)	GO:0005634(nucleus)	GO:0005515(protein binding),GO:0008270(zinc ion binding),GO:0018024(histone-lysine N-methyltransferase activity)
TEA014292	29.0866	68.2197	1.2297	0.00061252	0.0034636	-	-	-	-
TEA014297	69.4535	395.369	2.5044	7.6767e-30	1.6101e-27	-	GO:0006468(protein phosphorylation)	-	GO:0004672(protein kinase activity),GO:0005524(ATP binding),GO:0004674(protein serine/threonine kinase activity)
TEA005948	28.2786	129.199	2.1986	4.0651e-13	1.5805e-11	-	-	-	GO:0005509(calcium ion binding),GO:0005544(calcium-dependent phospholipid binding)
TEA018995	67.31	211.787	1.65	6.4966e-07	8.4529e-06	-	-	-	GO:0005515(protein binding)
TEA018772	210.316	444.324	1.0798	6.5112e-08	1.0661e-06	K02923 RP-L38e, RPL38; large subunit ribosomal protein L38e	GO:0006412(translation)	GO:0005840(ribosome)	GO:0003735(structural constituent of ribosome)
TEA020587	3.8452	35.4658	3.1428	6.4549e-05	0.00049269	-	GO:0006468(protein phosphorylation)	-	GO:0004672(protein kinase activity),GO:0005524(ATP binding)
TEA014472	3.53243	67.5421	4.1814	2.4712e-09	5.2309e-08	-	-	-	GO:0043531(ADP binding)
TEA005767	3.37805	18.7624	2.4487	0.0070391	0.02695	-	-	-	-
TEA018289	0	11.1462	5.8389	0.00048881	0.0028607	K00469 MIOX; inositol oxygenase [EC:1.13.99.1]	GO:0019310(inositol catabolic process)	GO:0005737(cytoplasm)	GO:0005506(iron ion binding),GO:0050113(inositol oxygenase activity)
TEA032661	38.6685	357.367	3.2227	2.6362e-34	7.4777e-32	K13459 RPS2; disease resistance protein RPS2	GO:0006952(defense response)	-	GO:0043531(ADP binding),GO:0005515(protein binding)
TEA032667	72.8917	207.339	1.5064	1.2375e-08	2.3253e-07	K22374 DMAS1; 3''-deamino-3''-oxonicotianamine reductase [EC:1.1.1.285]	-	-	GO:0016491(oxidoreductase activity)
TEA023136	801.502	1627.61	1.0211	2.9989e-12	1.0219e-10	K00864 glpK, GK; glycerol kinase [EC:2.7.1.30]	GO:0005975(carbohydrate metabolic process)	-	GO:0016773(phosphotransferase activity, alcohol group as acceptor)
TEA002522	6.66042	30.3535	2.188	0.00034998	0.0021567	-	GO:0006468(protein phosphorylation)	-	GO:0004672(protein kinase activity),GO:0005524(ATP binding)
TEA009243	27.5998	73.2873	1.4243	0.00072807	0.0040223	-	-	-	GO:0005515(protein binding)
TEA000949	79.5538	197.477	1.3143	3.8406e-06	4.1369e-05	-	-	-	-
TEA021978	75.8141	248.535	1.7099	2.3637e-12	8.2113e-11	K11982 RNF115_126; E3 ubiquitin-protein ligase RNF115/126 [EC:2.3.2.27]	-	-	GO:0061630(ubiquitin protein ligase activity)
TEA019200	69.9619	142.003	1.0204	1.6827e-05	0.00015136	-	GO:0060918(auxin transport),GO:0099402(plant organ development)	-	GO:0005515(protein binding)
TEA013704	25.1191	340.949	3.785	3.916e-28	6.9423e-26	-	-	-	-
TEA019772	60.0128	214.582	1.8392	1.815e-15	9.7753e-14	K13457 RPM1, RPS3; disease resistance protein RPM1	GO:0006952(defense response)	-	GO:0043531(ADP binding)
TEA018356	496.198	1215.22	1.2907	1.4418e-17	1.0347e-15	K12825 SF3A1, SAP114; splicing factor 3A subunit 1	GO:0006396(RNA processing),GO:0045292(mRNA cis splicing, via spliceosome)	-	GO:0005515(protein binding),GO:0003723(RNA binding)
TEA021973	46.299	106.313	1.2019	0.0012097	0.0062052	-	-	-	-
TEA033649	84.8185	207.245	1.2817	0.00015138	0.0010386	-	-	-	-
TEA018350	9.25711	103.295	3.4603	5.4415e-17	3.5855e-15	K23336 ARMC8; armadillo repeat-containing protein 8	-	-	-
TEA019778	70.7141	159.95	1.1787	5.908e-05	0.00045668	K07976 RAB; Rab family, other	-	-	GO:0003924(GTPase activity),GO:0005525(GTP binding)
TEA012721	53.717	293.331	2.4424	9.2332e-16	5.2082e-14	-	-	-	-
TEA012720	202.061	422.692	1.0612	6.1726e-07	8.0915e-06	-	-	-	-
TEA022429	0	22.1576	6.8325	9.6045e-07	1.1989e-05	K12400 AP4E1; AP-4 complex subunit epsilon-1	-	-	-
TEA012055	303.787	629.55	1.0513	2.3172e-05	0.00020089	K12818 DHX8, PRP22; ATP-dependent RNA helicase DHX8/PRP22 [EC:3.6.4.13]	GO:0016567(protein ubiquitination)	-	GO:0004842(ubiquitin-protein transferase activity)
TEA012059	21.7393	74.6313	1.7796	8.3756e-06	8.211e-05	K12842 SR140; U2-associated protein SR140	-	-	-
TEA022426	0	6.24575	5.0056	0.0049661	0.020331	-	-	-	-
TEA027902	40.1671	107.312	1.4208	4.5629e-06	4.8122e-05	-	-	-	-
TEA015017	29.7133	446.6	3.8991	1.8026e-51	1.4128e-48	-	GO:0006355(regulation of transcription, DNA-templated),GO:0009873(ethylene-activated signaling pathway)	-	GO:0003700(DNA-binding transcription factor activity),GO:0003677(DNA binding)
TEA008910	21.3653	48.3479	1.179	0.0063655	0.024857	K11548 NUF2, CDCA1; kinetochore protein Nuf2	-	GO:0000776(kinetochore),GO:0031262(Ndc80 complex)	-
TEA008441	130.158	424.921	1.7009	5.3882e-10	1.3005e-08	K15397 KCS; 3-ketoacyl-CoA synthase [EC:2.3.1.199]	GO:0006633(fatty acid biosynthetic process)	GO:0016020(membrane)	GO:0016746(acyltransferase activity),GO:0016747(acyltransferase activity, transferring groups other than amino-acyl groups)
TEA008440	16.4766	58.5335	1.8172	7.1506e-05	0.00053915	-	-	-	-
TEA008447	8.4093	27.5761	1.6884	0.0054845	0.022023	-	-	-	-
TEA010380	1625.87	6254.98	1.9439	9.9038e-19	7.8033e-17	K01177 E3.2.1.2; beta-amylase [EC:3.2.1.2]	GO:0000272(polysaccharide catabolic process)	-	GO:0016161(beta-amylase activity)
TEA010385	11.6983	30.5753	1.3927	0.012797	0.044175	-	GO:0006468(protein phosphorylation)	-	GO:0004672(protein kinase activity),GO:0005524(ATP binding)
TEA005361	750.323	2415.32	1.6869	4.3815e-09	8.9136e-08	-	GO:0006468(protein phosphorylation)	-	GO:0004672(protein kinase activity),GO:0005524(ATP binding)
TEA005360	17.7011	42.742	1.2668	0.0025797	0.011797	K03164 TOP2; DNA topoisomerase II [EC:5.6.2.2]	GO:0006265(DNA topological change)	-	GO:0005515(protein binding),GO:0003677(DNA binding),GO:0003918(DNA topoisomerase type II (double strand cut, ATP-hydrolyzing) activity),GO:0005524(ATP binding)
TEA019486	110.368	253.583	1.196	2.4793e-06	2.7896e-05	-	-	-	-
TEA006188	96.5561	234.06	1.2735	6.2255e-07	8.1393e-06	-	-	-	GO:0005515(protein binding)
TEA006440	8.38267	59.1656	2.8168	4.7502e-09	9.598e-08	-	-	-	-
TEA026722	50.6715	114.158	1.1741	2.0061e-05	0.00017699	-	-	-	GO:0005515(protein binding)
TEA001395	10.7892	53.7114	2.311	5.8284e-07	7.6877e-06	K13280 SEC11, sipW; signal peptidase I [EC:3.4.21.89]	GO:0006465(signal peptide processing)	GO:0016020(membrane),GO:0016021(integral component of membrane)	GO:0008233(peptidase activity),GO:0004252(serine-type endopeptidase activity)
TEA026720	210.885	465.699	1.1429	7.1662e-10	1.6926e-08	-	-	-	GO:0005515(protein binding)
TEA016117	2097.93	4637.79	1.1446	0.00027296	0.0017405	K11518 TOM40; mitochondrial import receptor subunit TOM40	GO:0030150(protein import into mitochondrial matrix),GO:0055085(transmembrane transport)	GO:0005741(mitochondrial outer membrane)	GO:0008320(protein transmembrane transporter activity)
TEA026729	11.2578	92.0052	3.0341	1.1623e-10	3.0797e-09	-	-	-	GO:0005515(protein binding)
TEA012434	661.325	1953.4	1.5615	5.0277e-16	2.9132e-14	-	-	-	-
TEA008701	100.876	222.216	1.1363	0.013066	0.044948	-	-	GO:0005634(nucleus)	GO:0003677(DNA binding)
TEA012170	0	41.4776	7.7372	2.3261e-09	4.952e-08	-	GO:0006468(protein phosphorylation)	-	GO:0004672(protein kinase activity),GO:0005524(ATP binding),GO:0005515(protein binding)
TEA009653	54.877	146.211	1.4038	0.00030466	0.0019139	-	GO:0006355(regulation of transcription, DNA-templated)	-	GO:0003700(DNA-binding transcription factor activity),GO:0003677(DNA binding)
TEA029961	0	11.307	5.8609	0.00014898	0.001025	-	-	-	-
TEA009098	3.21849	19.8397	2.6349	0.0064608	0.02515	-	GO:0006486(protein glycosylation)	GO:0005634(nucleus),GO:0016020(membrane)	GO:0005515(protein binding),GO:0016758(hexosyltransferase activity)
TEA029619	4.31636	501.025	6.7974	7.6133e-43	3.3843e-40	-	-	-	-
TEA019477	100.184	606.46	2.597	5.6614e-11	1.5847e-09	-	-	-	-
TEA018977	21.8579	93.7949	2.0964	9.5067e-08	1.5012e-06	-	GO:0006468(protein phosphorylation)	-	GO:0004672(protein kinase activity),GO:0005524(ATP binding),GO:0004714(transmembrane receptor protein tyrosine kinase activity)
TEA015803	0	511.012	11.36	3.1127e-21	3.1968e-19	-	-	-	-
TEA020829	11.0713	181.979	4.0264	1.2579e-29	2.5837e-27	-	-	-	-
TEA001734	0	11.7803	5.9185	0.00023538	0.001533	K16240 SPA1; protein suppressor of PHYA-105 1	GO:0009640(photomorphogenesis)	-	-
TEA026804	93.7002	226.485	1.2705	2.0758e-07	3.0394e-06	K05894 OPR; 12-oxophytodienoic acid reductase [EC:1.3.1.42]	-	-	GO:0010181(FMN binding),GO:0016491(oxidoreductase activity)
TEA026349	100.243	299.064	1.5757	6.5044e-12	2.092e-10	K01537 ATP2C; P-type Ca2+ transporter type 2C [EC:7.2.2.10]	GO:0070588(calcium ion transmembrane transport)	GO:0016020(membrane),GO:0016021(integral component of membrane)	GO:0000166(nucleotide binding),GO:0005388(P-type calcium transporter activity),GO:0005524(ATP binding),GO:0005215(transporter activity),GO:0016887(ATP hydrolysis activity)
TEA001511	39.3682	147.107	1.8903	1.0471e-05	0.00010014	K19476 IST1; vacuolar protein sorting-associated protein IST1	GO:0015031(protein transport)	-	-
TEA001642	556.611	1515.74	1.4438	8.7417e-14	3.8063e-12	-	GO:0006468(protein phosphorylation)	-	GO:0004672(protein kinase activity),GO:0005524(ATP binding)
TEA020772	22.2013	118.508	2.4119	2.3034e-07	3.3432e-06	-	-	-	-
TEA000067	61.7093	129.463	1.0662	0.00037914	0.0023035	-	-	-	-
TEA000069	0	5.9828	4.9422	0.0056435	0.022555	K04125 E1.14.11.13; gibberellin 2beta-dioxygenase [EC:1.14.11.13]	-	-	-
TEA017882	414.395	867.121	1.0633	0.0016307	0.0080197	K14487 GH3; auxin responsive GH3 gene family	-	-	-
TEA004702	13.4113	54.2275	2.0024	1.1171e-05	0.00010603	-	-	-	GO:0003677(DNA binding)
TEA004703	0	8.66154	5.4788	0.00096094	0.0051152	K08657 TASP1; taspase, threonine aspartase, 1 [EC:3.4.25.-]	GO:0009298(GDP-mannose biosynthetic process)	-	GO:0016787(hydrolase activity),GO:0004615(phosphomannomutase activity)
TEA017887	225.203	708.758	1.6544	4.3539e-12	1.444e-10	-	-	-	-
TEA004707	59.3704	212.306	1.8337	1.3793e-09	3.0748e-08	-	GO:0006355(regulation of transcription, DNA-templated)	-	GO:0046983(protein dimerization activity)
TEA013891	0	39.7114	7.6751	4.5973e-09	9.3018e-08	-	-	-	-
TEA019959	113.324	238.323	1.0708	2.285e-06	2.5985e-05	-	-	-	GO:0005515(protein binding)
TEA029548	0.686832	2135.55	11.574	7.3518e-29	1.3858e-26	-	GO:0000398(mRNA splicing, via spliceosome)	-	-
TEA022882	256.262	555.019	1.1136	4.3217e-12	1.4349e-10	K14962 WDR82, SWD2, CPS35; COMPASS component SWD2	-	GO:0048188(Set1C/COMPASS complex)	GO:0005515(protein binding)
TEA019952	117.793	371.264	1.6574	1.4859e-12	5.3448e-11	K09873 TIP; aquaporin TIP	GO:0055085(transmembrane transport)	GO:0016020(membrane)	GO:0015267(channel activity)
TEA008672	87.0008	586.638	2.7543	6.7201e-10	1.596e-08	K13832 aroDE, DHQ-SDH; 3-dehydroquinate dehydratase / shikimate dehydrogenase [EC:4.2.1.10 1.1.1.25]	-	-	GO:0004764(shikimate 3-dehydrogenase (NADP+) activity),GO:0003855(3-dehydroquinate dehydratase activity)
TEA016609	7.72247	82.1665	3.3738	1.5414e-12	5.5244e-11	-	GO:0006952(defense response)	-	GO:0043531(ADP binding)
TEA021190	3.2503	18.2633	2.4403	0.0074033	0.028072	K03165 TOP3; DNA topoisomerase III [EC:5.6.2.1]	GO:0006265(DNA topological change)	-	GO:0003677(DNA binding),GO:0003917(DNA topoisomerase type I (single strand cut, ATP-independent) activity),GO:0003916(DNA topoisomerase activity)
TEA021191	2.31198	31.0509	3.6943	2.0477e-05	0.00018027	K03165 TOP3; DNA topoisomerase III [EC:5.6.2.1]	GO:0006265(DNA topological change)	-	GO:0003677(DNA binding),GO:0003916(DNA topoisomerase activity),GO:0003917(DNA topoisomerase type I (single strand cut, ATP-independent) activity),GO:0003676(nucleic acid binding),GO:0008270(zinc ion binding)
TEA018909	7.22352	32.8418	2.2039	0.00029905	0.0018834	K11498 CENPE; centromeric protein E	-	-	-
TEA011030	47.0978	163.37	1.7917	4.4878e-12	1.4851e-10	-	-	-	GO:0005515(protein binding)
TEA026239	1076.39	2176.93	1.016	5.3656e-07	7.1342e-06	-	-	-	GO:0003676(nucleic acid binding),GO:0008270(zinc ion binding)
TEA011032	67.0687	134.669	1.0043	0.0028135	0.012687	K13448 CML; calcium-binding protein CML	-	-	GO:0005509(calcium ion binding)
TEA016284	128.385	260.349	1.025	6.8523e-06	6.8807e-05	K14270 ACS10_12; aminotransferase	GO:0009058(biosynthetic process)	-	GO:0003824(catalytic activity),GO:0030170(pyridoxal phosphate binding)
TEA021516	1.65838	21.3517	3.6352	0.00014675	0.0010113	-	-	-	-
TEA029768	157.644	568.792	1.8484	3.8648e-09	7.9438e-08	K23136 CYP82C4; fraxetin 5-hydroxylase [EC:1.14.14.164]	-	-	GO:0004497(monooxygenase activity),GO:0005506(iron ion binding),GO:0016705(oxidoreductase activity, acting on paired donors, with incorporation or reduction of molecular oxygen),GO:0020037(heme binding)
TEA004568	189.645	594.482	1.6452	2.8931e-16	1.7302e-14	-	-	-	GO:0043531(ADP binding)
TEA024544	16.6029	66.8287	1.9887	2.2686e-06	2.5848e-05	-	GO:0016567(protein ubiquitination)	-	GO:0004842(ubiquitin-protein transferase activity)
TEA009124	409.675	891.465	1.1201	0.00027342	0.0017422	-	-	-	-
TEA024108	42.3791	91.0367	1.0964	0.0022007	0.010328	K20855 B3GALT1S; beta-1,3-galactosyltransferase 1/2/3/4/5/7/8 [EC:2.4.1.-]	GO:0006486(protein glycosylation)	GO:0016020(membrane)	GO:0016758(hexosyltransferase activity)
TEA027149	5.21886	47.6096	3.1539	0.00016919	0.0011457	-	GO:0009627(systemic acquired resistance)	GO:0048046(apoplast)	-
TEA007495	484.007	1178.65	1.2837	9.1966e-07	1.1533e-05	-	-	-	-
TEA030658	335.005	743.987	1.15	0.0023602	0.010968	-	-	-	-
TEA025299	13.241	99.8898	2.9531	4.1541e-08	7.0457e-07	K01285 PRCP; lysosomal Pro-X carboxypeptidase [EC:3.4.16.2]	GO:0006508(proteolysis)	-	GO:0008236(serine-type peptidase activity)
TEA017649	152.631	395.883	1.3738	9.8915e-10	2.2714e-08	-	-	-	-
TEA025296	25.4342	69.7552	1.4608	0.00020633	0.0013695	-	-	GO:0016021(integral component of membrane)	-
TEA030657	94.2702	839.547	3.1562	1.7582e-39	6.89e-37	-	-	-	-
TEA029549	23.7677	110.76	2.2129	6.4002e-07	8.3384e-06	-	-	-	-
TEA028811	5.15757	122.121	4.4854	3.3686e-17	2.275e-15	K09481 SEC61B, SBH2; protein transport protein SEC61 subunit beta	GO:0006886(intracellular protein transport)	GO:0005784(Sec61 translocon complex)	GO:0008289(lipid binding)
TEA021268	88.1173	193.094	1.1243	0.0019019	0.0091303	-	-	-	-
TEA027797	32.1957	64.179	1.0048	0.010746	0.038282	K13457 RPM1, RPS3; disease resistance protein RPM1	GO:0006952(defense response)	-	GO:0043531(ADP binding)
TEA019820	7.21807	35.6129	2.2748	0.0054229	0.021855	-	GO:0006468(protein phosphorylation),GO:0048544(recognition of pollen)	-	GO:0004672(protein kinase activity),GO:0005524(ATP binding),GO:0004674(protein serine/threonine kinase activity)
TEA000260	5.47579	20.8539	1.9588	0.0045059	0.018753	-	-	-	-
TEA028388	56.159	151.955	1.4259	5.6859e-06	5.8395e-05	-	-	-	-
TEA007728	5.88424	101.803	4.1064	3.4452e-10	8.5295e-09	K01240 URH1; uridine nucleosidase [EC:3.2.2.3]	-	GO:0016021(integral component of membrane)	GO:0016799(hydrolase activity, hydrolyzing N-glycosyl compounds)
TEA007723	0	19.7641	6.6668	1.9844e-06	2.3055e-05	K00028 E1.1.1.39; malate dehydrogenase (decarboxylating) [EC:1.1.1.39]	-	-	GO:0004471(malate dehydrogenase (decarboxylating) (NAD+) activity),GO:0004470(malic enzyme activity),GO:0051287(NAD binding)
TEA000112	82.7322	202.801	1.2921	0.00014734	0.0010151	-	-	-	-
TEA007726	95.4856	223.822	1.2248	4.0171e-05	0.00032476	-	GO:0006355(regulation of transcription, DNA-templated)	-	GO:0003677(DNA binding),GO:0003700(DNA-binding transcription factor activity)
TEA003260	131.708	453.446	1.7824	5.4707e-23	6.7868e-21	-	-	-	-
TEA022192	22.4502	68.2009	1.5972	0.00086114	0.0046623	-	-	-	GO:0005515(protein binding)
TEA020558	34.5558	88.0805	1.3478	1.0914e-05	0.00010381	K18798 AFG1, LACE1; peroxisome-assembly ATPase [EC:3.6.4.7]	-	-	GO:0005524(ATP binding),GO:0016887(ATP hydrolysis activity)
TEA025077	0	113.305	9.1862	1.5151e-13	6.3734e-12	-	-	-	GO:0043531(ADP binding)
TEA020556	3.19044	59.8251	4.2419	6.4313e-12	2.073e-10	-	-	-	-
TEA000283	313.32	952.596	1.6023	3.0462e-13	1.2097e-11	-	GO:0010468(regulation of gene expression)	GO:0005777(peroxisome)	GO:0004540(ribonuclease activity),GO:1903231(mRNA binding involved in posttranscriptional gene silencing)
TEA017469	6.0681	59.6509	3.3152	1.0866e-10	2.8895e-09	-	-	-	GO:0005515(protein binding)
TEA030018	79.2506	171.274	1.1165	0.00016373	0.0011144	-	-	-	-
TEA022306	30.9861	123.379	2.0046	0.0026325	0.012007	-	-	-	GO:0005085(guanyl-nucleotide exchange factor activity)
TEA004727	219.79	571.271	1.3778	5.7376e-16	3.2799e-14	-	GO:0055085(transmembrane transport)	GO:0016021(integral component of membrane)	GO:0005524(ATP binding),GO:0140359(ABC-type transporter activity)
TEA009777	4361.01	9363.76	1.1022	0.00087592	0.0047294	K01583 E4.1.1.19; arginine decarboxylase [EC:4.1.1.19]	GO:0006527(arginine catabolic process),GO:0008295(spermidine biosynthetic process)	-	GO:0008792(arginine decarboxylase activity),GO:0003824(catalytic activity)
TEA020489	29.3406	59.1181	1.0108	0.0116	0.040739	-	-	-	-
TEA032896	6.2199	37.548	2.5843	3.902e-05	0.00031743	-	-	-	GO:0008270(zinc ion binding)
TEA006038	76.2526	1351.79	4.1442	4.7934e-20	4.3792e-18	-	-	-	-
TEA023922	124.411	350.913	1.4948	2.5098e-10	6.3079e-09	K06874 K06874; zinc finger protein	-	-	GO:0008270(zinc ion binding)
TEA028038	28.272	75.0423	1.4072	4.5838e-05	0.00036502	-	GO:0006952(defense response)	-	GO:0043531(ADP binding)
TEA028039	36.2901	166.002	2.2065	5.1736e-12	1.7026e-10	K09286 EREBP; EREBP-like factor	GO:0006355(regulation of transcription, DNA-templated),GO:0009873(ethylene-activated signaling pathway)	-	GO:0003700(DNA-binding transcription factor activity),GO:0003677(DNA binding)
TEA006032	0	5.94659	4.9345	0.0079569	0.029753	K00799 GST, gst; glutathione S-transferase [EC:2.5.1.18]	GO:0006749(glutathione metabolic process)	-	GO:0004364(glutathione transferase activity)
TEA002378	274.02	800.931	1.5464	3.9001e-12	1.3081e-10	-	GO:0006468(protein phosphorylation)	-	GO:0004672(protein kinase activity),GO:0005524(ATP binding),GO:0004714(transmembrane receptor protein tyrosine kinase activity)
TEA003004	167.082	825.101	2.3064	4.9725e-41	2.0859e-38	K05658 ABCB1, CD243; ATP-binding cassette, subfamily B (MDR/TAP), member 1 [EC:7.6.2.2]	GO:0055085(transmembrane transport)	GO:0016021(integral component of membrane)	GO:0005524(ATP binding),GO:0140359(ABC-type transporter activity)
TEA003005	33.7596	81.5669	1.2788	0.00097523	0.0051772	-	-	-	GO:0005515(protein binding)
TEA003000	445.316	1340.85	1.5887	2.7995e-09	5.8758e-08	-	-	-	-
TEA017261	220.585	495.49	1.1635	3.6905e-07	5.1242e-06	-	GO:0006355(regulation of transcription, DNA-templated)	-	GO:0003677(DNA binding)
TEA007034	0	6.87252	5.1435	0.0025551	0.011709	-	-	-	-
TEA017267	127.644	274.348	1.1018	3.1411e-07	4.4274e-06	-	GO:0006952(defense response)	-	GO:0043531(ADP binding)
TEA010545	11.3454	395.031	5.1096	3.2695e-06	3.5681e-05	-	-	-	GO:0061630(ubiquitin protein ligase activity)
TEA003009	1.03025	838.395	9.6404	1.014e-28	1.8994e-26	K05658 ABCB1, CD243; ATP-binding cassette, subfamily B (MDR/TAP), member 1 [EC:7.6.2.2]	GO:0055085(transmembrane transport)	GO:0016021(integral component of membrane)	GO:0005524(ATP binding),GO:0140359(ABC-type transporter activity)
TEA000848	190.568	517.346	1.4376	0.00034676	0.0021409	-	GO:0006355(regulation of transcription, DNA-templated),GO:0006351(transcription, DNA-templated),GO:0032502(developmental process)	GO:0005634(nucleus)	GO:0005524(ATP binding)
TEA017063	11.0407	35.2648	1.6653	0.0019592	0.0093706	-	-	-	-
TEA017062	0	55.5091	8.1576	9.2125e-11	2.483e-09	K08657 TASP1; taspase, threonine aspartase, 1 [EC:3.4.25.-]	-	-	GO:0016787(hydrolase activity)
TEA005229	10.0757	39.9082	2.004	0.00016615	0.0011277	-	-	-	GO:0005524(ATP binding),GO:0016301(kinase activity)
TEA023850	0	5.89986	4.9244	0.006176	0.024241	-	-	-	-
TEA023856	0.938316	53.3941	5.6877	4.3319e-09	8.8428e-08	-	-	-	-
TEA031123	20.9834	55.9113	1.4128	0.00021098	0.0013973	K11975 RNF144; E3 ubiquitin-protein ligase RNF144 [EC:2.3.2.31]	GO:0016567(protein ubiquitination)	-	GO:0004842(ubiquitin-protein transferase activity)
TEA023858	0	48.7056	7.9688	3.406e-10	8.4534e-09	-	-	-	GO:0000166(nucleotide binding)
TEA023639	0	8.65194	5.4774	0.00095699	0.0050951	-	GO:0006468(protein phosphorylation)	-	GO:0004672(protein kinase activity),GO:0005524(ATP binding)
TEA031655	133.335	490.484	1.8785	1.3908e-05	0.00012836	-	-	-	GO:0005524(ATP binding),GO:0016887(ATP hydrolysis activity)
TEA014518	2388.44	5354.7	1.1645	0.0014197	0.0071269	K14486 K14486, ARF; auxin response factor	GO:0006355(regulation of transcription, DNA-templated),GO:0009725(response to hormone)	GO:0005634(nucleus)	GO:0005515(protein binding),GO:0003677(DNA binding)
TEA024075	49.0772	132.634	1.4308	0.010859	0.038569	K01179 E3.2.1.4; endoglucanase [EC:3.2.1.4]	GO:0005975(carbohydrate metabolic process)	-	GO:0030246(carbohydrate binding),GO:0004553(hydrolase activity, hydrolyzing O-glycosyl compounds)
TEA002730	585.251	1584.48	1.4356	4.343e-16	2.5312e-14	-	GO:0006355(regulation of transcription, DNA-templated)	GO:0005634(nucleus)	GO:0003677(DNA binding)
TEA003645	32.7722	89.9494	1.4539	4.3304e-06	4.5979e-05	-	-	-	-
TEA010608	1.03284	182.97	7.4458	1.3646e-16	8.6103e-15	K13459 RPS2; disease resistance protein RPS2	GO:0006952(defense response)	-	GO:0005515(protein binding)
TEA003641	1550.59	5627.87	1.8592	8.1896e-48	4.9778e-45	K08332 VAC8; vacuolar protein 8	-	-	GO:0005515(protein binding)
TEA013552	554.522	1523.33	1.4579	4.5418e-06	4.7917e-05	K09060 GBF; plant G-box-binding factor	GO:0006355(regulation of transcription, DNA-templated)	-	GO:0003700(DNA-binding transcription factor activity),GO:0043565(sequence-specific DNA binding)
TEA025706	88.4607	208.206	1.2304	0.0069368	0.02663	K08237 E2.4.1.218; hydroquinone glucosyltransferase [EC:2.4.1.218]	-	-	GO:0008194(UDP-glycosyltransferase activity)
TEA027406	38.6362	87.01	1.1698	0.0014657	0.0073231	K13459 RPS2; disease resistance protein RPS2	GO:0006952(defense response)	-	GO:0043531(ADP binding)
TEA009898	424.85	1001.05	1.2358	5.1451e-08	8.5895e-07	-	-	-	-
TEA014603	3.13058	368.022	7.0221	2.8731e-36	9.301e-34	-	-	-	-
TEA004005	0	50.0529	8.0078	2.7028e-10	6.7702e-09	-	GO:0016116(carotenoid metabolic process)	-	-
TEA014607	65.6505	223.652	1.7657	8.241e-08	1.316e-06	-	GO:0006355(regulation of transcription, DNA-templated)	-	GO:0003677(DNA binding)
TEA004843	3.72405	29.2747	2.9535	0.00026579	0.0017017	K05909 E1.10.3.2; laccase [EC:1.10.3.2]	GO:0046274(lignin catabolic process)	GO:0048046(apoplast)	GO:0005507(copper ion binding),GO:0016491(oxidoreductase activity),GO:0052716(hydroquinone:oxygen oxidoreductase activity)
TEA022228	20.2926	45.5698	1.1607	0.014681	0.049457	K01115 PLD1_2; phospholipase D1/2 [EC:3.1.4.4]	-	-	GO:0003824(catalytic activity)
TEA031275	110.846	265.619	1.2593	9.1253e-05	0.00066825	K08237 E2.4.1.218; hydroquinone glucosyltransferase [EC:2.4.1.218]	-	-	GO:0008194(UDP-glycosyltransferase activity)
TEA009872	361.845	1156.62	1.6739	1.3788e-10	3.6212e-09	-	-	-	-
TEA023798	30.8048	87.2163	1.4949	2.9922e-05	0.00025082	-	-	-	-
TEA003732	1.03025	27.3847	4.7077	3.0792e-05	0.00025761	-	GO:0006468(protein phosphorylation)	-	GO:0005524(ATP binding),GO:0004672(protein kinase activity)
TEA031784	15.2026	47.7286	1.6441	0.00056891	0.0032597	-	GO:0006468(protein phosphorylation)	-	GO:0004672(protein kinase activity),GO:0005524(ATP binding)
TEA031787	3.28496	17.1749	2.4193	0.0025617	0.011729	-	-	-	-
TEA003738	5.03384	36.3954	2.8199	6.271e-06	6.3635e-05	-	GO:0006952(defense response)	-	GO:0043531(ADP binding)
TEA011631	0	12.0924	5.9598	0.00011227	0.0008011	-	-	-	-
TEA007894	17.8251	72.0276	2.0248	1.3721e-06	1.6511e-05	-	-	-	-
TEA014284	4.21926	20.6451	2.2455	0.0084237	0.031216	K14638 SLC15A3_4, PHT; solute carrier family 15 (peptide/histidine transporter), member 3/4	GO:0055085(transmembrane transport)	GO:0016020(membrane)	GO:0022857(transmembrane transporter activity)
TEA014287	65376	173791	1.4105	5.0903e-05	0.00040064	-	-	-	-
TEA014283	77.2104	159.475	1.0402	4.0665e-05	0.00032822	-	-	-	-
TEA004844	37.1854	89.374	1.2574	0.0032191	0.014183	-	GO:0009451(RNA modification)	-	GO:0005515(protein binding),GO:0003723(RNA binding)
TEA014288	2.16019	29.2324	3.787	9.3354e-06	9.036e-05	-	-	-	GO:0046983(protein dimerization activity)
TEA005088	26.8411	81.3108	1.6044	4.2916e-05	0.00034424	-	-	-	-
TEA018704	239.929	759.439	1.6602	1.4326e-08	2.6519e-07	K16055 TPS; trehalose 6-phosphate synthase/phosphatase [EC:2.4.1.15 3.1.3.12]	GO:0005992(trehalose biosynthetic process)	-	GO:0003824(catalytic activity)
TEA018706	0	5.99983	4.9458	0.0059873	0.023644	-	-	-	-
TEA032094	0	156.743	9.6547	2.2163e-15	1.1808e-13	K07204 RAPTOR; regulatory associated protein of mTOR	GO:0031929(TOR signaling)	GO:0031931(TORC1 complex)	GO:0005515(protein binding)
TEA032096	8.22285	46.2293	2.4605	0.00036215	0.0022184	-	-	-	-
TEA014461	65.0438	264.833	2.0194	2.7742e-15	1.4676e-13	-	-	-	-
TEA015644	14.8566	51.6353	1.7883	3.3593e-05	0.00027846	K13100 CWC22; pre-mRNA-splicing factor CWC22	-	-	-
TEA015642	36.8114	222.436	2.5821	2.1841e-15	1.1657e-13	K13100 CWC22; pre-mRNA-splicing factor CWC22	-	-	-
TEA015393	75.2009	220.247	1.5549	1.7079e-07	2.5556e-06	-	-	-	-
TEA032657	120.135	457.21	1.925	3.563e-21	3.6094e-19	-	GO:0006468(protein phosphorylation)	-	GO:0004672(protein kinase activity),GO:0005524(ATP binding),GO:0005515(protein binding),GO:0004714(transmembrane receptor protein tyrosine kinase activity)
TEA023143	350.69	705.028	1.0053	3.155e-08	5.4663e-07	-	GO:0006468(protein phosphorylation)	-	GO:0004672(protein kinase activity),GO:0005524(ATP binding)
TEA023142	2910.48	9037.76	1.6345	4.4362e-08	7.4688e-07	-	-	-	-
TEA002514	6.78817	26.558	1.9811	0.0018195	0.0087993	K16903 TAA1; L-tryptophan---pyruvate aminotransferase [EC:2.6.1.99]	-	-	GO:0016846(carbon-sulfur lyase activity),GO:0003824(catalytic activity)
TEA018362	3.56307	32.7344	3.1367	2.3858e-05	0.00020614	K11644 SIN3A; paired amphipathic helix protein Sin3a	GO:0006355(regulation of transcription, DNA-templated)	-	GO:0003714(transcription corepressor activity)
TEA033656	20.6452	113.77	2.4624	1.8436e-12	6.5211e-11	K00052 leuB, IMDH; 3-isopropylmalate dehydrogenase [EC:1.1.1.85]	GO:0009098(leucine biosynthetic process)	-	GO:0000287(magnesium ion binding),GO:0016616(oxidoreductase activity, acting on the CH-OH group of donors, NAD or NADP as acceptor),GO:0051287(NAD binding),GO:0003862(3-isopropylmalate dehydrogenase activity)
TEA018367	80.7883	171.417	1.0868	2.3147e-06	2.6272e-05	-	-	-	-
TEA033652	39.118	117.261	1.5886	0.00052473	0.0030441	-	-	-	-
TEA021947	17.8196	47.5776	1.4077	0.0051692	0.020986	-	GO:0006468(protein phosphorylation)	-	GO:0004672(protein kinase activity),GO:0005524(ATP binding),GO:0004714(transmembrane receptor protein tyrosine kinase activity)
TEA015248	106.296	217.77	1.0366	4.4651e-06	4.7175e-05	K00759 APRT, apt; adenine phosphoribosyltransferase [EC:2.4.2.7]	-	-	-
TEA012732	72.5563	178.514	1.3009	4.9555e-08	8.2962e-07	-	-	-	-
TEA018018	0	87.7862	8.8191	1.1164e-12	4.0955e-11	K14050 RABGGTA; geranylgeranyl transferase type-2 subunit alpha [EC:2.5.1.60]	GO:0018342(protein prenylation)	-	GO:0005515(protein binding),GO:0008318(protein prenyltransferase activity)
TEA019011	172.897	380.895	1.1431	2.1686e-06	2.4898e-05	-	-	-	-
TEA012041	134.383	291.33	1.1154	5.2426e-07	6.9836e-06	-	-	-	GO:0005515(protein binding)
TEA022436	69.6566	182.029	1.3828	2.3213e-05	0.00020115	-	-	-	-
TEA022435	2.1894	22.548	3.2911	0.0023184	0.010806	K12400 AP4E1; AP-4 complex subunit epsilon-1	GO:0006886(intracellular protein transport),GO:0016192(vesicle-mediated transport)	GO:0030117(membrane coat)	-
TEA027912	9.88667	36.4866	1.8903	0.00034228	0.0021163	-	-	-	GO:0008194(UDP-glycosyltransferase activity)
TEA022433	77.6179	192.208	1.3051	1.6528e-08	3.0182e-07	-	-	-	-
TEA033432	0	17.9633	6.5283	4.9617e-06	5.1616e-05	-	-	-	-
TEA027911	20.6464	87.382	2.0744	3.6535e-05	0.00029943	-	-	-	GO:0008194(UDP-glycosyltransferase activity)
TEA004687	6.84544	51.1212	2.8803	8.8546e-08	1.408e-06	K08337 ATG7; ubiquitin-like modifier-activating enzyme ATG7	-	-	-
TEA008902	31.4856	79.7744	1.3471	0.0028325	0.012757	-	-	-	GO:0008168(methyltransferase activity),GO:0008171(O-methyltransferase activity),GO:0046983(protein dimerization activity)
TEA005176	160.96	443.245	1.4604	2.4214e-13	9.7984e-12	-	-	GO:0016021(integral component of membrane)	GO:0035673(oligopeptide transmembrane transporter activity),GO:0016765(transferase activity, transferring alkyl or aryl (other than methyl) groups),GO:0004659(prenyltransferase activity)
TEA008907	63.9148	184.263	1.5312	1.8281e-07	2.7088e-06	-	-	-	GO:0008194(UDP-glycosyltransferase activity)
TEA005172	7.07173	34.6424	2.3189	0.0038826	0.016595	-	-	-	-
TEA026531	8.25751	28.669	1.7868	0.0048011	0.019758	-	GO:0006468(protein phosphorylation)	-	GO:0004672(protein kinase activity),GO:0005524(ATP binding)
TEA026530	3.59371	21.0355	2.5035	0.0041901	0.017674	-	GO:0006468(protein phosphorylation)	-	GO:0004672(protein kinase activity),GO:0005524(ATP binding)
TEA026537	7.56952	182.627	4.6225	6.8807e-28	1.1914e-25	-	-	-	GO:0005515(protein binding)
TEA019497	28.0615	136.629	2.2846	2.532e-12	8.779e-11	-	GO:0006468(protein phosphorylation)	-	GO:0004672(protein kinase activity),GO:0005524(ATP binding)
TEA026538	0.656188	28.782	5.3711	4.666e-06	4.895e-05	-	-	-	-
TEA027758	2.69122	32.449	3.5592	2.1509e-05	0.00018819	K09338 HD-ZIP; homeobox-leucine zipper protein	-	-	-
TEA024337	0	14.4399	6.2139	2.0761e-05	0.00018261	-	-	-	-
TEA012607	0.312772	10.3736	4.7745	0.00154	0.0076341	-	-	-	GO:0005515(protein binding)
TEA013605	260.804	785.209	1.5921	5.0891e-08	8.5151e-07	K01649 leuA, IMS; 2-isopropylmalate synthase [EC:2.3.3.13]	GO:0009098(leucine biosynthetic process),GO:0006355(regulation of transcription, DNA-templated)	-	GO:0003852(2-isopropylmalate synthase activity)
TEA012603	0	46.9296	7.9149	6.1143e-10	1.4638e-08	K01110 PTEN; phosphatidylinositol-3,4,5-trisphosphate 3-phosphatase and dual-specificity protein phosphatase PTEN [EC:3.1.3.16 3.1.3.48 3.1.3.67]	-	-	-
TEA012601	755.454	1610.2	1.0913	8.8681e-13	3.3098e-11	K00162 PDHB, pdhB; pyruvate dehydrogenase E1 component beta subunit [EC:1.2.4.1]	GO:0006086(acetyl-CoA biosynthetic process from pyruvate)	-	GO:0003824(catalytic activity),GO:0004739(pyruvate dehydrogenase (acetyl-transferring) activity)
TEA016123	171.423	433.86	1.3438	3.594e-06	3.8951e-05	-	GO:0006355(regulation of transcription, DNA-templated),GO:0045893(positive regulation of transcription, DNA-templated)	GO:0005634(nucleus)	GO:0043565(sequence-specific DNA binding),GO:0008270(zinc ion binding),GO:0003677(DNA binding)
TEA016120	0	22.9502	6.8822	9.0431e-07	1.1364e-05	K23564 EMC3, TMEM111; ER membrane protein complex subunit 3	-	GO:0016020(membrane)	-
TEA016127	165.362	627.591	1.9253	1.0516e-33	2.7965e-31	-	-	-	GO:0004869(cysteine-type endopeptidase inhibitor activity)
TEA030532	89.6365	195.033	1.1184	0.00030747	0.0019283	-	-	-	GO:0005515(protein binding)
TEA016124	38.3506	87.212	1.1943	0.0015852	0.0078293	-	-	-	-
TEA016129	0	40.8209	7.7131	2.3652e-09	5.0209e-08	-	-	-	GO:0004869(cysteine-type endopeptidase inhibitor activity)
TEA001419	207.901	419.721	1.0104	8.4975e-07	1.0756e-05	K21444 PCBP3_4; poly(rC)-binding protein 3/4	-	-	GO:0003723(RNA binding),GO:0003676(nucleic acid binding)
TEA012420	22.8309	116.79	2.3568	5.6252e-10	1.3544e-08	K10666 RNF5; E3 ubiquitin-protein ligase RNF5 [EC:2.3.2.27]	GO:0006511(ubiquitin-dependent protein catabolic process)	GO:0005783(endoplasmic reticulum)	GO:0061630(ubiquitin protein ligase activity),GO:0046872(metal ion binding)
TEA012421	0	73.2107	8.5564	6.034e-12	1.9576e-10	-	-	-	-
TEA015730	104.934	298.079	1.5013	2.363e-09	5.0199e-08	K24193 STP; MFS transporter, SP family, sugar:H+ symporter	GO:0055085(transmembrane transport),GO:0015749(monosaccharide transmembrane transport)	GO:0016021(integral component of membrane),GO:0016020(membrane)	GO:0022857(transmembrane transporter activity),GO:0015145(monosaccharide transmembrane transporter activity),GO:0015144(carbohydrate transmembrane transporter activity)
TEA029604	92.3944	191.982	1.0529	1.4592e-05	0.00013397	K11344 EAF6; chromatin modification-related protein EAF6	GO:0016573(histone acetylation)	GO:0000123(histone acetyltransferase complex)	-
TEA020831	0	34.225	7.4589	1.6863e-08	3.0756e-07	-	-	-	-
TEA020832	0	7.82072	5.3297	0.0013698	0.0069118	K00454 LOX2S; lipoxygenase [EC:1.13.11.12]	-	-	GO:0005515(protein binding),GO:0016702(oxidoreductase activity, acting on single donors with incorporation of molecular oxygen, incorporation of two atoms of oxygen),GO:0046872(metal ion binding),GO:0016491(oxidoreductase activity)
TEA021360	0	10.9441	5.8146	0.0001453	0.0010027	-	-	-	GO:0003700(DNA-binding transcription factor activity)
TEA017728	15.6712	51.3561	1.7117	0.00063426	0.0035723	K12412 MCM1; pheromone receptor transcription factor	-	-	GO:0003677(DNA binding),GO:0046983(protein dimerization activity)
TEA030220	36.7143	103.396	1.4818	4.4062e-05	0.00035267	-	-	-	-
TEA004772	122.09	320.89	1.3978	5.1378e-06	5.328e-05	K01188 E3.2.1.21; beta-glucosidase [EC:3.2.1.21]	GO:0005975(carbohydrate metabolic process)	-	GO:0004553(hydrolase activity, hydrolyzing O-glycosyl compounds)
TEA004055	1407.01	3156.99	1.1664	3.8868e-07	5.3618e-06	-	-	-	-
TEA008609	0	34.9754	7.491	1.0068e-08	1.927e-07	K00430 E1.11.1.7; peroxidase [EC:1.11.1.7]	GO:0006979(response to oxidative stress)	-	GO:0004601(peroxidase activity),GO:0020037(heme binding)
TEA032861	123.5	889.195	2.847	1.8493e-32	4.4062e-30	-	-	-	-
TEA022541	149.395	369.06	1.3013	6.3575e-10	1.5172e-08	K09264 K09264; MADS-box transcription factor, plant	GO:0045944(positive regulation of transcription by RNA polymerase II),GO:0006355(regulation of transcription, DNA-templated)	GO:0005634(nucleus)	GO:0000977(RNA polymerase II transcription regulatory region sequence-specific DNA binding),GO:0003677(DNA binding),GO:0046983(protein dimerization activity),GO:0003700(DNA-binding transcription factor activity)
TEA026397	0	10.4173	5.742	0.00030503	0.0019158	-	-	-	-
TEA002922	320.029	917.054	1.517	0.00025736	0.001653	K20718 ER; LRR receptor-like serine/threonine-protein kinase ERECTA [EC:2.7.11.1]	GO:0006468(protein phosphorylation)	-	GO:0005524(ATP binding),GO:0005515(protein binding),GO:0004672(protein kinase activity)
TEA019947	97.499	240.652	1.3	0.0051373	0.02089	K16297 SCPL-II; serine carboxypeptidase-like clade II [EC:3.4.16.-]	GO:0006508(proteolysis)	-	GO:0004185(serine-type carboxypeptidase activity)
TEA008601	64.8456	152.594	1.2266	3.3241e-05	0.00027584	-	GO:0006468(protein phosphorylation)	-	GO:0005515(protein binding),GO:0004672(protein kinase activity),GO:0005524(ATP binding)
TEA008603	151.274	308.196	1.026	2.4386e-07	3.5222e-06	-	-	-	-
TEA001894	49.5654	157.1	1.6561	3.0542e-09	6.3656e-08	-	GO:0006355(regulation of transcription, DNA-templated),GO:0006351(transcription, DNA-templated),GO:0032502(developmental process)	GO:0005634(nucleus)	GO:0005524(ATP binding)
TEA009357	255.175	553.76	1.1168	0.0011348	0.0058747	K09872 PIP; aquaporin PIP	GO:0055085(transmembrane transport)	GO:0016020(membrane)	GO:0015267(channel activity)
TEA000478	40.4982	159.844	1.9679	1.3881e-07	2.1168e-06	K17506 PPM1L, PP2CE; protein phosphatase 1L [EC:3.1.3.16]	GO:0006470(protein dephosphorylation)	-	GO:0004722(protein serine/threonine phosphatase activity),GO:0043169(cation binding)
TEA029776	513.809	1421.46	1.4698	1.4698e-13	6.2087e-12	K04043 dnaK, HSPA9; molecular chaperone DnaK	-	-	GO:0005524(ATP binding)
TEA002140	0	12.782	6.0391	4.8126e-05	0.00038181	-	-	-	-
TEA011047	188.06	1403.95	2.8999	1.1771e-34	3.4712e-32	-	-	-	GO:0005515(protein binding)
TEA025847	22.0547	50.6487	1.1996	0.0033304	0.014589	K15356 VRG4, GONST1; GDP-mannose transporter	-	-	-
TEA011600	16.487	51.0892	1.6255	0.0039141	0.01671	K02214 CDC7; cell division control protein 7 [EC:2.7.11.1]	GO:0006468(protein phosphorylation)	-	GO:0004672(protein kinase activity),GO:0005524(ATP binding)
TEA021563	56.4853	126.093	1.1563	0.00021475	0.0014188	-	GO:0009058(biosynthetic process)	-	GO:0016881(acid-amino acid ligase activity),GO:0005524(ATP binding)
TEA007158	39.052	93.7918	1.2573	0.00026898	0.0017195	-	-	-	GO:0005515(protein binding)
TEA004590	0	15.0913	6.2797	0.00011767	0.00083361	-	GO:0030036(actin cytoskeleton organization)	-	GO:0051015(actin filament binding)
TEA000610	1156.46	2738.41	1.2435	2.4053e-13	9.7467e-12	-	-	-	GO:0004497(monooxygenase activity),GO:0005506(iron ion binding),GO:0016705(oxidoreductase activity, acting on paired donors, with incorporation or reduction of molecular oxygen),GO:0020037(heme binding)
TEA020169	12.3528	80.402	2.686	0.0016192	0.0079712	K11816 YUCCA; indole-3-pyruvate monooxygenase [EC:1.14.13.168]	-	-	-
TEA025447	1.37366	134.563	6.5893	1.2116e-12	4.4222e-11	K13459 RPS2; disease resistance protein RPS2	GO:0006952(defense response)	-	GO:0043531(ADP binding),GO:0005515(protein binding)
TEA027231	37.406	95.4695	1.3415	0.0060152	0.023722	-	-	-	-
TEA021705	302.749	863.425	1.5103	6.7327e-21	6.5961e-19	-	-	-	-
TEA017653	0	7.16733	5.2045	0.0021947	0.010305	-	-	-	-
TEA021707	0	80.8458	8.6993	2.2365e-12	7.7999e-11	K01835 pgm; phosphoglucomutase [EC:5.4.2.2]	GO:0005975(carbohydrate metabolic process),GO:0071704(organic substance metabolic process)	-	GO:0004614(phosphoglucomutase activity),GO:0016868(intramolecular transferase activity, phosphotransferases)
TEA007483	55.1079	461.389	3.0665	2.2381e-31	5.0497e-29	-	-	-	-
TEA030642	3344.04	6824.86	1.0293	9.5033e-08	1.5012e-06	K01191 MAN2C1; alpha-mannosidase [EC:3.2.1.24]	GO:0006013(mannose metabolic process),GO:0005975(carbohydrate metabolic process)	-	GO:0004559(alpha-mannosidase activity),GO:0003824(catalytic activity),GO:0030246(carbohydrate binding)
TEA004355	23.0262	104.453	2.181	5.1132e-07	6.832e-06	-	GO:0051321(meiotic cell cycle)	-	-
TEA004350	182.614	895.604	2.2959	1.2883e-28	2.3981e-26	-	-	-	GO:0061630(ubiquitin protein ligase activity)
TEA019833	99.3424	415.33	2.0647	5.3889e-19	4.4475e-17	-	-	-	-
TEA008115	363.297	1005.01	1.4679	3.9995e-08	6.8067e-07	K08967 mtnD, mtnZ, ADI1; 1,2-dihydroxy-3-keto-5-methylthiopentene dioxygenase [EC:1.13.11.53 1.13.11.54]	GO:0019509(L-methionine salvage from methylthioadenosine)	-	GO:0010309(acireductone dioxygenase [iron(II)-requiring] activity),GO:0016491(oxidoreductase activity)
TEA005583	326.055	692.715	1.0887	2.3378e-06	2.6514e-05	K14638 SLC15A3_4, PHT; solute carrier family 15 (peptide/histidine transporter), member 3/4	GO:0055085(transmembrane transport)	GO:0016020(membrane)	GO:0022857(transmembrane transporter activity)
TEA012581	0	10.579	5.7664	0.00045362	0.0026827	-	-	-	GO:0008168(methyltransferase activity)
TEA029556	10.6348	148.334	3.8079	3.213e-11	9.3269e-10	-	-	-	-
TEA006524	16.008	47.6489	1.558	0.00099353	0.0052521	-	GO:0006003(fructose 2,6-bisphosphate metabolic process)	-	GO:0003824(catalytic activity),GO:0005524(ATP binding)
TEA003813	0.407291	34.4736	6.5092	7.9552e-07	1.0117e-05	K03940 NDUFS7; NADH dehydrogenase (ubiquinone) Fe-S protein 7 [EC:7.1.1.2 1.6.99.3]	-	-	GO:0051536(iron-sulfur cluster binding),GO:0008137(NADH dehydrogenase (ubiquinone) activity),GO:0048038(quinone binding),GO:0051539(4 iron, 4 sulfur cluster binding)
TEA028828	0.343416	8.53569	4.4924	0.0054244	0.021858	-	-	-	GO:0043531(ADP binding)
TEA028557	76.352	253.418	1.7328	2.253e-11	6.6966e-10	-	-	-	-
TEA028553	11.1632	37.571	1.7472	0.00031777	0.0019816	-	GO:0045168(cell-cell signaling involved in cell fate commitment)	-	-
TEA009463	0.938316	789.087	9.5583	2.7845e-28	5.0262e-26	K00927 PGK, pgk; phosphoglycerate kinase [EC:2.7.2.3]	GO:0006096(glycolytic process)	-	GO:0004618(phosphoglycerate kinase activity)
TEA004284	73.8169	350.67	2.2553	6.4622e-19	5.2874e-17	-	GO:0006468(protein phosphorylation),GO:0048544(recognition of pollen)	-	GO:0005524(ATP binding),GO:0004674(protein serine/threonine kinase activity),GO:0004672(protein kinase activity)
TEA007559	63.4771	252.217	1.9846	1.0415e-08	1.9821e-07	-	-	-	GO:0005515(protein binding)
TEA006607	0	8.16227	5.3908	0.0010023	0.0052892	-	GO:0006468(protein phosphorylation),GO:0007166(cell surface receptor signaling pathway)	-	GO:0004672(protein kinase activity),GO:0030247(polysaccharide binding),GO:0005524(ATP binding)
TEA006604	774.716	1755.48	1.1793	2.2133e-06	2.5334e-05	-	-	-	-
TEA011957	25.2093	77.3561	1.6178	1.5417e-05	0.00014055	K22522 LOG; cytokinin riboside 5'-monophosphate phosphoribohydrolase [EC:3.2.2.-]	GO:0009691(cytokinin biosynthetic process)	-	GO:0016787(hydrolase activity)
TEA020388	3.41128	69.0218	4.3144	4.0165e-11	1.1524e-09	-	-	-	-
TEA017384	79.8796	182.417	1.1962	0.0094636	0.034423	K03327 TC.MATE, SLC47A, norM, mdtK, dinF; multidrug resistance protein, MATE family	GO:0055085(transmembrane transport),GO:1990961(xenobiotic detoxification by transmembrane export across the plasma membrane)	GO:0016020(membrane)	GO:0015297(antiporter activity),GO:0042910(xenobiotic transmembrane transporter activity)
TEA017385	53.7036	113.348	1.079	7.2457e-05	0.00054577	-	GO:0045892(negative regulation of transcription, DNA-templated)	-	GO:0046872(metal ion binding),GO:0016491(oxidoreductase activity),GO:0003723(RNA binding)
TEA006609	350.275	755.845	1.1088	2.6964e-09	5.6633e-08	-	-	-	GO:0008194(UDP-glycosyltransferase activity)
TEA000105	40.1527	106.932	1.4111	2.707e-06	3.014e-05	K11996 MOCS3, UBA4; adenylyltransferase and sulfurtransferase [EC:2.7.7.80 2.8.1.11]	GO:0006508(proteolysis)	-	GO:0008641(ubiquitin-like modifier activating enzyme activity),GO:0004190(aspartic-type endopeptidase activity)
TEA017477	11.195	33.5354	1.5661	0.0066043	0.025587	-	-	-	GO:0005515(protein binding)
TEA000298	84.0973	177.961	1.0813	3.1455e-06	3.4493e-05	K11093 SNRP70; U1 small nuclear ribonucleoprotein 70kDa	-	-	GO:0003723(RNA binding),GO:0003676(nucleic acid binding),GO:0030619(U1 snRNA binding)
TEA025063	0	244.567	10.296	2.1253e-17	1.4893e-15	-	-	-	GO:0043531(ADP binding)
TEA021608	6.13198	40.3472	2.7399	7.2895e-06	7.2682e-05	-	-	-	-
TEA020545	250.556	505.511	1.0092	0.00012227	0.00086194	-	GO:0006355(regulation of transcription, DNA-templated)	-	GO:0003700(DNA-binding transcription factor activity),GO:0043565(sequence-specific DNA binding)
TEA025066	4.87687	22.3754	2.1913	0.0021649	0.010193	K01193 INV, sacA; beta-fructofuranosidase [EC:3.2.1.26]	-	-	-
TEA010813	73.6945	255.101	1.7878	2.4745e-11	7.3042e-10	-	GO:0030244(cellulose biosynthetic process)	GO:0016020(membrane)	GO:0016760(cellulose synthase (UDP-forming) activity)
TEA010540	0.625544	8.73488	3.6906	0.011886	0.041574	-	GO:0006351(transcription, DNA-templated)	-	GO:0043565(sequence-specific DNA binding)
TEA016418	52.5147	130.432	1.3075	1.8561e-05	0.00016531	-	-	-	GO:0005515(protein binding)
TEA013176	0.938316	70.1878	6.0849	5.15e-10	1.247e-08	K09338 HD-ZIP; homeobox-leucine zipper protein	-	-	GO:0008289(lipid binding)
TEA004919	25.6498	69.4383	1.4384	0.00017945	0.0012062	-	GO:0032875(regulation of DNA endoreduplication)	-	-
TEA006682	52.2365	120.755	1.2076	6.2854e-05	0.00048111	-	-	-	GO:0005542(folic acid binding),GO:0016740(transferase activity)
TEA008021	94.9487	267.711	1.4905	5.4137e-12	1.7738e-10	K16743 ASPM, ASP; abnormal spindle-like microcephaly-associated protein	-	-	GO:0005515(protein binding)
TEA003924	0	758.09	11.929	1.3842e-23	1.8322e-21	-	GO:0000398(mRNA splicing, via spliceosome)	-	-
TEA008023	65.2432	186.115	1.5077	2.606e-09	5.4891e-08	K01889 FARSA, pheS; phenylalanyl-tRNA synthetase alpha chain [EC:6.1.1.20]	-	-	-
TEA029395	0	5.63166	4.856	0.0069689	0.02673	K14309 NUP93, NIC96; nuclear pore complex protein Nup93	GO:0009611(response to wounding)	-	GO:0004867(serine-type endopeptidase inhibitor activity)
TEA022066	4.25249	22.8457	2.3874	0.0076853	0.028904	K14509 ETR, ERS; ethylene receptor [EC:2.7.13.-]	GO:0000160(phosphorelay signal transduction system)	-	-
TEA021333	229.105	476.055	1.0573	5.5652e-08	9.2096e-07	-	-	-	-
TEA026133	719.767	5543.73	2.9443	1.708e-33	4.4235e-31	K03921 FAB2, SSI2, desA1; acyl-[acyl-carrier-protein] desaturase [EC:1.14.19.2 1.14.19.11 1.14.19.26]	GO:0006631(fatty acid metabolic process),GO:0006633(fatty acid biosynthetic process)	-	GO:0016491(oxidoreductase activity),GO:0045300(acyl-[acyl-carrier-protein] desaturase activity)
TEA006040	330.143	762.388	1.2046	1.1827e-05	0.00011133	-	-	-	-
TEA006514	45.8984	250.335	2.454	7.8429e-15	3.9457e-13	-	GO:0006952(defense response)	-	-
TEA010800	19909.2	57322	1.5257	1.2473e-06	1.5163e-05	K10144 RCHY1, PIRH2; RING finger and CHY zinc finger domain-containing protein 1 [EC:2.3.2.27]	-	-	-
TEA001458	60.5633	174.27	1.5183	0.00054862	0.0031562	K11755 hisIE; phosphoribosyl-AMP cyclohydrolase / phosphoribosyl-ATP pyrophosphohydrolase [EC:3.5.4.19 3.6.1.31]	GO:0000105(histidine biosynthetic process)	-	GO:0004635(phosphoribosyl-AMP cyclohydrolase activity),GO:0004636(phosphoribosyl-ATP diphosphatase activity)
TEA000852	257.408	818.382	1.6665	5.0588e-23	6.304e-21	-	-	-	GO:0005515(protein binding)
TEA000853	9.04288	39.2336	2.1356	0.00084784	0.0045978	-	GO:0009116(nucleoside metabolic process)	-	GO:0003824(catalytic activity)
TEA004823	0	15.5446	6.3218	1.4365e-05	0.00013196	-	-	-	-
TEA017074	292.894	808.172	1.4641	2.1248e-17	1.4893e-15	-	-	-	-
TEA023844	89.7287	261.463	1.5367	2.6486e-05	0.0002257	-	GO:0006470(protein dephosphorylation)	-	GO:0004722(protein serine/threonine phosphatase activity)
TEA023845	0	11.5389	5.8914	0.00010643	0.00076362	-	-	-	-
TEA023841	0	6.54057	5.0725	0.0049488	0.020277	-	-	-	GO:0005515(protein binding)
TEA024392	48.4701	136.714	1.4895	1.444e-07	2.1975e-06	K19825 DBR; 2-alkenal reductase (NADP+) [EC:1.3.1.102]	-	-	GO:0016628(oxidoreductase activity, acting on the CH-CH group of donors, NAD or NADP as acceptor)
TEA002729	7.75311	122.043	3.9402	1.4418e-18	1.1212e-16	K17279 REEP5_6; receptor expression-enhancing protein 5/6	-	-	-
TEA031660	39.5639	79.9403	1.0048	0.0075355	0.02847	K08900 BCS1; mitochondrial chaperone BCS1	-	-	GO:0005524(ATP binding),GO:0016887(ATP hydrolysis activity)
TEA012650	0	19.1967	6.6243	2.4096e-06	2.7214e-05	-	GO:0048544(recognition of pollen),GO:0006468(protein phosphorylation)	-	GO:0004713(protein tyrosine kinase activity),GO:0004672(protein kinase activity),GO:0005524(ATP binding)
TEA005418	213.783	447.441	1.0652	0.012287	0.042716	-	-	-	-
TEA019874	11.7393	52.2813	2.1602	0.006339	0.024773	K08472 MLO; mlo protein	GO:0006952(defense response)	GO:0016021(integral component of membrane)	-
TEA014102	0	33.8101	7.4417	1.3105e-08	2.4501e-07	-	-	-	-
TEA006466	49.5161	317.218	2.6812	5.3211e-24	7.171e-22	K03424 tatD; TatD DNase family protein [EC:3.1.21.-]	-	-	-
TEA006465	49.5338	121.198	1.2907	0.0051892	0.021053	-	GO:0006355(regulation of transcription, DNA-templated)	-	GO:0003677(DNA binding)
TEA006463	28.0162	159.114	2.4871	5.2701e-12	1.7305e-10	-	-	-	-
TEA011736	12.1652	152.246	3.619	1.3237e-09	2.962e-08	-	-	-	GO:0008146(sulfotransferase activity)
TEA011735	0	114.656	9.2038	1.4915e-13	6.2831e-12	-	-	-	GO:0008146(sulfotransferase activity)
TEA024623	78.9234	177.511	1.1627	2.9692e-05	0.0002491	K00736 MGAT2; alpha-1,6-mannosyl-glycoprotein beta-1,2-N-acetylglucosaminyltransferase [EC:2.4.1.143]	GO:0009312(oligosaccharide biosynthetic process)	GO:0005795(Golgi stack),GO:0016021(integral component of membrane)	GO:0008455(alpha-1,6-mannosylglycoprotein 2-beta-N-acetylglucosaminyltransferase activity)
TEA024622	538.422	1260.74	1.2257	1.3576e-12	4.9247e-11	K11314 TADA2A, ADA2; transcriptional adapter 2-alpha	GO:0006357(regulation of transcription by RNA polymerase II),GO:0035065(regulation of histone acetylation)	-	GO:0003713(transcription coactivator activity),GO:0008270(zinc ion binding),GO:0005515(protein binding)
TEA025712	99.0589	505.861	2.3467	2.8905e-12	9.9065e-11	-	-	-	-
TEA021575	26.6534	62.3184	1.2304	0.0031818	0.014043	K15601 KDM3; [histone H3]-dimethyl-L-lysine9 demethylase [EC:1.14.11.65]	GO:0033169(histone H3-K9 demethylation)	-	GO:0032454(histone demethylase activity (H3-K9 specific))
TEA008150	442.203	1057.34	1.2569	1.0947e-05	0.0001041	K00485 FMO; dimethylaniline monooxygenase (N-oxide forming) [EC:1.14.13.8]	-	-	GO:0004499(N,N-dimethylaniline monooxygenase activity),GO:0050660(flavin adenine dinucleotide binding),GO:0050661(NADP binding)
TEA009884	8.32281	26.6462	1.6977	0.0055866	0.022388	-	GO:0006952(defense response)	-	GO:0043531(ADP binding)
TEA029028	485.737	1352.4	1.4759	0.00031501	0.0019681	-	-	-	GO:0003700(DNA-binding transcription factor activity)
TEA033046	3.09592	37.3986	3.5771	1.7833e-07	2.6543e-06	-	-	-	GO:0005515(protein binding)
TEA008843	1.50141	22.669	3.9823	8.0116e-05	0.00059518	-	-	-	GO:0004497(monooxygenase activity),GO:0005506(iron ion binding),GO:0016705(oxidoreductase activity, acting on paired donors, with incorporation or reduction of molecular oxygen),GO:0020037(heme binding)
TEA010707	39.6509	94.9972	1.2561	0.00024426	0.0015813	K14805 DDX24, MAK5; ATP-dependent RNA helicase DDX24/MAK5 [EC:3.6.4.13]	-	-	GO:0003676(nucleic acid binding),GO:0005524(ATP binding)
TEA008849	33.9288	121.927	1.8405	3.6528e-07	5.0789e-06	-	-	-	GO:0008716(D-alanine-D-alanine ligase activity),GO:0005524(ATP binding),GO:0046872(metal ion binding)
TEA008848	41.3477	117.842	1.5067	2.132e-07	3.1156e-06	-	-	-	GO:0005524(ATP binding),GO:0008716(D-alanine-D-alanine ligase activity)
TEA011608	24.2068	72.1616	1.5635	0.00014504	0.0010016	-	GO:0016567(protein ubiquitination)	-	GO:0005515(protein binding),GO:0004842(ubiquitin-protein transferase activity)
TEA024530	70.4371	146.389	1.0565	0.00012628	0.00088558	-	-	-	GO:0050660(flavin adenine dinucleotide binding),GO:0050661(NADP binding),GO:0004499(N,N-dimethylaniline monooxygenase activity)
TEA016182	147.228	699.856	2.2444	2.5541e-11	7.5167e-10	-	GO:0006355(regulation of transcription, DNA-templated)	-	GO:0003700(DNA-binding transcription factor activity),GO:0003677(DNA binding)
TEA005059	343.8	804.283	1.225	7.0851e-09	1.3919e-07	-	-	-	-
TEA012964	33.242	98.5783	1.5612	2.1433e-06	2.4665e-05	-	GO:0006457(protein folding)	-	GO:0043014(alpha-tubulin binding)
TEA018717	16.2051	43.1312	1.4259	0.0039551	0.016857	-	GO:0006952(defense response)	-	-
TEA018715	126.426	329.197	1.3852	1.288e-12	4.6896e-11	-	-	-	GO:0004497(monooxygenase activity),GO:0005506(iron ion binding),GO:0016705(oxidoreductase activity, acting on paired donors, with incorporation or reduction of molecular oxygen),GO:0020037(heme binding)
TEA032089	20.9488	45.4176	1.1078	0.012856	0.044348	-	-	-	GO:0005515(protein binding)
TEA019978	19.865	52.0375	1.3804	0.0051201	0.020835	-	-	-	GO:0005515(protein binding)
TEA032029	74.7647	175.475	1.2239	0.0032568	0.014315	-	GO:0006355(regulation of transcription, DNA-templated)	-	GO:0003700(DNA-binding transcription factor activity),GO:0003677(DNA binding)
TEA031843	28.3637	65.1504	1.1898	0.0033032	0.014489	K14972 PAXIP1, PTIP; PAX-interacting protein 1	-	-	GO:0003713(transcription coactivator activity),GO:0031490(chromatin DNA binding)
TEA011545	40.039	86.3777	1.1041	0.0054049	0.021795	-	GO:0006468(protein phosphorylation)	-	GO:0004672(protein kinase activity),GO:0005524(ATP binding)
TEA014251	9.41694	32.5757	1.8118	0.00087645	0.0047314	K04125 E1.14.11.13; gibberellin 2beta-dioxygenase [EC:1.14.11.13]	-	-	-
TEA033129	18.3573	56.1793	1.6063	0.00014746	0.0010157	-	-	-	-
TEA002504	14.4493	42.6918	1.5541	0.0015091	0.007506	-	-	-	GO:0004869(cysteine-type endopeptidase inhibitor activity)
TEA002507	27.0221	57.2137	1.0763	0.0028939	0.01298	K02260 COX17; cytochrome c oxidase assembly protein subunit 17	-	GO:0005758(mitochondrial intermembrane space)	GO:0005507(copper ion binding),GO:0016531(copper chaperone activity)
TEA002508	1700.54	6606.4	1.9576	1.35e-09	3.014e-08	-	-	-	-
TEA014433	1.03025	21.9584	4.3889	7.6696e-05	0.00057321	-	-	-	-
TEA019713	32.969	115.597	1.8105	4.1089e-09	8.434e-08	K13102 KIN; DNA/RNA-binding protein KIN17	-	-	-
TEA019712	36.4786	84.5106	1.2092	0.0034007	0.014833	-	GO:0006468(protein phosphorylation)	-	GO:0004672(protein kinase activity),GO:0005524(ATP binding)
TEA018376	196.769	484.784	1.2973	2.3721e-10	5.9972e-09	-	-	-	-
TEA015257	94.776	383.598	2.0219	4.9012e-24	6.6655e-22	-	GO:1900150(regulation of defense response to fungus)	-	GO:0046872(metal ion binding)
TEA014389	25.7117	134.65	2.3751	4.1839e-05	0.0003366	-	-	-	-
TEA015251	10.2232	88.8452	3.0891	5.0167e-05	0.00039569	-	-	-	GO:0016787(hydrolase activity)
TEA021956	53.7637	119.877	1.1595	0.0039584	0.016868	-	-	-	-
TEA005726	2.40391	53.2601	4.4484	1.4912e-07	2.2601e-06	-	-	-	GO:0043531(ADP binding)
TEA019024	15.9935	47.1944	1.5856	0.0042226	0.017781	-	GO:0005975(carbohydrate metabolic process)	-	GO:0004553(hydrolase activity, hydrolyzing O-glycosyl compounds),GO:0003824(catalytic activity),GO:0030246(carbohydrate binding)
TEA019023	0.625544	15.9106	4.5416	0.00057681	0.0032967	-	GO:0006468(protein phosphorylation)	-	GO:0004672(protein kinase activity),GO:0005524(ATP binding)
TEA022159	0.625544	8.75499	3.6944	0.012342	0.042893	-	-	-	GO:0008289(lipid binding)
TEA015030	24.4664	100.436	2.0372	3.6716e-05	0.00030068	K00430 E1.11.1.7; peroxidase [EC:1.11.1.7]	GO:0042744(hydrogen peroxide catabolic process),GO:0006979(response to oxidative stress)	-	GO:0004601(peroxidase activity),GO:0020037(heme binding)
TEA018007	81.5162	168.034	1.0444	2.6128e-05	0.00022294	-	GO:0034968(histone lysine methylation)	GO:0005634(nucleus)	GO:0005515(protein binding),GO:0008270(zinc ion binding),GO:0018024(histone-lysine N-methyltransferase activity)
TEA033131	64.3215	177.973	1.466	7.4396e-05	0.0005584	-	-	-	-
TEA033137	568.816	2342.38	2.0408	1.0335e-10	2.7555e-09	-	GO:0006355(regulation of transcription, DNA-templated)	-	GO:0003677(DNA binding)
TEA014817	168.808	420.565	1.3142	2.9634e-07	4.1948e-06	K17098 ANNAT; annexin D	-	-	GO:0005509(calcium ion binding),GO:0005544(calcium-dependent phospholipid binding)
TEA005349	6.78674	111.343	4.0195	1.1598e-08	2.189e-07	-	-	-	GO:0008194(UDP-glycosyltransferase activity)
TEA026523	95.9408	205.901	1.1002	7.097e-07	9.1423e-06	-	-	-	GO:0005515(protein binding)
TEA029800	382.219	774.469	1.0175	9.3129e-07	1.1659e-05	K05894 OPR; 12-oxophytodienoic acid reductase [EC:1.3.1.42]	-	-	GO:0010181(FMN binding),GO:0016491(oxidoreductase activity)
TEA029801	114.792	232.868	1.0185	2.7287e-05	0.00023174	-	-	-	GO:0005515(protein binding)
TEA029804	78.912	260.477	1.7252	7.0729e-06	7.0712e-05	-	-	-	GO:0004497(monooxygenase activity),GO:0005506(iron ion binding),GO:0016705(oxidoreductase activity, acting on paired donors, with incorporation or reduction of molecular oxygen),GO:0020037(heme binding)
TEA019150	88.6815	214.201	1.2696	9.0738e-06	8.8172e-05	K14156 CHK; choline/ethanolamine kinase [EC:2.7.1.32 2.7.1.82]	-	-	-
TEA025144	15.2333	36.5482	1.2572	0.011412	0.040214	-	-	-	GO:0003677(DNA binding)
TEA017856	9.53808	47.5084	2.3226	1.0893e-06	1.3395e-05	-	-	-	GO:0005515(protein binding)
TEA010128	41.2512	466.162	3.5044	3.8619e-05	0.00031477	-	GO:0006412(translation)	GO:0005840(ribosome)	GO:0003735(structural constituent of ribosome)
TEA016134	258.608	644.057	1.3165	8.9605e-11	2.4217e-09	K09955 K09955; uncharacterized protein	-	-	-
TEA027657	40.1885	124.442	1.6291	3.3988e-09	7.0248e-08	-	-	-	-
TEA016137	81.57	206.489	1.3439	2.6157e-07	3.749e-06	-	-	-	GO:0071949(FAD binding)
TEA016131	713.86	1566.47	1.1339	2.7321e-12	9.4069e-11	K23564 EMC3, TMEM111; ER membrane protein complex subunit 3	-	GO:0016020(membrane)	-
TEA000929	8.29074	37.0504	2.1513	0.00023842	0.0015489	K08991 MUS81; crossover junction endonuclease MUS81 [EC:3.1.22.-]	GO:0000737(DNA catabolic process, endonucleolytic),GO:0006302(double-strand break repair)	-	GO:0008821(crossover junction endodeoxyribonuclease activity)
TEA013317	0.625544	10.876	4.0041	0.005015	0.020489	K08679 E5.1.3.6; UDP-glucuronate 4-epimerase [EC:5.1.3.6]	-	-	-
TEA026092	101.683	219.813	1.1154	2.4643e-07	3.5559e-06	K00901 dgkA, DGK; diacylglycerol kinase (ATP) [EC:2.7.1.107]	GO:0007205(protein kinase C-activating G protein-coupled receptor signaling pathway),GO:0007165(signal transduction)	-	GO:0004143(diacylglycerol kinase activity)
TEA026093	41.8443	98.8404	1.2384	6.5181e-05	0.00049675	-	GO:0006355(regulation of transcription, DNA-templated)	GO:0005634(nucleus)	-
TEA033351	47.0217	100.56	1.1013	0.0010857	0.0056637	K15919 HPR2_3; glyoxylate/hydroxypyruvate reductase [EC:1.1.1.79 1.1.1.81]	-	-	GO:0051287(NAD binding),GO:0016616(oxidoreductase activity, acting on the CH-OH group of donors, NAD or NADP as acceptor)
TEA029830	40.7353	90.5973	1.1583	0.0018481	0.008905	-	-	-	-
TEA012387	0	55.8037	8.1644	1.2749e-10	3.3634e-09	K13094 RBM5_10; RNA-binding protein 5/10	-	-	GO:0003676(nucleic acid binding)
TEA006985	40.6568	88.5115	1.1145	0.00044713	0.0026527	K17867 DPH4, DNAJC24; diphthamide biosynthesis protein 4	GO:0017183(peptidyl-diphthamide biosynthetic process from peptidyl-histidine)	-	GO:0046872(metal ion binding)
TEA012385	177.151	445.871	1.328	0.00016554	0.0011251	K14492 ARR-A; two-component response regulator ARR-A family	GO:0000160(phosphorelay signal transduction system),GO:0009736(cytokinin-activated signaling pathway)	-	-
TEA014929	0	40.8403	7.7149	1.917e-09	4.1492e-08	K00705 malQ; 4-alpha-glucanotransferase [EC:2.4.1.25]	GO:0005975(carbohydrate metabolic process)	-	GO:0004134(4-alpha-glucanotransferase activity)
TEA014928	336.166	889.579	1.4045	2.5927e-12	8.9789e-11	K12733 PPIL1; peptidyl-prolyl cis-trans isomerase-like 1 [EC:5.2.1.8]	GO:0000413(protein peptidyl-prolyl isomerization),GO:0006457(protein folding)	-	GO:0003755(peptidyl-prolyl cis-trans isomerase activity)
TEA009073	15.7085	76.2828	2.2907	4.7156e-07	6.3578e-06	K11498 CENPE; centromeric protein E	-	-	-
TEA009072	117.92	405.58	1.7759	6.0129e-09	1.1939e-07	K21776 LIN54; protein lin-54	-	-	GO:0003700(DNA-binding transcription factor activity)
TEA006456	10.849	207.069	4.2278	2.4546e-23	3.1375e-21	-	-	-	-
TEA026413	92.8821	203.169	1.1288	7.2844e-06	7.2657e-05	-	-	-	GO:0008194(UDP-glycosyltransferase activity)
TEA010239	374.089	1066.23	1.511	2.1555e-16	1.3182e-14	-	GO:0006952(defense response)	-	GO:0005515(protein binding)
TEA017928	22.8334	46.1125	1.0164	0.013429	0.045995	-	GO:0080037(negative regulation of cytokinin-activated signaling pathway),GO:2000762(regulation of phenylpropanoid metabolic process)	-	GO:0005515(protein binding)
TEA001240	21.2985	49.8084	1.2126	0.012331	0.042858	-	-	-	-
TEA001717	34.3962	130.845	1.9272	1.9039e-07	2.8124e-06	K16240 SPA1; protein suppressor of PHYA-105 1	GO:0006468(protein phosphorylation),GO:0006355(regulation of transcription, DNA-templated),GO:0009640(photomorphogenesis)	-	GO:0005515(protein binding),GO:0004672(protein kinase activity),GO:0005524(ATP binding),GO:0003700(DNA-binding transcription factor activity)
TEA001246	24.9315	134.19	2.4468	9.8881e-09	1.8975e-07	K19043 RHF; E3 ubiquitin-protein ligase RHF [EC:2.3.2.27]	-	-	GO:0008270(zinc ion binding)
TEA020843	2.93895	111.77	5.2986	1.6053e-15	8.7407e-14	-	-	-	GO:0008194(UDP-glycosyltransferase activity)
TEA022394	38.7149	95.2866	1.3079	0.014131	0.047962	-	GO:0009116(nucleoside metabolic process)	-	GO:0003824(catalytic activity)
TEA022398	0	30.5815	7.2975	2.863e-08	5.0188e-07	-	-	-	-
TEA029163	6.72688	105.831	3.9874	3.3063e-17	2.238e-15	-	-	-	-
TEA010237	95.317	212.254	1.1572	6.2022e-06	6.3045e-05	K00028 E1.1.1.39; malate dehydrogenase (decarboxylating) [EC:1.1.1.39]	-	-	GO:0004471(malate dehydrogenase (decarboxylating) (NAD+) activity),GO:0051287(NAD binding),GO:0004470(malic enzyme activity)
TEA000594	36.4482	118.201	1.703	9.2258e-07	1.1564e-05	K08900 BCS1; mitochondrial chaperone BCS1	-	-	GO:0005524(ATP binding),GO:0016887(ATP hydrolysis activity)
TEA000045	40.3719	121.619	1.5984	0.00069318	0.0038596	-	GO:0006355(regulation of transcription, DNA-templated)	-	GO:0003700(DNA-binding transcription factor activity),GO:0003677(DNA binding)
TEA025027	46.6943	94.4917	1.0128	0.0030972	0.013744	K17508 PTC7, PPTC7; protein phosphatase PTC7 [EC:3.1.3.16]	-	-	-
TEA000040	1.84483	53.0124	4.9024	1.107e-09	2.5207e-08	-	-	-	-
TEA004765	29.7118	86.9445	1.5391	9.182e-05	0.00067207	-	-	-	-
TEA022378	0	29.8874	7.2631	5.353e-08	8.9067e-07	-	GO:0006468(protein phosphorylation),GO:0048544(recognition of pollen)	-	GO:0004672(protein kinase activity),GO:0005524(ATP binding),GO:0004674(protein serine/threonine kinase activity)
TEA028946	15.5088	73.616	2.2233	3.3016e-07	4.6361e-06	-	GO:0006952(defense response)	-	GO:0043531(ADP binding)
TEA029498	0	15.617	6.3277	1.2735e-05	0.00011853	-	-	-	-
TEA021174	31.0231	123.021	1.9812	1.0819e-07	1.6871e-06	-	GO:0006468(protein phosphorylation)	-	GO:0004672(protein kinase activity),GO:0005524(ATP binding)
TEA008616	697.178	1406.64	1.0111	1.5393e-07	2.3213e-06	K11593 ELF2C, AGO; eukaryotic translation initiation factor 2C	-	-	GO:0003676(nucleic acid binding),GO:0005515(protein binding)
TEA012561	0.312772	15.9978	5.3999	0.00012219	0.00086153	-	-	-	-
TEA001883	42.2351	513.014	3.5978	1.8834e-31	4.3149e-29	K11808 ADE2; phosphoribosylaminoimidazole carboxylase [EC:4.1.1.21]	-	-	GO:0005524(ATP binding)
TEA018720	281.698	782.878	1.4716	1.952e-08	3.5235e-07	-	-	-	-
TEA012094	1.37366	65.242	5.5435	6.2968e-11	1.7478e-09	K09284 AP2; AP2-like factor, euAP2 lineage	GO:0006355(regulation of transcription, DNA-templated)	-	GO:0003700(DNA-binding transcription factor activity),GO:0003677(DNA binding)
TEA030738	114.766	256.985	1.1678	4.3064e-05	0.00034515	-	-	-	-
TEA009184	0	5.97321	4.9402	0.0060487	0.023823	-	-	-	GO:0003677(DNA binding)
TEA025874	21.9163	54.6373	1.3015	0.0043605	0.018255	-	-	-	-
TEA021577	69.3857	142.167	1.0402	0.0014163	0.0071132	K12818 DHX8, PRP22; ATP-dependent RNA helicase DHX8/PRP22 [EC:3.6.4.13]	-	-	GO:0004386(helicase activity)
TEA026707	963.864	2264.85	1.2318	3.6019e-07	5.0222e-06	-	-	-	-
TEA021570	34.6726	169.507	2.2729	8.0401e-10	1.8766e-08	-	-	-	-
TEA020153	76.0088	155.476	1.036	0.00048778	0.0028553	-	GO:0006479(protein methylation)	-	GO:0008276(protein methyltransferase activity)
TEA004586	0	277.943	10.481	2.5646e-18	1.9485e-16	K14050 RABGGTA; geranylgeranyl transferase type-2 subunit alpha [EC:2.5.1.60]	-	-	GO:0005515(protein binding)
TEA020626	12.8866	103.472	2.9836	4.7988e-12	1.5845e-10	-	-	-	-
TEA015822	499.355	1180.88	1.241	1.8732e-09	4.0693e-08	-	-	-	-
TEA025272	11.5705	31.3528	1.4376	0.0056887	0.022706	K01726 GAMMACA; gamma-carbonic anhydrase [EC:4.2.1.-]	-	GO:0005634(nucleus)	-
TEA015825	11.7009	31.0453	1.4146	0.0067735	0.026101	-	GO:0007142(male meiosis II)	-	-
TEA004615	64.5467	186.511	1.5315	8.3482e-06	8.1938e-05	-	-	-	GO:0005515(protein binding)
TEA004348	2.1894	30.1963	3.702	0.00015591	0.0010648	-	-	-	-
TEA030674	46.399	264.127	2.5213	1.2815e-16	8.1034e-15	K00869 E2.7.1.36, MVK, mvaK1; mevalonate kinase [EC:2.7.1.36]	GO:0008299(isoprenoid biosynthetic process)	GO:0005737(cytoplasm)	GO:0005524(ATP binding),GO:0004496(mevalonate kinase activity)
TEA016712	12.099	34.2722	1.4944	0.0033228	0.01456	-	GO:0006468(protein phosphorylation)	-	GO:0004672(protein kinase activity),GO:0005524(ATP binding)
TEA017668	38.2689	257.515	2.7331	7.2673e-15	3.6685e-13	K14565 NOP58; nucleolar protein 58	-	GO:0031428(box C/D RNP complex),GO:0032040(small-subunit processome)	GO:0030515(snoRNA binding)
TEA022970	22.9197	75.93	1.711	0.00098644	0.0052212	-	GO:0006351(transcription, DNA-templated),GO:0032502(developmental process)	GO:0005634(nucleus)	-
TEA033846	1.22187	40.8318	5.2173	2.5121e-06	2.8201e-05	-	GO:0009116(nucleoside metabolic process)	-	GO:0003824(catalytic activity)
TEA020717	2.50361	246.521	6.6484	3.6163e-27	6.017e-25	-	-	-	GO:0005515(protein binding)
TEA020711	386.985	2641.47	2.7706	5.2287e-13	2.0068e-11	-	-	-	-
TEA001661	0	273.231	10.457	1.127e-17	8.1667e-16	K01641 E2.3.3.10; hydroxymethylglutaryl-CoA synthase [EC:2.3.3.10]	GO:0006084(acetyl-CoA metabolic process),GO:0010142(farnesyl diphosphate biosynthetic process, mevalonate pathway)	-	GO:0004421(hydroxymethylglutaryl-CoA synthase activity),GO:0016746(acyltransferase activity)
TEA004291	135.342	443.044	1.7048	4.4229e-12	1.4653e-10	-	-	-	-
TEA022704	5710.66	19199.3	1.7492	4.9317e-09	9.9377e-08	-	-	-	-
TEA029232	195.692	463.953	1.2431	2.1342e-09	4.5663e-08	-	-	-	GO:0043169(cation binding)
TEA010490	34.6658	180.778	2.3828	2.2824e-10	5.8001e-09	-	-	-	-
TEA023312	22.1134	78.1812	1.8232	2.9959e-07	4.2348e-06	-	-	-	-
TEA017916	320.805	1013.33	1.6574	5.3899e-05	0.00042122	K00759 APRT, apt; adenine phosphoribosyltransferase [EC:2.4.2.7]	GO:0006168(adenine salvage)	GO:0005737(cytoplasm)	GO:0003999(adenine phosphoribosyltransferase activity)
TEA021008	43.428	115.586	1.4165	0.00099474	0.0052566	-	-	GO:0016021(integral component of membrane)	GO:0016757(glycosyltransferase activity)
TEA007235	24.1699	50.5859	1.0585	0.009878	0.035686	K11699 RDR, RDRP; RNA-dependent RNA polymerase [EC:2.7.7.48]	-	-	GO:0003968(RNA-directed 5'-3' RNA polymerase activity)
TEA007239	23.3633	84.4733	1.8612	1.5169e-07	2.2944e-06	K10756 RFC3_5; replication factor C subunit 3/5	-	-	-
TEA000918	15.2373	127.844	3.0782	3.5285e-16	2.0893e-14	-	-	-	GO:0005515(protein binding)
TEA022707	264.549	629.759	1.2513	4.8265e-05	0.00038282	-	GO:0006468(protein phosphorylation)	-	GO:0004672(protein kinase activity),GO:0005515(protein binding),GO:0005524(ATP binding)
TEA007583	57.7338	134.307	1.2148	4.6722e-06	4.8998e-05	-	GO:0006352(DNA-templated transcription, initiation),GO:0070897(transcription preinitiation complex assembly),GO:0006383(transcription by RNA polymerase III)	GO:0000126(transcription factor TFIIIB complex)	GO:0000995(RNA polymerase III general transcription initiation factor activity)
TEA007582	8.84982	177.916	4.3002	4.9362e-28	8.6479e-26	K06874 K06874; zinc finger protein	-	-	GO:0008270(zinc ion binding)
TEA016756	1.90871	15.8734	3.1296	0.0017628	0.0085691	-	GO:0055085(transmembrane transport)	-	GO:0035673(oligopeptide transmembrane transporter activity)
TEA030072	8.38669	79.2076	3.274	8.3108e-12	2.6304e-10	-	-	-	-
TEA021392	16.3858	488.126	4.8779	3.2607e-20	3.0539e-18	-	-	-	-
TEA028725	59.4873	252.19	2.0747	5.948e-09	1.1842e-07	K01897 ACSL, fadD; long-chain acyl-CoA synthetase [EC:6.2.1.3]	GO:0006631(fatty acid metabolic process)	-	GO:0004467(long-chain fatty acid-CoA ligase activity)
TEA026871	0.312772	21.7829	5.8467	1.632e-05	0.00014747	-	-	-	-
TEA021394	23.0786	55.1812	1.2642	0.0026336	0.012008	-	-	-	GO:0003676(nucleic acid binding),GO:0004527(exonuclease activity)
TEA000629	642.248	2285.95	1.831	1.7507e-14	8.3695e-13	K02938 RP-L8e, RPL8; large subunit ribosomal protein L8e	GO:0006412(translation)	GO:0005840(ribosome)	GO:0003735(structural constituent of ribosome)
TEA003931	0	351.865	10.821	3.136e-19	2.6609e-17	K05658 ABCB1, CD243; ATP-binding cassette, subfamily B (MDR/TAP), member 1 [EC:7.6.2.2]	GO:0055085(transmembrane transport)	GO:0016021(integral component of membrane)	GO:0005524(ATP binding),GO:0140359(ABC-type transporter activity)
TEA003936	153.858	338.058	1.1323	1.9528e-07	2.8749e-06	-	-	-	-
TEA000621	31.4862	183.607	2.5364	5.1974e-06	5.3825e-05	-	-	-	GO:0004497(monooxygenase activity),GO:0005506(iron ion binding),GO:0016705(oxidoreductase activity, acting on paired donors, with incorporation or reduction of molecular oxygen),GO:0020037(heme binding)
TEA009523	4.32038	19.6471	2.2025	0.011745	0.041152	-	-	-	-
TEA009522	14.1366	37.4745	1.3992	0.0084187	0.031205	-	-	-	-
TEA000625	118.036	347.218	1.5558	2.2175e-08	3.9689e-07	-	-	-	GO:0004497(monooxygenase activity),GO:0005506(iron ion binding),GO:0016705(oxidoreductase activity, acting on paired donors, with incorporation or reduction of molecular oxygen),GO:0020037(heme binding)
TEA011838	3.0667	724.776	8.0009	1.4882e-45	7.7761e-43	K06636 SMC1; structural maintenance of chromosome 1	-	-	-
TEA028057	0	13.6398	6.1336	4.0307e-05	0.00032559	-	-	-	GO:0003824(catalytic activity),GO:0051536(iron-sulfur cluster binding)
TEA023438	0.814582	43.7487	5.9428	1.3212e-07	2.0211e-06	-	GO:0006812(cation transport),GO:0055085(transmembrane transport)	GO:0016021(integral component of membrane)	GO:0015299(solute:proton antiporter activity),GO:0003676(nucleic acid binding)
TEA006504	165.324	403.352	1.2828	1.5378e-07	2.3202e-06	-	-	-	-
TEA023434	3.31158	29.2398	3.0976	8.6449e-05	0.00063746	-	-	-	-
TEA007055	34.2849	385.412	3.4813	1.2673e-16	8.0477e-15	K01087 otsB; trehalose 6-phosphate phosphatase [EC:3.1.3.12]	GO:0005992(trehalose biosynthetic process)	-	GO:0004805(trehalose-phosphatase activity),GO:0003824(catalytic activity)
TEA007056	332.413	817.92	1.2983	1.2902e-14	6.2684e-13	-	-	-	GO:0008194(UDP-glycosyltransferase activity)
TEA007052	90.8638	215.057	1.2425	3.8005e-07	5.2598e-06	-	-	-	-
TEA010835	82.7009	378.355	2.2002	9.8892e-10	2.2714e-08	K00059 fabG, OAR1; 3-oxoacyl-[acyl-carrier protein] reductase [EC:1.1.1.100]	-	-	GO:0016491(oxidoreductase activity)
TEA002994	7.35242	27.8796	1.9229	0.0022444	0.010501	K17867 DPH4, DNAJC24; diphthamide biosynthesis protein 4	GO:0017183(peptidyl-diphthamide biosynthetic process from peptidyl-histidine)	-	GO:0046872(metal ion binding)
TEA025491	50.9685	191.361	1.9025	8.6461e-14	3.776e-12	-	-	-	-
TEA000828	3.25431	28.4011	3.1548	1.7946e-05	0.00016032	-	-	-	-
TEA024388	50.6809	215.039	2.0758	2.5021e-11	7.3782e-10	-	-	-	-
TEA008320	1.03025	15.6807	3.9045	0.0010421	0.0054663	-	GO:0006979(response to oxidative stress)	-	GO:0004601(peroxidase activity),GO:0020037(heme binding)
TEA005407	0	31.5511	7.3423	2.8445e-08	4.9951e-07	-	GO:0032456(endocytic recycling),GO:0042147(retrograde transport, endosome to Golgi)	GO:1990745(EARP complex)	-
TEA005403	0	126.013	9.34	2.5335e-14	1.1977e-12	K01738 cysK; cysteine synthase [EC:2.5.1.47]	-	-	-
TEA002755	22.2374	52.8217	1.2587	0.0040517	0.0172	K16297 SCPL-II; serine carboxypeptidase-like clade II [EC:3.4.16.-]	GO:0006508(proteolysis)	-	GO:0004185(serine-type carboxypeptidase activity)
TEA002972	0.312772	46.219	6.9313	1.1041e-07	1.7207e-06	-	-	-	-
TEA005409	152.79	323.91	1.081	1.0338e-07	1.6197e-06	-	-	-	GO:0005515(protein binding)
TEA002977	0	28.1784	7.1788	7.4809e-08	1.2096e-06	K21797 SAC1, SACM1L; phosphatidylinositol 4-phosphatase [EC:3.1.3.-]	-	-	GO:0016791(phosphatase activity)
TEA006470	0	5.60721	4.8504	0.0072125	0.027469	-	-	-	-
TEA023898	86.2278	184.307	1.0925	3.3078e-05	0.00027473	-	-	-	-
TEA011724	0	56.5232	8.1835	7.4775e-11	2.0602e-09	K10523 SPOP; speckle-type POZ protein	-	-	-
TEA002190	0	8.11863	5.384	0.0011532	0.0059512	-	-	-	-
TEA013379	9.85086	77.9076	2.9858	1.6114e-11	4.8723e-10	K14050 RABGGTA; geranylgeranyl transferase type-2 subunit alpha [EC:2.5.1.60]	GO:0018342(protein prenylation)	-	GO:0008318(protein prenyltransferase activity),GO:0005515(protein binding)
TEA031078	192.132	801.74	2.0587	3.5002e-33	8.8345e-31	K01061 E3.1.1.45; carboxymethylenebutenolidase [EC:3.1.1.45]	-	-	GO:0016787(hydrolase activity)
TEA031077	70.2424	190.573	1.4339	3.3033e-07	4.6363e-06	-	-	-	GO:0016787(hydrolase activity)
TEA023946	2.93895	48.1078	4.063	1.1189e-05	0.00010616	-	-	-	-
TEA011216	1.62916	14.391	3.2537	0.0070627	0.027016	-	GO:0048544(recognition of pollen),GO:0006468(protein phosphorylation)	-	GO:0004674(protein serine/threonine kinase activity),GO:0004672(protein kinase activity),GO:0005524(ATP binding)
TEA032257	151.242	325.135	1.0998	2.7364e-07	3.9032e-06	-	-	-	GO:0008270(zinc ion binding)
TEA008851	54.509	118.445	1.1184	5.9914e-05	0.00046253	K22390 ACP7; acid phosphatase type 7	-	-	GO:0003993(acid phosphatase activity),GO:0046872(metal ion binding)
TEA005572	0	6.86075	5.1413	0.0035225	0.015275	-	GO:0015671(oxygen transport)	-	GO:0019825(oxygen binding),GO:0020037(heme binding),GO:0005344(oxygen carrier activity)
TEA011211	6.9119	26.0596	1.9042	0.0015032	0.0074815	-	GO:0006468(protein phosphorylation)	-	GO:0004672(protein kinase activity),GO:0005524(ATP binding)
TEA023767	25.5685	189.504	2.8992	3.1433e-09	6.533e-08	K00873 PK, pyk; pyruvate kinase [EC:2.7.1.40]	GO:0006096(glycolytic process)	-	GO:0000287(magnesium ion binding),GO:0004743(pyruvate kinase activity),GO:0030955(potassium ion binding),GO:0003824(catalytic activity)
TEA011860	793.445	1946.2	1.2938	2.61e-07	3.7426e-06	K15979 SND1; staphylococcal nuclease domain-containing protein 1	GO:0031047(gene silencing by RNA)	GO:0016442(RISC complex)	-
TEA008401	14.9818	39.4823	1.3942	0.0020223	0.0096136	-	-	-	-
TEA023091	1.5945	17.3899	3.3647	0.00097942	0.0051922	-	GO:0006468(protein phosphorylation),GO:0048544(recognition of pollen)	-	GO:0004672(protein kinase activity),GO:0004674(protein serine/threonine kinase activity),GO:0005524(ATP binding)
TEA010719	40.1671	153.777	1.9384	7.086e-08	1.1495e-06	-	-	-	GO:0043531(ADP binding)
TEA010712	5.63017	23.3504	2.0568	0.0012052	0.0061846	-	-	-	-
TEA010713	0	71.0894	8.5139	9.0986e-12	2.8552e-10	K01887 RARS, argS; arginyl-tRNA synthetase [EC:6.1.1.19]	GO:0006420(arginyl-tRNA aminoacylation)	-	GO:0004814(arginine-tRNA ligase activity),GO:0005524(ATP binding)
TEA024528	88.0889	297.919	1.7525	1.5232e-11	4.6433e-10	-	GO:0006952(defense response)	-	-
TEA028249	174.245	353.473	1.0181	0.00076098	0.0041847	-	GO:0006355(regulation of transcription, DNA-templated)	-	GO:0003700(DNA-binding transcription factor activity),GO:0043565(sequence-specific DNA binding)
TEA009986	8.82061	98.5581	3.4887	3.4899e-16	2.0705e-14	K12863 CWC15; protein CWC15	GO:0000398(mRNA splicing, via spliceosome)	GO:0005681(spliceosomal complex)	-
TEA005979	170.03	548.02	1.6901	8.3829e-22	9.386e-20	K14844 PUF6; pumilio homology domain family member 6	-	-	GO:0003723(RNA binding)
TEA014484	3.0667	24.106	3.0402	0.00047893	0.0028101	K14638 SLC15A3_4, PHT; solute carrier family 15 (peptide/histidine transporter), member 3/4	GO:0055085(transmembrane transport),GO:0006857(oligopeptide transport)	GO:0016020(membrane)	GO:0022857(transmembrane transporter activity)
TEA014485	27.4918	88.4487	1.6755	1.4737e-06	1.7556e-05	-	-	-	-
TEA008586	0.686832	24.3646	5.1225	2.1978e-05	0.00019168	-	GO:0006508(proteolysis)	GO:0005759(mitochondrial matrix)	GO:0004252(serine-type endopeptidase activity)
TEA015626	34.9098	87.4856	1.3347	2.7362e-05	0.00023224	K17434 MRPL53; large subunit ribosomal protein L53	-	-	-
TEA005750	23.2691	63.2246	1.4553	0.0030123	0.013425	-	-	-	-
TEA033231	25.8626	77.03	1.5613	7.4052e-05	0.00055624	-	GO:0006355(regulation of transcription, DNA-templated)	-	GO:0003677(DNA binding)
TEA032637	0	6.24358	5.0052	0.0042172	0.017765	-	GO:0006468(protein phosphorylation)	-	GO:0004672(protein kinase activity),GO:0005524(ATP binding),GO:0004713(protein tyrosine kinase activity)
TEA014715	0	28.6768	7.2048	6.6675e-08	1.0887e-06	-	GO:0006468(protein phosphorylation)	-	GO:0004714(transmembrane receptor protein tyrosine kinase activity),GO:0004672(protein kinase activity),GO:0005524(ATP binding)
TEA024752	8.69	63.0768	2.827	0.00019859	0.0013229	-	-	-	-
TEA031850	126.17	259.265	1.0425	3.9696e-05	0.00032162	K10357 MYO5; myosin V	GO:0007015(actin filament organization)	GO:0016459(myosin complex)	GO:0005515(protein binding),GO:0003774(motor activity),GO:0005524(ATP binding)
TEA007825	2.6554	13.7939	2.3369	0.014693	0.049491	-	GO:0006468(protein phosphorylation)	-	GO:0004672(protein kinase activity),GO:0005524(ATP binding),GO:0005515(protein binding)
TEA007826	112.497	413.779	1.8767	2.3831e-19	2.0454e-17	-	-	-	-
TEA007827	14.6266	222.526	3.907	7.9061e-21	7.695e-19	-	-	-	GO:0005515(protein binding)
TEA031698	0	44.2916	7.8319	1.0315e-09	2.3595e-08	-	-	-	-
TEA010001	3.19303	32.9769	3.3805	4.7784e-05	0.0003792	K17086 TM9SF2_4; transmembrane 9 superfamily member 2/4	-	GO:0016021(integral component of membrane)	-
TEA012112	44.2199	110.276	1.3099	9.554e-05	0.00069589	K24193 STP; MFS transporter, SP family, sugar:H+ symporter	GO:0015749(monosaccharide transmembrane transport),GO:0055085(transmembrane transport)	GO:0016020(membrane),GO:0016021(integral component of membrane)	GO:0022857(transmembrane transporter activity),GO:0015144(carbohydrate transmembrane transporter activity),GO:0015145(monosaccharide transmembrane transporter activity)
TEA023360	12.9746	90.7132	2.7729	1.8195e-09	3.9597e-08	-	GO:0006468(protein phosphorylation)	-	GO:0004672(protein kinase activity),GO:0005524(ATP binding)
TEA019704	30.8701	82.7712	1.424	7.9596e-06	7.8523e-05	-	-	GO:0005643(nuclear pore)	GO:0017056(structural constituent of nuclear pore)
TEA019705	0	13.2733	6.0919	0.00022268	0.0014652	-	-	-	GO:0043531(ADP binding)
TEA021617	4.87946	18.9361	1.955	0.0096764	0.035079	K22184 BRD9; bromodomain-containing protein 9	-	-	GO:0005515(protein binding)
TEA006791	82.4556	472.486	2.5148	9.2583e-08	1.4675e-06	K18819 GOLS; inositol 3-alpha-galactosyltransferase [EC:2.4.1.123]	-	-	GO:0016757(glycosyltransferase activity)
TEA014390	216.29	470.935	1.1244	8.9157e-05	0.00065467	-	-	-	GO:0046872(metal ion binding)
TEA014391	5.87505	120.161	4.292	1.9281e-15	1.0365e-13	-	-	-	-
TEA027422	48.4142	496.78	3.3575	0.0045172	0.01879	K23678 PQLC2, SLC66A1, LAAT1; solute carrier family 66 (lysosomal lysine-arginine transporter), member 1	-	-	-
TEA027935	18.6073	67.9695	1.8506	2.1632e-05	0.0001891	-	-	-	-
TEA022147	84.1911	193.519	1.2023	0.00038001	0.0023079	-	GO:0019953(sexual reproduction)	GO:0005576(extracellular region)	-
TEA027933	135.315	315.519	1.2162	1.2145e-05	0.00011382	-	GO:0006508(proteolysis)	-	GO:0005515(protein binding),GO:0004252(serine-type endopeptidase activity),GO:0008236(serine-type peptidase activity)
TEA022418	40.7929	91.6602	1.1724	0.0071189	0.0272	K14572 MDN1, REA1; midasin	-	-	GO:0005524(ATP binding),GO:0016887(ATP hydrolysis activity)
TEA011283	2.18825	68.7815	5.0206	2.1584e-12	7.554e-11	-	-	-	-
TEA011281	0	9.3372	5.5863	0.00043511	0.0025949	-	-	-	GO:0008168(methyltransferase activity)
TEA033697	18.4185	118.134	2.6748	5.5e-14	2.4744e-12	-	-	-	GO:0003676(nucleic acid binding)
TEA015286	128.422	262.389	1.0294	0.0048317	0.01986	K14792 RRP5, PDCD11; rRNA biogenesis protein RRP5	GO:0006364(rRNA processing)	-	GO:0003676(nucleic acid binding)
TEA015284	27.4947	509.79	4.2184	6.1217e-66	7.5968e-63	K01240 URH1; uridine nucleosidase [EC:3.2.2.3]	-	GO:0016021(integral component of membrane)	GO:0016799(hydrolase activity, hydrolyzing N-glycosyl compounds),GO:0061630(ubiquitin protein ligase activity)
TEA015281	92.8898	197.761	1.0834	0.00026882	0.0017189	K14319 RANGAP1; Ran GTPase-activating protein 1	-	-	GO:0005096(GTPase activator activity),GO:0005515(protein binding)
TEA019949	0	9.06683	5.5431	0.00051146	0.0029757	-	GO:0042545(cell wall modification)	-	GO:0030599(pectinesterase activity),GO:0004497(monooxygenase activity),GO:0005506(iron ion binding),GO:0016705(oxidoreductase activity, acting on paired donors, with incorporation or reduction of molecular oxygen),GO:0020037(heme binding)
TEA014803	54.8043	665.66	3.6072	1.06e-43	4.9327e-41	-	GO:0006486(protein glycosylation)	GO:0016020(membrane)	GO:0016758(hexosyltransferase activity)
TEA029838	0	15.9691	6.3595	1.0775e-05	0.00010272	-	-	-	-
TEA009321	5.81921	32.4693	2.5091	5.2082e-05	0.00040841	-	-	-	GO:0003924(GTPase activity),GO:0005525(GTP binding)
TEA011448	76.6435	320.146	2.0574	3.7199e-13	1.4578e-11	-	GO:0006468(protein phosphorylation)	-	GO:0005524(ATP binding),GO:0004672(protein kinase activity)
TEA002403	90.0775	180.132	1.0014	4.1253e-05	0.00033233	K02880 RP-L17e, RPL17; large subunit ribosomal protein L17e	GO:0006412(translation)	GO:0005840(ribosome),GO:0015934(large ribosomal subunit)	GO:0003735(structural constituent of ribosome)
TEA007912	1.22187	16.2267	3.8736	0.0010459	0.0054823	-	GO:0016042(lipid catabolic process)	-	GO:0016787(hydrolase activity)
TEA014809	35.6175	143.681	1.9976	4.1163e-09	8.4433e-08	K00430 E1.11.1.7; peroxidase [EC:1.11.1.7]	GO:0006979(response to oxidative stress),GO:0042744(hydrogen peroxide catabolic process)	-	GO:0004601(peroxidase activity),GO:0020037(heme binding)
TEA019142	78.1101	352.13	2.1741	3.4381e-17	2.3167e-15	-	-	-	-
TEA013625	2.18825	15.7095	2.8696	0.0063986	0.024957	K10290 FBXO3; F-box protein 3	-	-	-
TEA027735	14.781	239.191	3.9939	3.9193e-16	2.3024e-14	-	GO:0006355(regulation of transcription, DNA-templated)	-	GO:0003700(DNA-binding transcription factor activity)
TEA030244	1055.91	2237.47	1.0831	1.9163e-06	2.2329e-05	-	-	-	-
TEA022708	33.1552	182.335	2.4508	2.2459e-16	1.3651e-14	K09560 ST13; suppressor of tumorigenicity protein 13	-	-	GO:0003824(catalytic activity),GO:0005515(protein binding)
TEA019458	62.3938	162.389	1.3795	6.702e-06	6.7502e-05	-	-	-	GO:0070300(phosphatidic acid binding)
TEA012158	0	14.4718	6.2167	2.1894e-05	0.00019105	-	GO:0006468(protein phosphorylation),GO:0007166(cell surface receptor signaling pathway)	-	GO:0004672(protein kinase activity),GO:0005524(ATP binding)
TEA030131	9.69648	26.0661	1.4392	0.014575	0.049172	K02964 RP-S18e, RPS18; small subunit ribosomal protein S18e	GO:0006412(translation)	GO:0005840(ribosome)	GO:0003723(RNA binding),GO:0003735(structural constituent of ribosome),GO:0003676(nucleic acid binding)
TEA022700	68.0218	170.319	1.3251	0.00026994	0.0017249	-	-	-	-
TEA012405	27.0155	68.9025	1.3386	0.00050866	0.0029623	-	-	-	GO:0005524(ATP binding)
TEA012152	0	138.606	9.4776	6.17e-15	3.1358e-13	K20367 ERGIC3, ERV46; endoplasmic reticulum-Golgi intermediate compartment protein 3	-	-	-
TEA013978	2623.29	6515.19	1.3123	1.3614e-06	1.6403e-05	K00457 HPD, hppD; 4-hydroxyphenylpyruvate dioxygenase [EC:1.13.11.27]	GO:0009072(aromatic amino acid family metabolic process)	-	GO:0003868(4-hydroxyphenylpyruvate dioxygenase activity),GO:0016701(oxidoreductase activity, acting on single donors with incorporation of molecular oxygen)
TEA029959	2.37586	12.899	2.4136	0.0098648	0.035651	K13199 SERBP1; plasminogen activator inhibitor 1 RNA-binding protein	-	-	GO:0003723(RNA binding)
TEA012479	0	213.445	10.101	1.421e-16	8.891e-15	-	-	-	-
TEA016899	30.8701	61.8907	1.0043	0.0041578	0.017552	-	-	-	GO:0005515(protein binding)
TEA020854	0	39.8653	7.679	2.8279e-09	5.9313e-08	-	GO:0006535(cysteine biosynthetic process from serine)	-	GO:0005507(copper ion binding)
TEA020852	38.248	82.4595	1.1082	0.0015256	0.0075753	K20536 MPK3; mitogen-activated protein kinase 3 [EC:2.7.11.24]	GO:0006468(protein phosphorylation)	-	GO:0004672(protein kinase activity),GO:0005524(ATP binding),GO:0004707(MAP kinase activity)
TEA010223	0	21.2369	6.7712	7.5512e-07	9.6689e-06	-	GO:0006468(protein phosphorylation)	-	GO:0004672(protein kinase activity),GO:0005524(ATP binding)
TEA010226	6.75494	46.4933	2.7954	1.4371e-07	2.1883e-06	-	GO:0006468(protein phosphorylation),GO:0048544(recognition of pollen)	-	GO:0004674(protein serine/threonine kinase activity),GO:0004672(protein kinase activity),GO:0005524(ATP binding)
[truncated: 478 more rows]

## Sheet: FWH_vs_FWM.DEG_down.Annotation
Table S5 Identification of differentially expressed genes (DEGs) in different groups （FWH_vs_FWM.DEG_down.Annotation）
GeneID	FWH_readcount	FWM_readcount	log2FoldChange	pval	padj	KeggOrtholog	BiologicalProcess	CellularComponent	MolecularFunction
TEA026586	250.153	92.0391	-1.441	0.00092264	0.0049423	-	-	-	-
TEA022023	141.967	5.99023	-4.5731	9.5376e-23	1.1594e-20	-	-	-	-
TEA015028	276.209	129.052	-1.0981	1.9815e-07	2.9128e-06	-	-	-	GO:0005515(protein binding)
TEA022756	13.2662	0	-6.2602	3.1526e-05	0.00026301	-	-	-	-
TEA022754	190.434	35.0864	-2.4354	2.2342e-08	3.9917e-07	-	-	-	-
TEA015765	60.0512	0.326694	-7.4807	2.187e-09	4.6725e-08	K12604 CNOT1, NOT1; CCR4-NOT transcription complex subunit 1	GO:0017148(negative regulation of translation)	GO:0030015(CCR4-NOT core complex)	-
TEA016317	761.637	372.566	-1.0329	8.2943e-07	1.0516e-05	-	GO:0006468(protein phosphorylation)	-	GO:0004672(protein kinase activity),GO:0005524(ATP binding)
TEA027053	126.452	9.88846	-3.671	1.3731e-05	0.00012692	-	-	-	-
TEA009039	22.8309	7.20881	-1.6642	0.0060916	0.023965	-	-	-	-
TEA012692	96.4905	22.2157	-2.1178	1.4001e-07	2.1329e-06	-	-	-	-
TEA026454	142.302	71.2763	-1.0001	0.0088575	0.032564	K21198 NAPG, SNAPG; gamma-soluble NSF attachment protein	GO:0006886(intracellular protein transport)	-	GO:0005515(protein binding)
TEA020882	106.799	32.0853	-1.7303	1.1767e-07	1.8244e-06	-	-	-	-
TEA027188	19.3236	0	-6.81	1.1843e-06	1.4461e-05	-	-	-	-
TEA027181	2439.32	506.709	-2.2669	5.2076e-44	2.5016e-41	K19040 ATL76S; E3 ubiquitin-protein ligase ATL10/75/76/77/78 [EC:2.3.2.27]	-	-	-
TEA008572	319.529	132.244	-1.271	3.9179e-06	4.2095e-05	K07199 PRKAB; 5'-AMP-activated protein kinase, regulatory beta subunit	-	-	GO:0005515(protein binding)
TEA008570	42.885	5.57317	-2.9331	0.00010447	0.00075155	-	GO:0006355(regulation of transcription, DNA-templated)	-	GO:0003700(DNA-binding transcription factor activity)
TEA017795	85.2636	40.2579	-1.081	0.0024196	0.011201	K07904 RAB11A; Ras-related protein Rab-11A	-	-	GO:0003924(GTPase activity),GO:0005525(GTP binding)
TEA027475	357.104	85.7615	-2.0561	6.1997e-05	0.00047508	K11498 CENPE; centromeric protein E	-	-	-
TEA022112	2321.93	812.602	-1.5143	3.3468e-07	4.6863e-06	-	-	-	GO:0016491(oxidoreductase activity)
TEA008741	667.499	320.85	-1.0561	2.4718e-05	0.00021283	K05391 CNGC; cyclic nucleotide gated channel, plant	GO:0006811(ion transport),GO:0055085(transmembrane transport)	GO:0016020(membrane)	GO:0005216(ion channel activity)
TEA021132	172.016	85.4662	-1.008	0.00032247	0.0020063	-	GO:0009640(photomorphogenesis)	-	GO:0005515(protein binding)
TEA009583	103.578	43.8306	-1.2357	0.0022059	0.01035	-	-	-	GO:0004497(monooxygenase activity),GO:0005506(iron ion binding),GO:0016705(oxidoreductase activity, acting on paired donors, with incorporation or reduction of molecular oxygen),GO:0020037(heme binding)
TEA030457	244.244	9.95963	-4.6146	1.258e-05	0.00011745	-	GO:0009060(aerobic respiration)	GO:0016021(integral component of membrane)	GO:0004129(cytochrome-c oxidase activity),GO:0020037(heme binding)
TEA022334	870.835	399.774	-1.1223	2.2117e-06	2.5334e-05	-	-	-	-
TEA009786	984.818	488.701	-1.0109	9.0317e-14	3.9269e-12	-	-	-	-
TEA033416	25.8363	6.20953	-2.0494	0.00084637	0.0045915	-	-	-	-
TEA004211	4456.83	2175.08	-1.0347	0.00020461	0.0013593	K02881 RP-L18, MRPL18, rplR; large subunit ribosomal protein L18	GO:0006355(regulation of transcription, DNA-templated),GO:0006412(translation)	GO:0016602(CCAAT-binding factor complex),GO:0005840(ribosome)	GO:0046982(protein heterodimerization activity),GO:0001228(DNA-binding transcription activator activity, RNA polymerase II-specific),GO:0003735(structural constituent of ribosome)
TEA011096	723.147	194.005	-1.8982	1.7143e-30	3.6997e-28	-	GO:0006355(regulation of transcription, DNA-templated),GO:0009658(chloroplast organization)	-	-
TEA009149	166.302	71.5004	-1.2153	3.3496e-07	4.6873e-06	K08505 SFT1; protein transport protein SFT1	GO:0015031(protein transport)	GO:0030173(integral component of Golgi membrane)	-
TEA011099	41.2752	15.3519	-1.4248	0.004979	0.020375	-	-	-	GO:0016628(oxidoreductase activity, acting on the CH-CH group of donors, NAD or NADP as acceptor)
TEA016991	31.8443	0.906735	-5.0957	9.8264e-07	1.223e-05	-	GO:0006952(defense response)	-	GO:0043531(ADP binding)
TEA027693	1065.37	354.014	-1.5886	7.9704e-09	1.5546e-07	-	-	-	GO:0003824(catalytic activity)
TEA015006	157.966	39.3016	-2.0078	1.4342e-11	4.3992e-10	-	-	-	GO:0008171(O-methyltransferase activity),GO:0008168(methyltransferase activity),GO:0046983(protein dimerization activity)
TEA011255	324.126	96.3857	-1.7475	7.3742e-07	9.4626e-06	-	-	-	-
TEA013909	2351.72	907.994	-1.3725	1.4871e-06	1.7702e-05	K09838 ZEP, ABA1; zeaxanthin epoxidase [EC:1.14.15.21]	GO:0009688(abscisic acid biosynthetic process)	GO:0009507(chloroplast),GO:0016020(membrane)	GO:0052662(zeaxanthin epoxidase activity),GO:0071949(FAD binding),GO:0005515(protein binding)
TEA010300	9.17206	0	-5.7211	0.0013324	0.0067464	-	-	-	-
TEA026054	72.8382	7.88664	-3.2159	7.7257e-12	2.4636e-10	K13250 SSR2; translocon-associated protein subunit beta	-	-	-
TEA004129	132.86	43.6676	-1.6012	7.4457e-05	0.00055843	-	-	-	-
TEA026057	80.5051	9.31584	-3.1055	1.1078e-10	2.9433e-09	-	-	-	-
TEA004308	36.3115	6.14144	-2.5546	0.0015711	0.0077691	-	-	-	-
TEA010906	121.002	46.824	-1.3649	0.00016839	0.0011408	K24195 XPR1, PHO1; xenotropic and polytropic retrovirus receptor 1	-	GO:0016021(integral component of membrane)	-
TEA004657	52.6868	13.0502	-2.004	3.8972e-05	0.00031714	K14175 NES1; (3S,6E)-nerolidol synthase [EC:4.2.3.48]	GO:0016102(diterpenoid biosynthetic process)	-	GO:0010333(terpene synthase activity),GO:0016829(lyase activity),GO:0000287(magnesium ion binding)
TEA025236	568.859	162.158	-1.8096	0.00046441	0.0027352	-	-	-	GO:0004857(enzyme inhibitor activity)
TEA030635	12938.5	2450.63	-2.4004	3.0362e-09	6.3325e-08	K09510 DNAJB4; DnaJ homolog subfamily B member 4	GO:0006457(protein folding)	-	GO:0051082(unfolded protein binding)
TEA028874	28.305	2.23796	-3.6829	3.5551e-05	0.00029249	-	GO:0006468(protein phosphorylation)	-	GO:0004672(protein kinase activity),GO:0005524(ATP binding)
TEA028877	150.257	47.156	-1.6745	0.00019632	0.0013098	-	-	-	GO:0005515(protein binding)
TEA004498	517.829	205.857	-1.3287	2.3025e-08	4.0989e-07	-	GO:0006355(regulation of transcription, DNA-templated)	-	GO:0003677(DNA binding)
TEA012238	24.7728	4.07154	-2.6039	0.00011711	0.00083106	-	GO:0006468(protein phosphorylation)	-	GO:0004672(protein kinase activity),GO:0004714(transmembrane receptor protein tyrosine kinase activity),GO:0005524(ATP binding)
TEA022240	6.19987	0	-5.1543	0.010264	0.036822	K13449 PR1; pathogenesis-related protein 1	-	GO:0005576(extracellular region)	-
TEA016193	1589.88	433.284	-1.875	6.4323e-07	8.3766e-06	K01611 speD, AMD1; S-adenosylmethionine decarboxylase [EC:4.1.1.50]	GO:0006597(spermine biosynthetic process),GO:0008295(spermidine biosynthetic process)	-	GO:0004014(adenosylmethionine decarboxylase activity)
TEA029056	345.723	146.448	-1.2384	1.7582e-06	2.0649e-05	K13447 RBOH; respiratory burst oxidase [EC:1.6.3.- 1.11.1.-]	-	GO:0016020(membrane)	GO:0005509(calcium ion binding),GO:0004601(peroxidase activity),GO:0050664(oxidoreductase activity, acting on NAD(P)H, oxygen as acceptor),GO:0016491(oxidoreductase activity)
TEA029051	174.91	56.3244	-1.6308	0.0012186	0.0062469	-	-	-	GO:0030145(manganese ion binding)
TEA029052	84.8464	11.8582	-2.8404	8.1296e-13	3.0418e-11	-	GO:0006468(protein phosphorylation)	-	GO:0005524(ATP binding),GO:0004672(protein kinase activity),GO:0004674(protein serine/threonine kinase activity)
TEA029693	248.483	99.5224	-1.3229	3.3213e-09	6.8788e-08	K13210 FUBP; far upstream element-binding protein	-	-	GO:0003723(RNA binding),GO:0003676(nucleic acid binding)
TEA006924	208.149	91.8456	-1.1798	5.5557e-06	5.7215e-05	-	GO:0015940(pantothenate biosynthetic process),GO:0006355(regulation of transcription, DNA-templated)	-	GO:0003864(3-methyl-2-oxobutanoate hydroxymethyltransferase activity),GO:0003824(catalytic activity)
TEA017822	3554.2	1548.76	-1.1982	2.8046e-07	3.989e-06	-	-	-	-
TEA020063	124.275	49.4037	-1.3263	0.0011596	0.0059772	K08864 TLK; tousled-like kinase [EC:2.7.11.1]	-	-	-
TEA032539	162.876	22.5107	-2.8512	2.6148e-06	2.9244e-05	K15803 GERD; (-)-germacrene D synthase [EC:4.2.3.75]	GO:0016102(diterpenoid biosynthetic process)	-	GO:0000287(magnesium ion binding),GO:0010333(terpene synthase activity),GO:0016829(lyase activity)
TEA020066	149.434	7.81113	-4.2568	1.0555e-27	1.7861e-25	K01188 E3.2.1.21; beta-glucosidase [EC:3.2.1.21]	GO:0005975(carbohydrate metabolic process)	-	GO:0004553(hydrolase activity, hydrolyzing O-glycosyl compounds)
TEA020065	177.931	0	-10.012	1.8296e-16	1.1329e-14	K01188 E3.2.1.21; beta-glucosidase [EC:3.2.1.21]	GO:0005975(carbohydrate metabolic process)	-	GO:0004553(hydrolase activity, hydrolyzing O-glycosyl compounds)
TEA025584	21956.3	5570.22	-1.9788	2.9226e-07	4.1429e-06	K05298 GAPA; glyceraldehyde-3-phosphate dehydrogenase (NADP+) (phosphorylating) [EC:1.2.1.13]	GO:0006006(glucose metabolic process)	-	GO:0051287(NAD binding),GO:0016620(oxidoreductase activity, acting on the aldehyde or oxo group of donors, NAD or NADP as acceptor),GO:0050661(NADP binding)
TEA000950	81.2821	30.2028	-1.4275	2.3882e-05	0.00020623	-	-	-	-
TEA004270	24.5569	1.63347	-3.9449	0.00027108	0.001731	-	-	-	-
TEA021047	590.491	243.087	-1.2803	7.6314e-08	1.2297e-06	-	-	-	-
TEA017135	63.8445	18.6337	-1.7853	0.00018635	0.0012483	-	GO:0006952(defense response)	-	GO:0043531(ADP binding)
TEA004274	8.26295	0.309671	-4.6074	0.0058852	0.023327	K13065 E2.3.1.133, HCT; shikimate O-hydroxycinnamoyltransferase [EC:2.3.1.133]	-	-	-
TEA002706	59.553	19.8856	-1.5801	0.0025507	0.011696	-	-	-	-
TEA001649	438.506	191.908	-1.1914	0.00031859	0.0019863	-	-	-	GO:0005515(protein binding)
TEA016443	315.123	95.1615	-1.7265	1.3524e-12	4.9119e-11	-	-	-	-
TEA016689	147.698	10.9899	-3.7471	1.5543e-06	1.8443e-05	-	-	-	-
TEA004787	523.252	222.031	-1.2386	3.3236e-10	8.2557e-09	K13457 RPM1, RPS3; disease resistance protein RPM1	GO:0006952(defense response)	-	GO:0043531(ADP binding)
TEA016682	81.2987	37.1377	-1.1273	0.0062647	0.02454	-	-	-	-
TEA016683	178.535	21.6764	-3.0376	1.1634e-07	1.8046e-06	K13691 SGT1; pathogen-inducible salicylic acid glucosyltransferase [EC:2.4.1.-]	-	-	GO:0008194(UDP-glycosyltransferase activity)
TEA016681	959.675	234.185	-2.0341	2.0326e-08	3.6579e-07	-	-	-	-
TEA028476	74.9537	22.1978	-1.7615	0.00020505	0.001362	K09422 MYBP; transcription factor MYB, plant	-	-	-
TEA016685	27.3062	5.29537	-2.358	0.0041426	0.017501	K13691 SGT1; pathogen-inducible salicylic acid glucosyltransferase [EC:2.4.1.-]	-	-	GO:0008194(UDP-glycosyltransferase activity)
TEA009764	88.4715	41.717	-1.0818	0.0053308	0.021546	-	GO:0006355(regulation of transcription, DNA-templated)	-	GO:0003677(DNA binding)
TEA029471	32.4406	4.25588	-2.9187	0.0033052	0.014495	K07056 rsmI; 16S rRNA (cytidine1402-2'-O)-methyltransferase [EC:2.1.1.198]	-	-	GO:0008168(methyltransferase activity)
TEA006258	986.4	173.121	-2.5114	2.0625e-45	1.0411e-42	K03681 RRP40, EXOSC3; exosome complex component RRP40	-	GO:0000178(exosome (RNase complex))	GO:0003723(RNA binding)
TEA029308	507.78	180.601	-1.4901	6.7224e-07	8.7087e-06	-	GO:0009834(plant-type secondary cell wall biogenesis)	-	-
TEA024960	2783.67	1109.78	-1.3263	1.45e-09	3.2179e-08	K02933 RP-L6, MRPL6, rplF; large subunit ribosomal protein L6	GO:0006412(translation)	GO:0005840(ribosome)	GO:0003735(structural constituent of ribosome),GO:0019843(rRNA binding)
TEA005465	829.563	410.193	-1.0149	0.0015887	0.0078442	-	-	-	GO:0030145(manganese ion binding)
TEA006787	85.7768	19.8023	-2.11	0.0051068	0.020794	-	-	-	GO:0008146(sulfotransferase activity)
TEA006784	450.813	196.394	-1.1972	0.00011379	0.00080962	-	GO:0005975(carbohydrate metabolic process)	-	-
TEA007306	597.559	242.169	-1.3023	4.3778e-07	5.9509e-06	-	-	-	-
TEA017003	96.4776	17.161	-2.494	7.6345e-10	1.796e-08	-	GO:0006139(nucleobase-containing compound metabolic process)	-	GO:0003676(nucleic acid binding),GO:0008408(3'-5' exonuclease activity)
TEA017553	201.047	87.8395	-1.1959	1.8697e-05	0.00016637	-	GO:0006355(regulation of transcription, DNA-templated)	-	GO:0003700(DNA-binding transcription factor activity)
TEA017000	79.6292	8.36672	-3.2401	7.8854e-10	1.8456e-08	-	GO:0006486(protein glycosylation)	-	GO:0016757(glycosyltransferase activity)
TEA024181	86556.8	42233.3	-1.0353	2.4204e-11	7.1515e-10	K03696 clpC; ATP-dependent Clp protease ATP-binding subunit ClpC	-	-	GO:0005524(ATP binding),GO:0005515(protein binding),GO:0016887(ATP hydrolysis activity)
TEA004873	633.173	240.929	-1.3954	4.96e-06	5.1616e-05	K13457 RPM1, RPS3; disease resistance protein RPM1	GO:0006952(defense response)	-	GO:0043531(ADP binding)
TEA013018	34128.5	11862.6	-1.5245	8.5534e-06	8.366e-05	K03695 clpB; ATP-dependent Clp protease ATP-binding subunit ClpB	-	-	GO:0005524(ATP binding),GO:0016887(ATP hydrolysis activity)
TEA010178	5.44256	0	-4.9731	0.007866	0.029472	-	-	GO:0016020(membrane),GO:0016021(integral component of membrane)	GO:0022857(transmembrane transporter activity)
TEA028899	368.826	134.977	-1.4506	6.6078e-06	6.6763e-05	-	-	-	GO:0005515(protein binding)
TEA007785	145.527	49.0705	-1.5704	3.1683e-06	3.4709e-05	K05853 ATP2A; P-type Ca2+ transporter type 2A [EC:7.2.2.10]	-	-	GO:0000166(nucleotide binding)
TEA007784	93.372	8.72312	-3.4141	5.7104e-15	2.9222e-13	-	-	-	-
TEA015889	12.2917	1.20898	-3.3251	0.0092134	0.033648	-	-	-	GO:0003676(nucleic acid binding),GO:0004523(RNA-DNA hybrid ribonuclease activity)
TEA000100	69.8053	8.90621	-2.9635	0.0019894	0.0094831	-	GO:0006508(proteolysis)	-	GO:0004252(serine-type endopeptidase activity),GO:0008236(serine-type peptidase activity)
TEA007783	235.979	4.37378	-5.7535	2.3337e-36	7.6379e-34	-	-	-	-
TEA006438	266.437	65.1598	-2.0342	1.2756e-18	9.9712e-17	K17815 EXO5; exonuclease V [EC:3.1.-.-]	-	-	GO:0045145(single-stranded DNA 5'-3' exodeoxyribonuclease activity)
TEA002933	53.9099	8.33484	-2.6831	0.00041589	0.0024963	-	GO:0005975(carbohydrate metabolic process)	-	GO:0004553(hydrolase activity, hydrolyzing O-glycosyl compounds)
TEA018555	390.092	187.35	-1.0564	1.0856e-05	0.00010333	-	-	-	-
TEA006434	35405.7	5252.01	-2.753	3.9941e-05	0.00032317	-	-	-	-
TEA031434	9747.92	2755.34	-1.8227	5.6404e-10	1.3558e-08	K02636 petC; cytochrome b6-f complex iron-sulfur subunit [EC:7.1.1.6]	-	GO:0016020(membrane)	GO:0051537(2 iron, 2 sulfur cluster binding),GO:0045158(electron transporter, transferring electrons within cytochrome b6/f complex of photosystem II activity)
TEA023503	124.094	50.0113	-1.3126	0.0026373	0.012018	K00799 GST, gst; glutathione S-transferase [EC:2.5.1.18]	GO:0006749(glutathione metabolic process)	-	GO:0004364(glutathione transferase activity)
TEA023502	748.091	298.222	-1.3253	9.3031e-08	1.473e-06	-	-	-	-
TEA025768	436.159	74.8887	-2.54	8.5621e-15	4.2643e-13	K19861 BEBT, AMAT; benzyl alcohol O-benzoyltransferase [EC:2.3.1.196 2.3.1.232]	-	-	-
TEA013339	224.194	60.1082	-1.8969	8.2984e-05	0.00061389	K19861 BEBT, AMAT; benzyl alcohol O-benzoyltransferase [EC:2.3.1.196 2.3.1.232]	-	-	-
TEA013338	7326.87	3392.65	-1.1106	1.9758e-10	5.0947e-09	-	-	-	GO:0004386(helicase activity)
TEA007908	12.2293	2.14542	-2.4978	0.013254	0.045472	-	GO:0006355(regulation of transcription, DNA-templated)	-	GO:0003677(DNA binding),GO:0003700(DNA-binding transcription factor activity)
TEA013334	57.3042	13.5207	-2.0754	0.00048539	0.0028446	K16297 SCPL-II; serine carboxypeptidase-like clade II [EC:3.4.16.-]	GO:0006508(proteolysis)	-	GO:0004185(serine-type carboxypeptidase activity)
TEA025761	21.7012	2.52844	-3.1043	0.0020889	0.0098939	K10403 KIF22; kinesin family member 22	GO:0007018(microtubule-based movement)	-	GO:0003777(microtubule motor activity),GO:0005524(ATP binding),GO:0008017(microtubule binding)
TEA025760	2829.7	22.267	-6.9882	2.3552e-18	1.8079e-16	K01052 LIPA; lysosomal acid lipase/cholesteryl ester hydrolase [EC:3.1.1.13]	-	-	GO:0016788(hydrolase activity, acting on ester bonds)
TEA020314	12.98	1.52608	-3.0678	0.0031003	0.013755	-	-	-	-
TEA013332	228.27	74.1412	-1.6221	2.7732e-07	3.9462e-06	-	-	-	-
TEA017317	233.233	71.3779	-1.7055	1.8174e-07	2.6956e-06	K10999 CESA; cellulose synthase A [EC:2.4.1.12]	GO:0030244(cellulose biosynthetic process)	GO:0016020(membrane)	GO:0016760(cellulose synthase (UDP-forming) activity)
TEA017316	7.69584	0	-5.4789	0.0011394	0.0058926	-	-	-	-
TEA025565	34.0617	14.4495	-1.2417	0.011722	0.04109	K14802 DRS2, ATP8A; phospholipid-transporting ATPase [EC:7.6.2.1]	-	GO:0016021(integral component of membrane)	GO:0005215(transporter activity),GO:0005524(ATP binding),GO:0016887(ATP hydrolysis activity)
TEA028092	20094.6	7864.69	-1.3533	5.3106e-06	5.4899e-05	K08913 LHCB2; light-harvesting complex II chlorophyll a/b binding protein 2	GO:0009765(photosynthesis, light harvesting)	GO:0016020(membrane)	-
TEA008212	461.784	187.267	-1.3009	5.0294e-07	6.7351e-06	-	GO:0006355(regulation of transcription, DNA-templated)	-	GO:0003700(DNA-binding transcription factor activity),GO:0003677(DNA binding)
TEA008213	15864.1	7611.64	-1.0594	0.00052942	0.0030665	K10960 chlP, bchP; geranylgeranyl diphosphate/geranylgeranyl-bacteriochlorophyllide a reductase [EC:1.3.1.83 1.3.1.111]	GO:0015979(photosynthesis),GO:0015995(chlorophyll biosynthetic process)	-	GO:0045550(geranylgeranyl reductase activity),GO:0016628(oxidoreductase activity, acting on the CH-CH group of donors, NAD or NADP as acceptor),GO:0016491(oxidoreductase activity)
TEA005531	346.725	137.94	-1.3273	3.9316e-08	6.7026e-07	-	-	-	-
TEA005829	259.959	14.2622	-4.1802	1.1132e-33	2.9341e-31	-	GO:0016567(protein ubiquitination),GO:0007166(cell surface receptor signaling pathway)	-	GO:0004842(ubiquitin-protein transferase activity),GO:0005515(protein binding)
TEA008819	2235.85	358.255	-2.6413	2.3767e-10	6.0039e-09	-	-	-	-
TEA009815	44.9683	21.5391	-1.0631	0.0072452	0.027576	-	-	-	-
TEA006320	98.9595	38.0285	-1.3749	0.0011293	0.0058503	-	-	-	-
TEA003793	1338.96	592.521	-1.1756	6.0918e-11	1.6956e-09	K08869 ADCK, ABC1; aarF domain-containing kinase	-	-	-
TEA003791	24.6491	8.41345	-1.543	0.0078899	0.029547	K16297 SCPL-II; serine carboxypeptidase-like clade II [EC:3.4.16.-]	GO:0006508(proteolysis)	-	GO:0004185(serine-type carboxypeptidase activity)
TEA023215	55.7721	0	-8.3338	4.3501e-11	1.2422e-09	K15186 EAF; ELL-associated factor	GO:0006355(regulation of transcription, DNA-templated)	GO:0032783(super elongation complex)	-
TEA006325	243.751	1.52608	-7.2879	1.112e-25	1.6477e-23	-	GO:0000413(protein peptidyl-prolyl isomerization)	-	GO:0003755(peptidyl-prolyl cis-trans isomerase activity)
TEA018928	36.0188	11.8189	-1.6059	0.0018215	0.0088046	-	-	-	GO:0000166(nucleotide binding)
TEA031728	79.9574	23.627	-1.7605	0.00011344	0.00080751	K11547 NDC80, HEC1, TID3; kinetochore protein NDC80	GO:0051315(attachment of mitotic spindle microtubules to kinetochore)	GO:0031262(Ndc80 complex)	-
TEA031729	394.975	165.815	-1.2503	1.0445e-06	1.2909e-05	-	-	-	GO:0003677(DNA binding)
TEA013243	48.6391	3.06701	-3.9695	3.1928e-06	3.4947e-05	K08678 UXS1, uxs; UDP-glucuronate decarboxylase [EC:4.1.1.35]	GO:0042732(D-xylose metabolic process)	-	GO:0048040(UDP-glucuronate decarboxylase activity),GO:0070403(NAD+ binding)
TEA011895	220.482	87.7428	-1.327	0.00037546	0.0022858	-	-	-	-
TEA026862	122.576	42.7316	-1.5182	0.00027517	0.0017508	-	-	-	-
TEA031899	41.5582	18.5189	-1.172	0.0065482	0.025417	K17601 WDR81; WD repeat-containing protein 81	-	-	-
TEA014756	18.9029	0	-6.7699	4.1205e-06	4.3986e-05	-	-	-	-
TEA014757	141.673	58.9238	-1.2617	5.0161e-05	0.00039569	K08869 ADCK, ABC1; aarF domain-containing kinase	-	-	-
TEA032368	31.3396	0	-7.5087	2.9696e-08	5.1842e-07	-	GO:0006468(protein phosphorylation)	-	GO:0004672(protein kinase activity),GO:0005524(ATP binding)
TEA005224	18.8857	1.89424	-3.3318	0.00017908	0.001204	-	GO:0055085(transmembrane transport)	GO:0016021(integral component of membrane)	-
TEA014753	712.814	307.795	-1.2107	0.00038493	0.0023316	-	GO:0051513(regulation of monopolar cell growth)	-	-
TEA014751	159.932	68.2002	-1.2259	0.00012599	0.00088392	K08869 ADCK, ABC1; aarF domain-containing kinase	-	-	-
TEA014015	698.157	344.769	-1.0168	0.00098122	0.0051981	K00345 ndhS; NAD(P)H-quinone oxidoreductase subunit S, chloroplastic [EC:1.6.5.-]	GO:0009767(photosynthetic electron transport chain)	-	-
TEA009968	46.0129	1.20898	-5.2113	8.0136e-09	1.5599e-07	-	-	-	GO:0008270(zinc ion binding)
TEA002207	32.6365	5.93174	-2.4508	0.00025999	0.0016678	-	-	-	-
TEA023324	101.007	1.54836	-6.0165	1.9448e-15	1.0437e-13	-	-	-	GO:0043531(ADP binding)
TEA024419	14.2391	2.48171	-2.5052	0.006949	0.026674	-	-	-	-
TEA013793	2830.05	1410.17	-1.0045	1.8651e-06	2.1801e-05	-	GO:0005975(carbohydrate metabolic process)	-	GO:0004553(hydrolase activity, hydrolyzing O-glycosyl compounds),GO:0030246(carbohydrate binding)
TEA010689	158.272	75.771	-1.0648	7.3785e-06	7.3398e-05	-	-	GO:0031011(Ino80 complex)	-
TEA018453	228.569	47.5796	-2.2671	5.1568e-16	2.9765e-14	K05941 E2.3.2.15; glutathione gamma-glutamylcysteinyltransferase [EC:2.3.2.15]	GO:0010038(response to metal ion),GO:0046938(phytochelatin biosynthetic process)	-	GO:0016756(glutathione gamma-glutamylcysteinyltransferase activity),GO:0046872(metal ion binding)
TEA018452	4.72107	0	-4.7809	0.014301	0.048402	K08678 UXS1, uxs; UDP-glucuronate decarboxylase [EC:4.1.1.35]	GO:0042732(D-xylose metabolic process)	-	GO:0048040(UDP-glucuronate decarboxylase activity),GO:0070403(NAD+ binding)
TEA032569	158.502	0	-9.8408	6.7422e-15	3.4092e-13	K00227 SC5DL, ERG3; Delta7-sterol 5-desaturase [EC:1.14.19.20]	GO:0008610(lipid biosynthetic process)	-	GO:0005506(iron ion binding),GO:0016491(oxidoreductase activity)
TEA005860	18.8949	2.41796	-2.9501	0.012653	0.043773	-	-	-	-
TEA022622	37.0499	11.839	-1.651	0.0029983	0.013372	-	-	-	GO:0005515(protein binding)
TEA013174	45.3469	9.00834	-2.3244	0.00027392	0.001744	K03283 HSPA1s; heat shock 70kDa protein 1/2/6/8	-	-	GO:0005524(ATP binding),GO:0008483(transaminase activity),GO:0030170(pyridoxal phosphate binding),GO:0003824(catalytic activity)
TEA018858	5.75649	0	-5.065	0.0081185	0.030266	-	-	-	-
TEA021991	22.5195	3.45962	-2.7025	0.00028229	0.0017887	-	-	-	-
TEA018674	362.214	105.634	-1.7764	1.0402e-15	5.7692e-14	-	-	-	GO:0004497(monooxygenase activity),GO:0005506(iron ion binding),GO:0016705(oxidoreductase activity, acting on paired donors, with incorporation or reduction of molecular oxygen),GO:0020037(heme binding)
TEA033161	176.684	48.564	-1.8668	1.0648e-09	2.4301e-08	-	-	-	-
TEA005318	32.7548	1.23869	-4.7128	0.00029707	0.0018721	-	-	-	GO:0004857(enzyme inhibitor activity)
TEA011408	19.6791	1.81347	-3.4148	0.0032454	0.014273	-	-	-	-
TEA005315	13819.2	5679.41	-1.2828	6.2379e-06	6.3343e-05	K09553 STIP1; stress-induced-phosphoprotein 1	GO:0006457(protein folding)	-	GO:0005515(protein binding),GO:0030544(Hsp70 protein binding),GO:0051879(Hsp90 protein binding)
TEA029877	22.0189	6.19994	-1.8241	0.0069907	0.026806	-	GO:0005975(carbohydrate metabolic process)	-	GO:0004553(hydrolase activity, hydrolyzing O-glycosyl compounds),GO:0003824(catalytic activity),GO:0030246(carbohydrate binding)
TEA005645	182.518	80.1021	-1.1877	0.0039717	0.016913	-	-	-	GO:0005515(protein binding)
TEA009365	7.78777	0	-5.4941	0.00094626	0.0050488	-	GO:0006468(protein phosphorylation)	-	GO:0004672(protein kinase activity),GO:0005524(ATP binding),GO:0005515(protein binding)
TEA009363	841.983	374.565	-1.1678	2.2291e-06	2.5486e-05	K03834 tyrP; tyrosine-specific transport protein	GO:0003333(amino acid transmembrane transport)	-	-
TEA014688	60.2256	3.52029	-4.1176	3.4462e-09	7.1177e-08	K00765 hisG; ATP phosphoribosyltransferase [EC:2.4.2.17]	GO:0000105(histidine biosynthetic process)	GO:0005737(cytoplasm)	GO:0000287(magnesium ion binding),GO:0003879(ATP phosphoribosyltransferase activity)
TEA019674	2996.98	649.564	-2.2059	0.0019889	0.0094831	K09872 PIP; aquaporin PIP	GO:0055085(transmembrane transport)	GO:0016020(membrane)	GO:0015267(channel activity)
TEA002449	36.7532	0	-7.7329	2.5348e-09	5.358e-08	K05349 bglX; beta-glucosidase [EC:3.2.1.21]	GO:0005975(carbohydrate metabolic process)	-	GO:0004553(hydrolase activity, hydrolyzing O-glycosyl compounds)
TEA028300	28.1735	0	-7.3546	4.2073e-08	7.1197e-07	-	-	-	GO:0005515(protein binding)
TEA033763	34.4879	15.0103	-1.2055	0.01107	0.039193	K00799 GST, gst; glutathione S-transferase [EC:2.5.1.18]	-	-	-
TEA033766	184.386	23.0801	-2.9982	7.7564e-25	1.0897e-22	-	-	-	GO:0030145(manganese ion binding)
TEA033382	34.9298	0	-7.6619	4.2622e-09	8.7065e-08	-	-	-	GO:0003824(catalytic activity)
TEA012359	8.78738	0.326694	-4.7079	0.002432	0.011247	-	-	-	GO:0030247(polysaccharide binding)
TEA022746	264.559	90.8872	-1.5402	0.0003665	0.0022409	K13422 MYC2; transcription factor MYC2	GO:0006355(regulation of transcription, DNA-templated)	-	GO:0046983(protein dimerization activity),GO:0003700(DNA-binding transcription factor activity)
TEA022741	24.2455	0	-7.1337	1.958e-07	2.8812e-06	-	-	-	-
TEA012355	42.813	0	-7.9584	8.9332e-10	2.0705e-08	-	GO:0006468(protein phosphorylation)	-	GO:0004672(protein kinase activity),GO:0005524(ATP binding)
TEA015401	679.793	284.17	-1.2577	5.7059e-06	5.8579e-05	K17497 PMM; phosphomannomutase [EC:5.4.2.8]	GO:0009298(GDP-mannose biosynthetic process),GO:0006412(translation)	GO:0005840(ribosome)	GO:0004615(phosphomannomutase activity),GO:0003735(structural constituent of ribosome)
TEA015400	661.476	5.00798	-7.0475	2.2399e-62	2.3004e-59	-	GO:0006952(defense response)	-	-
TEA012684	430.11	185.285	-1.2139	4.8018e-07	6.4623e-06	-	-	-	GO:0003700(DNA-binding transcription factor activity)
TEA015405	20.8609	0	-6.919	5.1231e-07	6.8422e-06	-	GO:0006468(protein phosphorylation)	-	GO:0004672(protein kinase activity),GO:0005524(ATP binding),GO:0004713(protein tyrosine kinase activity)
TEA029912	1476.85	655.173	-1.1719	5.8936e-10	1.4133e-08	-	GO:0006468(protein phosphorylation)	-	GO:0004672(protein kinase activity),GO:0005524(ATP binding),GO:0005515(protein binding)
TEA015154	5359.44	1604.79	-1.7396	4.3588e-08	7.3551e-07	K09510 DNAJB4; DnaJ homolog subfamily B member 4	GO:0006457(protein folding)	-	GO:0051082(unfolded protein binding)
TEA032388	555.795	261.152	-1.0899	5.1334e-08	8.5747e-07	K14321 NUPL2, NUP42, CG1; nucleoporin-like protein 2	-	-	GO:0046872(metal ion binding)
TEA011316	753.446	363.528	-1.0501	2.3847e-05	0.00020611	K09013 sufC; Fe-S cluster assembly ATP-binding protein	-	-	GO:0005524(ATP binding)
TEA032384	112.584	0.619343	-7.4923	3.7351e-12	1.2598e-10	K12251 aguB; N-carbamoylputrescine amidase [EC:3.5.1.53]	GO:0006807(nitrogen compound metabolic process)	-	-
TEA032387	7.22467	0	-5.391	0.001556	0.0077058	K13457 RPM1, RPS3; disease resistance protein RPM1	GO:0006952(defense response)	-	-
TEA032386	62.8011	15.5947	-2.0084	6.6974e-06	6.7479e-05	K13457 RPM1, RPS3; disease resistance protein RPM1	GO:0006952(defense response)	-	GO:0043531(ADP binding)
TEA011153	5.29077	0	-4.9267	0.013429	0.045995	-	-	-	-
TEA016296	141.601	53.7877	-1.3955	0.0058974	0.023363	-	GO:0006468(protein phosphorylation)	-	GO:0004672(protein kinase activity),GO:0005524(ATP binding)
TEA010261	2412.32	995.891	-1.276	5.547e-08	9.1884e-07	-	-	-	GO:0005515(protein binding)
TEA007882	67.4225	28.6436	-1.2341	0.00053772	0.0031055	-	-	-	-
TEA027465	6.00682	0	-5.1196	0.004307	0.018077	-	-	-	-
TEA021452	56.1756	18.1136	-1.6275	0.00015257	0.0010452	K03038 PSMD7, RPN8; 26S proteasome regulatory subunit N8	-	-	GO:0005515(protein binding),GO:0008233(peptidase activity),GO:0008237(metallopeptidase activity)
TEA021105	469.411	182.281	-1.3667	1.5612e-13	6.5397e-12	-	GO:0006952(defense response)	-	-
TEA030442	8.85384	0	-5.6789	0.0004768	0.0027992	-	-	-	-
TEA022635	354.712	74.563	-2.2489	4.885e-10	1.1858e-08	-	-	-	-
TEA015484	16645.2	3148.13	-2.4025	0.00010105	0.00073098	K09503 DNAJA2; DnaJ homolog subfamily A member 2	GO:0006457(protein folding),GO:0009408(response to heat)	-	GO:0030544(Hsp70 protein binding),GO:0031072(heat shock protein binding),GO:0051082(unfolded protein binding),GO:0005524(ATP binding)
TEA031980	37.0153	6.91399	-2.4184	4.4194e-05	0.00035363	-	-	-	GO:0005515(protein binding)
TEA009793	192694	44282.1	-2.1215	6.3892e-09	1.2644e-07	K08912 LHCB1; light-harvesting complex II chlorophyll a/b binding protein 1	GO:0009765(photosynthesis, light harvesting)	GO:0016020(membrane)	-
TEA031147	2165.54	5.56791	-8.5903	2.2914e-113	1.7061e-109	-	-	-	-
TEA025828	290.321	115.684	-1.3261	0.0093036	0.033907	-	GO:0006468(protein phosphorylation)	-	GO:0004672(protein kinase activity),GO:0005524(ATP binding)
TEA027998	1179.5	420.455	-1.4879	4.9043e-17	3.2459e-15	K20858 MCU; calcium uniporter protein, mitochondrial	GO:0051560(mitochondrial calcium ion homeostasis)	-	-
TEA013933	4270.94	2090.4	-1.0305	2.0957e-06	2.4192e-05	-	-	-	GO:0005515(protein binding)
TEA011224	112.925	29.6813	-1.9259	3.8334e-09	7.8901e-08	-	-	-	GO:0016788(hydrolase activity, acting on ester bonds)
TEA030840	1231.7	123.45	-3.3174	5.4831e-22	6.233e-20	-	GO:0006952(defense response)	-	-
TEA026027	945.003	90.044	-3.391	1.9104e-06	2.2278e-05	K14638 SLC15A3_4, PHT; solute carrier family 15 (peptide/histidine transporter), member 3/4	GO:0055085(transmembrane transport),GO:0006857(oligopeptide transport)	GO:0016020(membrane)	GO:0022857(transmembrane transporter activity)
TEA030848	222.094	1.25788	-7.4732	1.7365e-22	2.0523e-20	-	-	-	-
TEA011228	1435.41	385.815	-1.8953	3.8016e-49	2.5161e-46	-	-	-	GO:0005524(ATP binding),GO:0016887(ATP hydrolysis activity)
TEA010314	3158.34	577.334	-2.4516	0.0061387	0.024113	K13993 HSP20; HSP20 family protein	-	-	-
TEA010910	974.188	450.513	-1.112	8.9713e-05	0.00065843	K01530 E7.6.2.1; phospholipid-translocating ATPase [EC:7.6.2.1]	GO:0015914(phospholipid transport)	GO:0016021(integral component of membrane)	GO:0005215(transporter activity),GO:0005524(ATP binding),GO:0016887(ATP hydrolysis activity),GO:0000166(nucleotide binding),GO:0000287(magnesium ion binding),GO:0140326(ATPase-coupled intramembrane lipid transporter activity)
TEA025228	4714.18	1940.57	-1.2804	1.785e-10	4.6229e-09	K02069 ABC.X2.P; putative ABC transport system permease protein	-	-	-
TEA025226	241.852	97.4438	-1.3091	0.00071242	0.0039482	K06940 K06940; uncharacterized protein	-	-	-
TEA030854	115.603	49.194	-1.2354	0.0011256	0.0058353	-	-	-	GO:0005515(protein binding)
TEA025222	361.439	106.872	-1.7569	1.2904e-13	5.4903e-12	K10398 KIF11, EG5; kinesin family member 11	GO:0007018(microtubule-based movement)	-	GO:0003777(microtubule motor activity),GO:0005524(ATP binding),GO:0008017(microtubule binding)
TEA031904	2714.23	907.35	-1.5804	4.4057e-13	1.7108e-11	K12608 CAF16; CCR4-NOT complex subunit CAF16	-	-	GO:0005524(ATP binding),GO:0016887(ATP hydrolysis activity)
TEA016234	32.2449	0	-7.5477	9.3957e-09	1.8112e-07	-	-	-	GO:0005515(protein binding)
TEA026429	83.2238	17.9922	-2.2073	5.4638e-08	9.0707e-07	-	-	-	-
TEA004465	464.543	120.8	-1.9415	8.0243e-06	7.903e-05	K11517 HAO; (S)-2-hydroxy-acid oxidase [EC:1.1.3.15]	-	-	GO:0010181(FMN binding),GO:0016491(oxidoreductase activity),GO:0046982(protein heterodimerization activity),GO:0003677(DNA binding),GO:0030527(structural constituent of chromatin)
TEA004464	514.903	0.619343	-9.6864	2.4434e-18	1.8612e-16	-	-	-	GO:0051087(chaperone binding)
TEA001949	1380.43	502.652	-1.4571	0.00010071	0.00072891	K10999 CESA; cellulose synthase A [EC:2.4.1.12]	GO:0030244(cellulose biosynthetic process)	GO:0016020(membrane)	GO:0016760(cellulose synthase (UDP-forming) activity),GO:0004386(helicase activity)
TEA022922	102.926	0	-9.2179	1.0418e-13	4.4838e-12	-	GO:0006468(protein phosphorylation)	-	GO:0004672(protein kinase activity),GO:0005524(ATP binding)
TEA000783	707.063	303.554	-1.2196	1.3936e-05	0.00012858	-	-	-	GO:0005509(calcium ion binding)
TEA025917	50.3842	1.27273	-5.3276	3.9187e-10	9.6535e-09	K03549 kup; KUP system potassium uptake protein	GO:0071805(potassium ion transmembrane transport)	GO:0016020(membrane)	GO:0015079(potassium ion transmembrane transporter activity)
TEA000014	1586.08	411.066	-1.9476	2.976e-07	4.2106e-06	-	GO:0055085(transmembrane transport)	GO:0016021(integral component of membrane)	-
TEA029688	11.665	0	-6.0774	6.4839e-05	0.00049452	-	-	-	-
TEA019362	14.2323	0.60449	-4.5277	0.0011145	0.0057898	-	-	-	-
TEA010306	119.083	59.1073	-1.0117	0.00044533	0.0026437	-	-	-	GO:0005515(protein binding)
TEA000019	6.16119	0	-5.1622	0.0038074	0.016313	K00430 E1.11.1.7; peroxidase [EC:1.11.1.7]	GO:0006979(response to oxidative stress),GO:0042744(hydrogen peroxide catabolic process)	-	GO:0004601(peroxidase activity),GO:0020037(heme binding)
TEA001543	64.941	28.1264	-1.2063	0.00083606	0.0045422	K18045 SIW14, OCA3; tyrosine-protein phosphatase SIW14 [EC:3.1.3.48]	-	-	-
TEA003407	40.3025	6.54799	-2.6275	0.0001446	0.00099922	-	GO:0030244(cellulose biosynthetic process)	GO:0016020(membrane)	GO:0016760(cellulose synthase (UDP-forming) activity)
TEA029264	934.057	441.924	-1.0789	1.9138e-05	0.00016957	K11414 SIRT4, SIR2L4; NAD+-dependent protein deacetylase sirtuin 4 [EC:2.3.1.286]	GO:0006412(translation)	GO:0005840(ribosome)	GO:0003735(structural constituent of ribosome),GO:0034979(NAD-dependent protein deacetylase activity),GO:0051287(NAD binding),GO:0070403(NAD+ binding)
TEA029262	11.2962	0.929014	-3.5945	0.0082852	0.030787	-	GO:0055085(transmembrane transport)	GO:0016020(membrane)	GO:0022857(transmembrane transporter activity)
TEA017941	40.6345	10.1351	-2.0065	0.000572	0.0032736	K08235 E2.4.1.207; xyloglucan:xyloglucosyl transferase [EC:2.4.1.207]	GO:0006073(cellular glucan metabolic process),GO:0005975(carbohydrate metabolic process),GO:0010411(xyloglucan metabolic process),GO:0042546(cell wall biogenesis)	GO:0005618(cell wall),GO:0048046(apoplast)	GO:0016762(xyloglucan:xyloglucosyl transferase activity),GO:0004553(hydrolase activity, hydrolyzing O-glycosyl compounds)
TEA000762	857.385	273.022	-1.6499	5.1721e-09	1.0401e-07	-	-	-	-
TEA000945	152.146	70.9246	-1.1012	0.0026213	0.011961	-	-	-	-
TEA020078	180.21	89.9052	-1.0032	0.0054327	0.021877	-	-	-	-
TEA000767	49.0667	3.71606	-3.7183	0.00024146	0.0015664	K21362 SFR2; galactolipid galactosyltransferase [EC:2.4.1.184]	GO:0005975(carbohydrate metabolic process)	-	GO:0004553(hydrolase activity, hydrolyzing O-glycosyl compounds)
TEA017127	69.3488	13.3577	-2.3759	1.7781e-06	2.085e-05	-	GO:0006952(defense response)	-	GO:0043531(ADP binding)
TEA030710	946.284	437.912	-1.1108	0.00015492	0.0010587	-	-	-	GO:0016787(hydrolase activity)
TEA021678	170.103	25.5723	-2.7298	2.7119e-13	1.0885e-11	K00726 MGAT1; alpha-1,3-mannosyl-glycoprotein beta-1,2-N-acetylglucosaminyltransferase [EC:2.4.1.101]	GO:0006486(protein glycosylation)	-	GO:0008375(acetylglucosaminyltransferase activity)
TEA030715	124.622	19.6523	-2.6602	3.6985e-07	5.1282e-06	-	-	-	GO:0008270(zinc ion binding)
TEA016307	184.682	68.5004	-1.4343	3.3337e-06	3.6316e-05	-	GO:0006468(protein phosphorylation)	-	GO:0004672(protein kinase activity),GO:0005524(ATP binding)
TEA025358	19.0802	0.60449	-4.9372	0.00012016	0.00084854	-	GO:0071704(organic substance metabolic process),GO:0007015(actin filament organization)	-	GO:0004553(hydrolase activity, hydrolyzing O-glycosyl compounds),GO:0051015(actin filament binding)
TEA026805	14.7635	0	-6.4181	9.6747e-06	9.334e-05	K00430 E1.11.1.7; peroxidase [EC:1.11.1.7]	GO:0006979(response to oxidative stress),GO:0042744(hydrogen peroxide catabolic process)	-	GO:0004601(peroxidase activity),GO:0020037(heme binding)
TEA022814	735.907	297.461	-1.306	0.004919	0.020168	-	-	-	GO:0005515(protein binding)
TEA009575	62.3801	13.5035	-2.209	2.0304e-06	2.3557e-05	-	-	-	GO:0005506(iron ion binding),GO:0016705(oxidoreductase activity, acting on paired donors, with incorporation or reduction of molecular oxygen),GO:0004497(monooxygenase activity),GO:0020037(heme binding)
TEA021957	79.8873	39.7385	-1.0085	0.0065547	0.025433	K12486 SMAP; stromal membrane-associated protein	-	-	GO:0005096(GTPase activator activity)
TEA020332	69.7529	14.6599	-2.2574	2.8128e-05	0.00023745	-	-	-	GO:0016799(hydrolase activity, hydrolyzing N-glycosyl compounds)
TEA009779	1089.91	525.316	-1.0537	2.1251e-08	3.8128e-07	-	-	-	GO:0016787(hydrolase activity)
TEA011829	85.3456	39.6418	-1.1017	0.0023814	0.011053	-	-	-	-
TEA029466	352.808	5.88284	-5.8941	1.6987e-45	8.7228e-43	-	-	-	-
TEA009770	20508.6	3378.88	-2.6016	0.0031513	0.013931	K08912 LHCB1; light-harvesting complex II chlorophyll a/b binding protein 1	GO:0009765(photosynthesis, light harvesting)	GO:0016020(membrane)	-
TEA008688	95.2632	40.2869	-1.2413	1.3959e-05	0.00012875	-	-	-	-
TEA017743	120.836	2.20391	-5.7852	1.5144e-10	3.96e-09	-	-	-	-
TEA007087	100.805	17.4698	-2.525	1.6609e-11	5.0118e-10	-	-	-	-
TEA028223	64.0906	20.1643	-1.6645	4.7504e-05	0.00037728	K12604 CNOT1, NOT1; CCR4-NOT transcription complex subunit 1	GO:0017148(negative regulation of translation)	GO:0030015(CCR4-NOT core complex)	-
TEA025681	11074.2	4751.13	-1.2208	0.00044199	0.0026282	-	-	GO:0005576(extracellular region)	-
TEA025683	154.439	69.4474	-1.1522	0.00055047	0.0031638	-	-	-	GO:0005515(protein binding)
TEA004650	140.347	63.9427	-1.1301	2.7836e-05	0.00023532	K23872 QUA3; putative homogalacturonan methyltransferase [EC:2.1.1.-]	-	-	GO:0008168(methyltransferase activity)
TEA004511	793.098	0.619343	-10.31	3.6853e-23	4.6312e-21	-	GO:0032259(methylation)	-	GO:0003676(nucleic acid binding),GO:0008168(methyltransferase activity)
TEA007649	178.519	56.964	-1.6466	5.5829e-11	1.5657e-09	-	-	-	-
TEA004841	10.0118	0	-5.8545	0.00022055	0.0014532	K20289 COG2; conserved oligomeric Golgi complex subunit 2	GO:0007030(Golgi organization),GO:0015031(protein transport)	GO:0016020(membrane)	-
TEA017545	13956.6	6473.9	-1.1081	5.6301e-07	7.4459e-06	-	-	-	-
TEA016545	43.3188	6.19468	-2.8012	4.1056e-07	5.6245e-06	-	GO:0006508(proteolysis)	-	GO:0004252(serine-type endopeptidase activity),GO:0008236(serine-type peptidase activity)
TEA016206	17.2912	1.59942	-3.4579	0.00044849	0.0026593	K10406 KIFC2_3; kinesin family member C2/C3	GO:0007018(microtubule-based movement)	-	GO:0003777(microtubule motor activity),GO:0005524(ATP binding),GO:0008017(microtubule binding)
TEA024091	16.2942	4.35676	-1.9031	0.010566	0.037761	K13457 RPM1, RPS3; disease resistance protein RPM1	GO:0006952(defense response)	-	GO:0043531(ADP binding)
TEA005866	526.832	214.862	-1.2928	0.0019442	0.0093124	-	-	-	-
TEA004686	56680.8	10904.9	-2.3779	0.00020109	0.001338	K13993 HSP20; HSP20 family protein	-	-	-
TEA015892	27349.4	9221.14	-1.5685	2.4006e-06	2.7133e-05	K05298 GAPA; glyceraldehyde-3-phosphate dehydrogenase (NADP+) (phosphorylating) [EC:1.2.1.13]	GO:0006006(glucose metabolic process)	-	GO:0016620(oxidoreductase activity, acting on the aldehyde or oxo group of donors, NAD or NADP as acceptor),GO:0050661(NADP binding),GO:0051287(NAD binding)
TEA032959	103.191	25.9812	-1.9843	0.0042339	0.017818	-	-	-	GO:0005507(copper ion binding),GO:0016491(oxidoreductase activity)
TEA017496	1543.83	522.527	-1.5622	9.1237e-10	2.1114e-08	-	-	-	GO:0004497(monooxygenase activity),GO:0005506(iron ion binding),GO:0016705(oxidoreductase activity, acting on paired donors, with incorporation or reduction of molecular oxygen),GO:0020037(heme binding)
TEA031407	183.257	81.2163	-1.1732	5.2224e-07	6.9654e-06	-	-	-	GO:0004497(monooxygenase activity),GO:0005506(iron ion binding),GO:0016705(oxidoreductase activity, acting on paired donors, with incorporation or reduction of molecular oxygen),GO:0020037(heme binding)
TEA021225	502.053	228.956	-1.1315	0.00045799	0.0027054	-	-	-	-
TEA011792	1234.53	528.882	-1.2225	5.5588e-09	1.1111e-07	-	-	-	GO:0005085(guanyl-nucleotide exchange factor activity)
TEA025778	22.0443	3.99602	-2.4554	0.0058972	0.023363	K08472 MLO; mlo protein	GO:0006952(defense response)	GO:0016021(integral component of membrane)	-
TEA006137	68.3563	20.194	-1.7553	9.3187e-05	0.00068108	K13754 SLC24A6, NCKX6; solute carrier family 24 (sodium/potassium/calcium exchanger), member 6	GO:0055085(transmembrane transport)	GO:0016021(integral component of membrane)	-
TEA013329	1186.35	489.408	-1.2765	4.9886e-10	1.2089e-08	-	-	-	-
TEA013320	152.723	55.1067	-1.4679	0.0010762	0.0056224	-	-	-	GO:0045735(nutrient reservoir activity)
TEA013321	797.55	22.9547	-5.1123	6.4376e-74	1.2725e-70	-	-	-	-
TEA023537	6.75494	0	-5.2882	0.0023332	0.010866	-	-	-	-
TEA017304	14.415	2.48171	-2.5317	0.0036866	0.015879	-	-	-	GO:0016413(O-acetyltransferase activity),GO:0016740(transferase activity)
TEA010465	32.825	9.56176	-1.7733	0.013621	0.046484	-	-	-	-
TEA017308	155.779	0	-9.8186	8.7032e-08	1.3854e-06	-	-	-	-
TEA020095	29.7826	9.35206	-1.6658	0.0022812	0.010654	-	-	-	-
TEA008224	4218.65	1220.01	-1.7896	1.8429e-22	2.1694e-20	-	-	-	-
TEA015447	489.262	233.959	-1.0627	0.00097537	0.0051772	K03676 grxC, GLRX, GLRX2; glutaredoxin 3	-	-	-
TEA005813	55.596	8.93591	-2.6328	0.0025528	0.011701	K09422 MYBP; transcription factor MYB, plant	-	-	-
TEA009805	699.905	336.647	-1.0568	1.27e-05	0.00011828	-	-	-	-
TEA009807	96.4968	0	-9.1301	2.0313e-13	8.3791e-12	K19033 PSRP4, RPS31; 30S ribosomal protein S31	-	GO:0005840(ribosome)	-
TEA013494	1799.53	584.429	-1.6219	2.6987e-29	5.3944e-27	-	-	-	GO:0005515(protein binding)
TEA023200	29.4352	9.37651	-1.65	0.0021084	0.0099658	-	GO:0006952(defense response)	-	-
TEA024558	10.294	0	-5.8959	0.00020398	0.0013558	-	-	-	GO:0008194(UDP-glycosyltransferase activity)
TEA006350	52.2726	7.47701	-2.8009	1.9328e-08	3.4951e-07	K00837 ISS1, VAS1; aromatic aminotransferase [EC:2.6.1.-]	GO:0009058(biosynthetic process)	-	GO:0003824(catalytic activity),GO:0030170(pyridoxal phosphate binding)
TEA023208	862.551	357.634	-1.2694	1.617e-05	0.00014625	-	GO:0016567(protein ubiquitination)	-	GO:0003676(nucleic acid binding),GO:0004523(RNA-DNA hybrid ribonuclease activity),GO:0046872(metal ion binding),GO:0004842(ubiquitin-protein transferase activity)
TEA006358	167.491	58.7482	-1.5077	1.1402e-05	0.0001077	-	-	-	GO:0005515(protein binding)
TEA021840	246.007	116.754	-1.0735	0.0014358	0.0071943	-	-	-	GO:0046872(metal ion binding)
TEA008955	55.132	17.7079	-1.6321	0.0075033	0.028363	K22390 ACP7; acid phosphatase type 7	-	-	GO:0003993(acid phosphatase activity),GO:0046872(metal ion binding),GO:0016787(hydrolase activity)
TEA024797	204.602	42.8908	-2.257	8.5704e-18	6.2409e-16	-	GO:0006468(protein phosphorylation)	-	GO:0004672(protein kinase activity),GO:0005524(ATP binding),GO:0004714(transmembrane receptor protein tyrosine kinase activity)
TEA031391	38.7189	3.0958	-3.6391	1.6974e-06	1.9982e-05	K13447 RBOH; respiratory burst oxidase [EC:1.6.3.- 1.11.1.-]	-	-	GO:0016491(oxidoreductase activity)
TEA023688	3184.94	1421.64	-1.1633	7.0434e-08	1.1432e-06	-	-	-	-
TEA023689	410.46	169.571	-1.2742	9.3145e-06	9.0187e-05	-	-	-	-
TEA023681	11287.3	4568.55	-1.3048	0.00011855	0.00083847	K02699 psaL; photosystem I subunit XI	GO:0015979(photosynthesis)	GO:0009522(photosystem I),GO:0009538(photosystem I reaction center)	-
TEA002683	15.9762	4.38338	-1.87	0.012139	0.042309	K00850 pfkA, PFK; 6-phosphofructokinase 1 [EC:2.7.1.11]	GO:0006096(glycolytic process)	-	GO:0003872(6-phosphofructokinase activity)
TEA000798	100.564	2.88918	-5.1468	1.1364e-15	6.2558e-14	-	-	-	-
TEA005259	161.834	0	-9.8742	5.8839e-16	3.3571e-14	-	-	-	-
TEA014766	51.1519	14.3696	-1.828	8.8725e-05	0.00065214	K03130 TAF5; transcription initiation factor TFIID subunit 5	-	-	GO:0008641(ubiquitin-like modifier activating enzyme activity)
TEA008668	10.9198	0	-5.9755	0.00059975	0.0034076	-	-	-	-
TEA013789	22.413	1.84318	-3.5836	0.0011263	0.0058367	-	GO:0006468(protein phosphorylation)	-	GO:0004672(protein kinase activity),GO:0005524(ATP binding)
TEA032178	120.762	54.4225	-1.1443	0.0014136	0.0071009	-	-	-	GO:0008270(zinc ion binding)
TEA013783	53.7222	13.7525	-1.9596	3.7156e-05	0.00030394	K12483 EHD1; EH domain-containing protein 1	-	-	GO:0005509(calcium ion binding),GO:0005515(protein binding),GO:0005525(GTP binding)
TEA031374	38.4239	12.4339	-1.6177	0.01084	0.038533	-	-	-	GO:0005515(protein binding)
TEA031377	88.9784	25.3436	-1.8096	0.0024018	0.011139	K20547 CHIB; basic endochitinase B [EC:3.2.1.14]	GO:0005975(carbohydrate metabolic process),GO:0006032(chitin catabolic process),GO:0016998(cell wall macromolecule catabolic process)	-	GO:0008061(chitin binding),GO:0004568(chitinase activity)
TEA018685	240.77	113.68	-1.0816	3.1978e-06	3.4976e-05	-	GO:0006629(lipid metabolic process)	-	-
TEA018680	484.551	206.87	-1.2269	5.4116e-08	8.9992e-07	-	-	-	GO:0004497(monooxygenase activity),GO:0005506(iron ion binding),GO:0016705(oxidoreductase activity, acting on paired donors, with incorporation or reduction of molecular oxygen),GO:0020037(heme binding)
TEA018681	105.02	47.2487	-1.1491	0.0027995	0.012637	-	-	-	-
TEA018683	6185.93	1806.35	-1.776	2.211e-16	1.3466e-14	-	-	-	GO:0005506(iron ion binding),GO:0016705(oxidoreductase activity, acting on paired donors, with incorporation or reduction of molecular oxygen),GO:0004497(monooxygenase activity),GO:0020037(heme binding)
TEA010679	25176.7	7037.95	-1.8388	1.1709e-14	5.7077e-13	K03798 ftsH, hflB; cell division protease FtsH [EC:3.4.24.-]	GO:0006508(proteolysis)	GO:0016020(membrane)	GO:0005524(ATP binding),GO:0016887(ATP hydrolysis activity),GO:0004176(ATP-dependent peptidase activity),GO:0004222(metalloendopeptidase activity)
TEA018688	1653.78	806.433	-1.0357	5.573e-06	5.7373e-05	K03549 kup; KUP system potassium uptake protein	GO:0071805(potassium ion transmembrane transport)	GO:0016020(membrane)	GO:0015079(potassium ion transmembrane transporter activity)
TEA023338	208.593	58.9356	-1.8224	6.3874e-10	1.5231e-08	K01687 ilvD; dihydroxy-acid dehydratase [EC:4.2.1.9]	-	-	GO:0016836(hydro-lyase activity)
TEA033291	20.4192	0	-6.886	7.748e-07	9.8953e-06	K12813 DHX16; pre-mRNA-splicing factor ATP-dependent RNA helicase DHX16 [EC:3.6.4.13]	-	-	-
TEA014167	225.621	70.9018	-1.672	3.5974e-09	7.4147e-08	-	GO:0016579(protein deubiquitination)	-	GO:0004843(thiol-dependent deubiquitinase)
TEA014166	419.76	164.461	-1.3496	8.1079e-06	7.9775e-05	-	-	-	GO:0003824(catalytic activity)
TEA032570	167.815	8.85496	-4.2536	5.6083e-26	8.4787e-24	-	-	-	GO:0016787(hydrolase activity),GO:0016811(hydrolase activity, acting on carbon-nitrogen (but not peptide) bonds, in linear amides)
TEA019795	79.9869	30.8794	-1.3769	0.00016589	0.0011265	-	-	-	-
TEA008992	9.34762	0.302245	-4.8066	0.0027906	0.012604	-	-	-	-
TEA018848	1697.97	674.503	-1.3316	8.6013e-07	1.0878e-05	-	GO:0006468(protein phosphorylation)	-	GO:0004672(protein kinase activity),GO:0005524(ATP binding)
TEA019792	603.497	275.656	-1.1289	2.5929e-09	5.4653e-08	K09286 EREBP; EREBP-like factor	GO:0006355(regulation of transcription, DNA-templated),GO:0009873(ethylene-activated signaling pathway)	-	GO:0003700(DNA-binding transcription factor activity),GO:0003677(DNA binding)
TEA018844	2075.92	1024.81	-1.0179	3.986e-08	6.7876e-07	K00847 E2.7.1.4, scrK; fructokinase [EC:2.7.1.4]	-	-	GO:0016773(phosphotransferase activity, alcohol group as acceptor)
TEA018665	1962.57	642.916	-1.6095	5.1584e-10	1.248e-08	K00660 CHS; chalcone synthase [EC:2.3.1.74]	GO:0009058(biosynthetic process)	-	GO:0016746(acyltransferase activity),GO:0016747(acyltransferase activity, transferring groups other than amino-acyl groups)
TEA001530	8.47862	0	-5.6106	0.00098025	0.0051942	K23810 CYP76F14; (E)-8-carboxylinalool synthase [EC:1.14.14.-]	-	-	GO:0004497(monooxygenase activity),GO:0005506(iron ion binding),GO:0016705(oxidoreductase activity, acting on paired donors, with incorporation or reduction of molecular oxygen),GO:0020037(heme binding)
TEA014309	25.8186	0.619343	-5.3697	4.7245e-05	0.00037552	K17991 PXG; peroxygenase [EC:1.11.2.3]	-	-	-
TEA004399	106.938	24.3452	-2.1406	1.5811e-07	2.3771e-06	K01869 LARS, leuS; leucyl-tRNA synthetase [EC:6.1.1.4]	GO:0006429(leucyl-tRNA aminoacylation)	-	GO:0000166(nucleotide binding),GO:0004823(leucine-tRNA ligase activity),GO:0005524(ATP binding)
TEA032719	1008.07	437.043	-1.2053	0.0059618	0.023567	K00522 FTH1; ferritin heavy chain [EC:1.16.3.2]	GO:0006826(iron ion transport),GO:0006879(cellular iron ion homeostasis)	-	GO:0008199(ferric iron binding)
TEA023029	611.07	284.634	-1.1007	1.5418e-08	2.8345e-07	-	-	-	-
TEA013679	297.876	145.892	-1.0285	0.0037012	0.015925	-	-	-	-
TEA019644	8.03926	0	-5.5421	0.00081238	0.0044322	K08235 E2.4.1.207; xyloglucan:xyloglucosyl transferase [EC:2.4.1.207]	GO:0010411(xyloglucan metabolic process),GO:0042546(cell wall biogenesis),GO:0005975(carbohydrate metabolic process),GO:0006073(cellular glucan metabolic process)	GO:0005618(cell wall),GO:0048046(apoplast)	GO:0016762(xyloglucan:xyloglucosyl transferase activity),GO:0004553(hydrolase activity, hydrolyzing O-glycosyl compounds)
TEA031977	62.0943	18.7286	-1.725	1.3334e-05	0.00012357	K19619 TDP2; tyrosyl-DNA phosphodiesterase 2 [EC:3.1.4.-]	-	-	GO:0003824(catalytic activity)
TEA027217	288.319	51.1105	-2.4933	2.9006e-16	1.7313e-14	K13248 PHOSPHO2; pyridoxal phosphate phosphatase PHOSPHO2 [EC:3.1.3.74]	-	-	GO:0016791(phosphatase activity)
TEA029542	51.6723	9.49584	-2.4363	0.0053332	0.021552	-	-	-	-
TEA018209	43.9701	15.0954	-1.5447	0.0011149	0.0057898	K01280 TPP2; tripeptidyl-peptidase II [EC:3.4.14.10]	-	-	-
TEA015362	1807.72	845.495	-1.0957	5.2639e-08	8.7633e-07	-	-	-	GO:0003677(DNA binding)
TEA006343	39.6905	8.36672	-2.2439	3.6974e-05	0.00030261	K00837 ISS1, VAS1; aromatic aminotransferase [EC:2.6.1.-]	-	-	GO:0003824(catalytic activity)
TEA015431	224.813	23.4707	-3.2585	0.0022828	0.010658	K13993 HSP20; HSP20 family protein	-	-	-
TEA022002	2409.76	941.817	-1.355	1.3779e-07	2.1034e-06	K14803 PTC2_3; protein phosphatase PTC2/3 [EC:3.1.3.16]	GO:0006470(protein dephosphorylation)	-	GO:0004722(protein serine/threonine phosphatase activity)
TEA012323	9.57131	0	-5.7913	0.0002526	0.0016259	K01623 ALDO; fructose-bisphosphate aldolase, class I [EC:4.1.2.13]	GO:0006096(glycolytic process)	-	GO:0004332(fructose-bisphosphate aldolase activity)
TEA027857	762.497	333.107	-1.1936	6.8822e-05	0.00052076	K00600 glyA, SHMT; glycine hydroxymethyltransferase [EC:2.1.2.1]	GO:0019264(glycine biosynthetic process from serine),GO:0035999(tetrahydrofolate interconversion)	-	GO:0004372(glycine hydroxymethyltransferase activity),GO:0030170(pyridoxal phosphate binding),GO:0003824(catalytic activity)
TEA027855	1024.03	417.642	-1.293	5.1741e-05	0.00040649	-	GO:0008610(lipid biosynthetic process)	-	GO:0005506(iron ion binding),GO:0016491(oxidoreductase activity)
TEA015144	252.711	58.1661	-2.1166	4.6636e-06	4.8942e-05	-	GO:0045893(positive regulation of transcription, DNA-templated)	-	GO:0003700(DNA-binding transcription factor activity),GO:0003677(DNA binding)
TEA025586	477.637	233.203	-1.0334	0.001281	0.0065261	K15275 SLC35B1; solute carrier family 35 (UDP-galactose transporter), member B1	GO:0055085(transmembrane transport)	-	-
TEA032398	305.123	149.49	-1.0285	0.0027295	0.01237	-	-	-	-
TEA032396	451.406	194.844	-1.211	2.5543e-06	2.86e-05	-	-	-	-
TEA014784	1289.29	235.241	-2.4539	4.1451e-10	1.0161e-08	K13348 MPV17; protein Mpv17	-	GO:0016021(integral component of membrane)	-
TEA027323	2633.14	1296.48	-1.0218	1.8728e-05	0.0001666	K01770 ispF; 2-C-methyl-D-erythritol 2,4-cyclodiphosphate synthase [EC:4.6.1.12]	GO:0016114(terpenoid biosynthetic process)	-	GO:0008685(2-C-methyl-D-erythritol 2,4-cyclodiphosphate synthase activity)
TEA015096	295.923	146.643	-1.0151	2.8481e-06	3.1557e-05	K01113 phoD; alkaline phosphatase D [EC:3.1.3.1]	-	-	-
TEA010090	744.969	75.5151	-3.3016	1.9261e-43	8.8256e-41	K14571 RIX7, NVL; ribosome biogenesis ATPase	-	-	GO:0005524(ATP binding),GO:0016887(ATP hydrolysis activity)
TEA010092	341.684	81.8159	-2.0601	2.1465e-17	1.5007e-15	-	GO:0060548(negative regulation of cell death)	-	GO:0005544(calcium-dependent phospholipid binding)
TEA031204	40.1602	14.5933	-1.4621	0.0035089	0.01523	-	-	-	-
TEA022649	92.3918	11.2581	-3.0382	6.165e-14	2.757e-12	-	-	-	GO:0043743(LPPG:FO 2-phospho-L-lactate transferase activity)
TEA021447	710.025	341.155	-1.0587	5.8279e-08	9.6268e-07	K13237 DECR2; peroxisomal 2,4-dienoyl-CoA reductase [EC:1.3.1.34]	GO:0009062(fatty acid catabolic process)	-	GO:0008670(2,4-dienoyl-CoA reductase (NADPH) activity)
TEA019337	319.213	158.976	-1.0075	2.0127e-05	0.00017744	K05310 PIGG, GPI7; ethanolamine phosphate transferase 2 subunit G [EC:2.7.-.-]	GO:0006506(GPI anchor biosynthetic process)	-	GO:0051377(mannose-ethanolamine phosphotransferase activity)
TEA026499	98.7199	40.2402	-1.296	2.1643e-05	0.0001891	K15639 CYP734A1, BAS1; PHYB activation tagged suppressor 1 [EC:1.14.-.-]	-	-	GO:0004497(monooxygenase activity),GO:0005506(iron ion binding),GO:0016705(oxidoreductase activity, acting on paired donors, with incorporation or reduction of molecular oxygen),GO:0020037(heme binding)
TEA022317	1985.36	376.77	-2.3972	7.3942e-09	1.4488e-07	-	-	-	GO:0016491(oxidoreductase activity)
TEA019332	84.6264	0	-8.9341	5.1475e-12	1.6959e-10	-	-	-	-
TEA022315	21967.8	5679.45	-1.9515	6.1842e-11	1.7197e-09	K02695 psaH; photosystem I subunit VI	GO:0015979(photosynthesis)	GO:0009522(photosystem I),GO:0009538(photosystem I reaction center)	-
TEA012030	824.614	351.26	-1.2303	2.5694e-07	3.6915e-06	-	-	-	GO:0003676(nucleic acid binding)
TEA012034	350.347	126.271	-1.47	6.1808e-07	8.0941e-06	-	-	-	-
TEA012782	5949.23	0	-15.073	8.1446e-37	2.7565e-34	-	-	-	-
TEA009160	527.903	262.582	-1.0061	0.0015474	0.0076669	-	GO:0009733(response to auxin)	-	-
TEA008426	1011.22	287.05	-1.8158	5.8813e-08	9.7097e-07	-	-	-	-
TEA010324	5.3174	0	-4.9433	0.0072592	0.027619	K11824 AP2A; AP-2 complex subunit alpha	GO:0006886(intracellular protein transport),GO:0016192(vesicle-mediated transport)	GO:0030117(membrane coat)	-
TEA029785	222.187	36.8025	-2.5925	1.5118e-14	7.3093e-13	-	-	-	-
TEA031503	123.858	48.5557	-1.3471	0.012919	0.044528	-	GO:0006308(DNA catabolic process)	-	GO:0003676(nucleic acid binding),GO:0004519(endonuclease activity),GO:0016788(hydrolase activity, acting on ester bonds)
TEA004677	467.249	202.693	-1.2041	1.4938e-06	1.7768e-05	-	-	-	GO:0043531(ADP binding)
TEA030387	512.37	228.886	-1.1606	8.3492e-10	1.9457e-08	-	GO:0006457(protein folding),GO:0015031(protein transport)	-	-
TEA016229	526.452	216.312	-1.2821	0.002072	0.0098246	K01177 E3.2.1.2; beta-amylase [EC:3.2.1.2]	GO:0000272(polysaccharide catabolic process)	-	GO:0016161(beta-amylase activity)
TEA016952	40.4706	18.8115	-1.1082	0.0084977	0.031436	-	-	-	GO:0005515(protein binding)
TEA025716	70.302	4.60268	-3.92	5.324e-06	5.5002e-05	K02954 RP-S14, MRPS14, rpsN; small subunit ribosomal protein S14	GO:0006412(translation)	GO:0005840(ribosome)	GO:0003735(structural constituent of ribosome)
TEA029788	469.393	76.2634	-2.6206	6.3731e-25	8.9957e-23	-	-	-	-
TEA001952	48.0777	17.1833	-1.4789	0.0019722	0.009419	-	-	-	GO:0016491(oxidoreductase activity),GO:0016628(oxidoreductase activity, acting on the CH-CH group of donors, NAD or NADP as acceptor)
TEA004473	25.2159	0.309671	-6.2265	3.8304e-06	4.1289e-05	K13459 RPS2; disease resistance protein RPS2	GO:0006952(defense response)	-	-
TEA001950	2196.41	1073.55	-1.0324	0.00015518	0.0010603	-	-	-	GO:0005515(protein binding)
TEA008161	1698.72	206.045	-3.0432	0.00016571	0.0011257	-	-	-	-
TEA022269	82.3854	33.7847	-1.2862	4.1565e-05	0.00033476	-	-	-	-
TEA004370	28854.4	10644.8	-1.4386	0.00023188	0.0015125	K13993 HSP20; HSP20 family protein	-	-	-
TEA022266	155.153	0	-9.8131	1.0395e-15	5.7692e-14	-	GO:0006468(protein phosphorylation)	-	GO:0004672(protein kinase activity),GO:0005524(ATP binding),GO:0004674(protein serine/threonine kinase activity)
TEA030397	245.577	100.608	-1.2861	0.0056006	0.022426	-	GO:0006508(proteolysis)	-	GO:0004190(aspartic-type endopeptidase activity)
TEA004479	23.302	1.28975	-4.2061	1.565e-05	0.00014245	-	-	-	-
TEA008168	568.337	177.551	-1.6777	4.8873e-05	0.00038692	-	-	-	GO:0046983(protein dimerization activity)
TEA016016	583.281	99.2632	-2.5532	2.0067e-37	7.1149e-35	-	-	-	-
TEA029074	26963.4	9150.09	-1.5591	1.438e-11	4.4063e-10	K03798 ftsH, hflB; cell division protease FtsH [EC:3.4.24.-]	GO:0006508(proteolysis)	GO:0016020(membrane)	GO:0005524(ATP binding),GO:0016887(ATP hydrolysis activity),GO:0004176(ATP-dependent peptidase activity),GO:0004222(metalloendopeptidase activity)
TEA029673	16.7774	2.79138	-2.5704	0.0058103	0.02307	K00799 GST, gst; glutathione S-transferase [EC:2.5.1.18]	-	-	-
TEA029676	369.847	121.142	-1.6098	2.9318e-08	5.1274e-07	-	GO:0007018(microtubule-based movement)	GO:0005856(cytoskeleton)	GO:0003777(microtubule motor activity),GO:0003824(catalytic activity),GO:0016491(oxidoreductase activity),GO:0005524(ATP binding),GO:0008017(microtubule binding)
TEA001004	170.634	83.9822	-1.0208	0.001706	0.0083334	-	-	-	-
TEA011120	96.3439	39.8667	-1.2687	7.0803e-05	0.00053467	-	-	-	-
TEA000200	250.758	78.4814	-1.6772	3.4941e-05	0.00028827	-	-	-	GO:0005515(protein binding)
TEA000971	133.619	2.44024	-5.7448	9.9192e-22	1.0982e-19	K01869 LARS, leuS; leucyl-tRNA synthetase [EC:6.1.1.4]	GO:0006418(tRNA aminoacylation for protein translation),GO:0006429(leucyl-tRNA aminoacylation)	-	GO:0000166(nucleotide binding),GO:0004812(aminoacyl-tRNA ligase activity),GO:0005524(ATP binding),GO:0004823(leucine-tRNA ligase activity)
TEA000976	258.994	77.3778	-1.7418	8.2799e-12	2.6287e-10	-	-	-	GO:0005515(protein binding)
TEA029091	283.134	85.9494	-1.7223	2.9965e-12	1.0219e-10	-	-	-	-
TEA000753	247.423	54.6578	-2.1764	1.77e-18	1.3728e-16	-	-	-	-
TEA017153	81.678	22.4415	-1.8572	0.00075015	0.0041325	K10143 RFWD2, COP1; E3 ubiquitin-protein ligase RFWD2 [EC:2.3.2.27]	-	-	GO:0005515(protein binding)
TEA020244	26.2447	0	-7.2488	7.3873e-08	1.1957e-06	-	-	-	-
TEA030761	1599.72	462.497	-1.7897	2.4613e-14	1.1654e-12	K08869 ADCK, ABC1; aarF domain-containing kinase	-	-	-
TEA019348	2889.62	651.981	-2.1479	0.0012975	0.0065943	K03542 psbS; photosystem II 22kDa protein	-	-	-
TEA030090	24063.1	7005.92	-1.7802	1.3173e-06	1.5935e-05	K09553 STIP1; stress-induced-phosphoprotein 1	GO:0006457(protein folding)	-	GO:0005515(protein binding),GO:0030544(Hsp70 protein binding),GO:0051879(Hsp90 protein binding)
TEA021660	627.063	303.142	-1.0495	1.7574e-07	2.6236e-06	K03549 kup; KUP system potassium uptake protein	GO:0071805(potassium ion transmembrane transport)	GO:0016020(membrane)	GO:0015079(potassium ion transmembrane transporter activity)
TEA006779	93.9652	43.0204	-1.1259	0.014528	0.049039	-	-	-	-
TEA026812	1248.18	543.146	-1.1995	2.6347e-06	2.939e-05	K00218 por; protochlorophyllide reductase [EC:1.3.1.33]	GO:0006468(protein phosphorylation)	-	GO:0004672(protein kinase activity),GO:0005524(ATP binding)
TEA019939	667.867	123.984	-2.4286	1.3196e-08	2.4594e-07	-	-	-	GO:0016413(O-acetyltransferase activity),GO:0016740(transferase activity)
TEA015955	660.53	328.475	-1.0067	2.5943e-07	3.7236e-06	K23164 RTN4IP1; reticulon-4-interacting protein 1, mitochondrial	-	-	-
TEA009585	32.2584	0	-7.5412	2.1517e-08	3.8559e-07	K21888 DHAR; glutathione dehydrogenase/transferase [EC:1.8.5.1 2.5.1.18]	GO:0033355(ascorbate glutathione cycle),GO:0098869(cellular oxidant detoxification)	-	GO:0045174(glutathione dehydrogenase (ascorbate) activity)
TEA022860	276.095	74.7964	-1.8819	0.00021781	0.0014371	-	-	-	-
TEA009588	552.391	246.188	-1.165	0.0014731	0.007355	-	-	-	GO:0005515(protein binding)
TEA019935	29.1811	4.05143	-2.8464	0.00032136	0.0020011	-	-	-	-
TEA029415	7.75713	0	-5.4891	0.00095019	0.0050646	-	GO:0015031(protein transport),GO:0042147(retrograde transport, endosome to Golgi)	GO:0030906(retromer, cargo-selective complex)	-
TEA029417	1213.37	375.078	-1.6931	1.7296e-05	0.00015516	-	-	-	-
TEA020640	133.845	35.7467	-1.9043	3.826e-08	6.5337e-07	K02112 ATPF1B, atpD; F-type H+/Na+-transporting ATPase subunit beta [EC:7.1.2.2 7.2.2.1]	GO:0015986(ATP synthesis coupled proton transport),GO:0032259(methylation),GO:0046034(ATP metabolic process),GO:1902600(proton transmembrane transport)	GO:0045261(proton-transporting ATP synthase complex, catalytic core F(1))	GO:0046933(proton-transporting ATP synthase activity, rotational mechanism),GO:0008168(methyltransferase activity),GO:0005524(ATP binding)
TEA020646	191.537	0	-10.115	7.0728e-17	4.5993e-15	-	-	-	-
TEA009749	641.237	217.383	-1.5619	5.4704e-17	3.5965e-15	-	-	-	-
TEA020644	99.2003	0	-9.1677	7.9171e-14	3.4778e-12	-	-	-	-
TEA000371	22.136	6.3095	-1.8236	0.0068078	0.026209	K13457 RPM1, RPS3; disease resistance protein RPM1	GO:0006952(defense response)	-	GO:0043531(ADP binding)
TEA009742	96.5962	22.8653	-2.0742	1.6542e-06	1.9527e-05	K13495 CISZOG; cis-zeatin O-glucosyltransferase [EC:2.4.1.215]	-	-	-
TEA024940	115.5	0.929014	-6.9461	8.8972e-15	4.4017e-13	-	-	-	-
TEA010893	1002.32	425.856	-1.2344	0.00060524	0.0034303	-	GO:0006511(ubiquitin-dependent protein catabolic process)	-	-
TEA024945	4334.58	2032.42	-1.0926	0.00048748	0.0028541	K00799 GST, gst; glutathione S-transferase [EC:2.5.1.18]	GO:0006749(glutathione metabolic process)	-	GO:0004364(glutathione transferase activity)
TEA006238	285.569	4.39823	-6.0252	3.4503e-31	7.6119e-29	-	GO:0010343(singlet oxygen-mediated programmed cell death),GO:0006614(SRP-dependent cotranslational protein targeting to membrane)	GO:0005786(signal recognition particle, endoplasmic reticulum targeting)	GO:0005047(signal recognition particle binding),GO:0008312(7S RNA binding),GO:0030942(endoplasmic reticulum signal peptide binding)
TEA025140	36.114	3.4522	-3.3865	5.7902e-06	5.9322e-05	-	-	-	-
TEA029321	123.379	8.77202	-3.814	1.0328e-19	9.1277e-18	-	-	-	-
TEA024162	453.651	65.7069	-2.7853	5.1032e-15	2.6296e-13	K12373 HEXA_B; hexosaminidase [EC:3.2.1.52]	GO:0005975(carbohydrate metabolic process)	-	GO:0004553(hydrolase activity, hydrolyzing O-glycosyl compounds),GO:0004563(beta-N-acetylhexosaminidase activity)
TEA024163	351.559	52.1549	-2.7498	2.2036e-13	9.0152e-12	K12373 HEXA_B; hexosaminidase [EC:3.2.1.52]	GO:0005975(carbohydrate metabolic process)	-	GO:0004553(hydrolase activity, hydrolyzing O-glycosyl compounds),GO:0004563(beta-N-acetylhexosaminidase activity)
TEA007323	273.647	26.4321	-3.3778	3.0239e-30	6.3873e-28	K11844 USP16_45; ubiquitin carboxyl-terminal hydrolase 16/45 [EC:3.4.19.12]	GO:0016579(protein deubiquitination)	-	GO:0008270(zinc ion binding),GO:0004843(thiol-dependent deubiquitinase)
TEA016684	5257.92	2321.63	-1.1793	0.00045226	0.0026779	K09489 HSPA4; heat shock 70kDa protein 4	-	-	GO:0005524(ATP binding)
TEA004503	6729.71	3271.8	-1.0403	4.5777e-05	0.00036464	-	-	-	-
TEA030166	775.036	326.591	-1.2454	1.257e-08	2.359e-07	-	-	-	GO:0003677(DNA binding),GO:0003700(DNA-binding transcription factor activity)
TEA013076	1061.15	492.358	-1.1069	6.2248e-06	6.3252e-05	K01673 cynT, can; carbonic anhydrase [EC:4.2.1.1]	GO:0015976(carbon utilization)	-	GO:0004089(carbonate dehydratase activity),GO:0008270(zinc ion binding)
TEA004691	46.0149	2.46252	-4.2118	0.0002179	0.0014374	-	-	-	-
TEA008188	2183.77	822.594	-1.4083	7.0705e-12	2.2643e-10	-	GO:0006468(protein phosphorylation)	-	GO:0004672(protein kinase activity),GO:0004714(transmembrane receptor protein tyrosine kinase activity),GO:0005524(ATP binding)
TEA028301	1092.45	474.725	-1.2018	4.3807e-09	8.9136e-08	K06693 PSMD9, RPN4; 26S proteasome regulatory subunit N4	GO:0070682(proteasome regulatory particle assembly)	-	GO:0005515(protein binding)
TEA032920	88.3859	0	-8.9997	2.837e-13	1.1326e-11	-	GO:0006468(protein phosphorylation)	-	GO:0004672(protein kinase activity),GO:0005524(ATP binding)
TEA000197	865.914	113.724	-2.9273	2.2708e-18	1.7475e-16	K00430 E1.11.1.7; peroxidase [EC:1.11.1.7]	GO:0006979(response to oxidative stress),GO:0042744(hydrogen peroxide catabolic process)	-	GO:0004601(peroxidase activity),GO:0020037(heme binding)
TEA017973	59.7043	2.47737	-4.5826	2.3664e-07	3.4262e-06	-	GO:0006508(proteolysis)	-	GO:0004252(serine-type endopeptidase activity),GO:0008236(serine-type peptidase activity)
TEA017970	396.443	182.964	-1.1132	4.2532e-06	4.5208e-05	K00002 AKR1A1, adh; alcohol dehydrogenase (NADP+) [EC:1.1.1.2]	-	-	GO:0016491(oxidoreductase activity)
TEA023522	665	323.637	-1.0393	4.4076e-09	8.9544e-08	K14376 PAP; poly(A) polymerase [EC:2.7.7.19]	GO:0043631(RNA polyadenylation),GO:0031123(RNA 3'-end processing)	-	GO:0003723(RNA binding),GO:0004652(polynucleotide adenylyltransferase activity),GO:0016779(nucleotidyltransferase activity)
TEA018179	68.9397	27.5583	-1.3173	0.0011935	0.0061295	-	GO:0010088(phloem development)	-	-
TEA002138	164.556	58.8356	-1.4823	1.3167e-07	2.0161e-06	-	-	-	GO:0005515(protein binding)
TEA020583	720.274	333.172	-1.1117	5.1839e-12	1.7041e-10	K14379 ACP5; tartrate-resistant acid phosphatase type 5 [EC:3.1.3.2]	-	-	-
TEA031418	485.033	48.2565	-3.327	3.4241e-11	9.9107e-10	K08241 E2.1.1.141; jasmonate O-methyltransferase [EC:2.1.1.141]	-	-	GO:0008168(methyltransferase activity)
TEA007749	2221.77	744.361	-1.5773	2.4261e-20	2.2794e-18	K15275 SLC35B1; solute carrier family 35 (UDP-galactose transporter), member B1	GO:0055085(transmembrane transport)	-	-
TEA024305	3078.74	1102.32	-1.4816	8.7051e-14	3.7959e-12	K09420 MYB, C-MYB; transcriptional activator Myb	GO:0006396(RNA processing)	GO:0005634(nucleus),GO:1990904(ribonucleoprotein complex)	GO:0003723(RNA binding),GO:0003676(nucleic acid binding)
TEA025784	763.167	305.811	-1.3182	3.7522e-06	4.0548e-05	K03687 GRPE; molecular chaperone GrpE	GO:0006457(protein folding)	-	GO:0000774(adenyl-nucleotide exchange factor activity),GO:0042803(protein homodimerization activity),GO:0051087(chaperone binding)
TEA020333	105.372	0	-9.2527	4.7432e-14	2.1437e-12	-	-	-	-
TEA007744	105.64	9.63511	-3.4504	4.7242e-16	2.7427e-14	K09422 MYBP; transcription factor MYB, plant	-	-	-
TEA017372	134.842	58.7326	-1.1996	8.7134e-05	0.00064172	K00873 PK, pyk; pyruvate kinase [EC:2.7.1.40]	GO:0006096(glycolytic process)	-	GO:0000287(magnesium ion binding),GO:0004743(pyruvate kinase activity),GO:0030955(potassium ion binding),GO:0003824(catalytic activity)
TEA002595	854.89	24.2718	-5.1453	3.4508e-82	8.5646e-79	K12125 ELF3; protein EARLY FLOWERING 3	GO:2000028(regulation of photoperiodism, flowering)	-	-
TEA008234	303.905	34.0325	-3.1569	4.8794e-27	8.0736e-25	-	-	-	GO:0061630(ubiquitin protein ligase activity)
TEA032499	33533.3	8085.46	-2.0522	0.0032767	0.01439	-	-	-	-
TEA029309	12.7323	0.60449	-4.3648	0.0017862	0.0086615	-	-	-	-
TEA002869	17.1752	0	-6.6367	3.9392e-06	4.2293e-05	-	-	-	-
TEA002867	266.024	53.7393	-2.308	8.5242e-26	1.2758e-23	-	GO:0006468(protein phosphorylation)	-	GO:0004672(protein kinase activity),GO:0005524(ATP binding)
TEA002866	21.8353	2.15285	-3.3254	0.00025376	0.0016324	K13448 CML; calcium-binding protein CML	-	-	GO:0005509(calcium ion binding)
TEA031702	42.5819	11.9551	-1.8297	0.0042164	0.017765	K18857 ADH1; alcohol dehydrogenase class-P [EC:1.1.1.1]	-	-	-
TEA031705	649.028	235.642	-1.4605	3.4172e-11	9.9003e-10	-	GO:0006468(protein phosphorylation)	-	GO:0004672(protein kinase activity),GO:0005524(ATP binding)
TEA021876	187.639	71.6274	-1.3892	6.4394e-07	8.3822e-06	K16578 CLASP1_2; CLIP-associating protein 1/2	-	-	-
TEA006349	81.2592	16.8142	-2.2713	1.0887e-09	2.4808e-08	K00837 ISS1, VAS1; aromatic aminotransferase [EC:2.6.1.-]	-	-	GO:0005515(protein binding),GO:0003824(catalytic activity)
TEA010068	2381.42	1149.46	-1.0505	0.0013377	0.0067684	K03531 ftsZ; cell division protein FtsZ	-	-	GO:0003924(GTPase activity),GO:0005525(GTP binding)
TEA017202	26.856	1.5824	-4.0866	0.00013647	0.00094875	-	-	-	-
TEA010525	154.065	61.2719	-1.3268	4.246e-06	4.5164e-05	K01176 AMY, amyA, malS; alpha-amylase [EC:3.2.1.1]	GO:0005975(carbohydrate metabolic process)	-	GO:0004556(alpha-amylase activity),GO:0043169(cation binding),GO:0005509(calcium ion binding)
TEA024785	19370.4	8697.77	-1.1551	3.7167e-06	4.0208e-05	K08057 CALR; calreticulin	GO:0006457(protein folding)	GO:0005783(endoplasmic reticulum)	GO:0005509(calcium ion binding),GO:0005515(protein binding),GO:0051082(unfolded protein binding)
TEA002913	6.03603	0	-5.1357	0.0053476	0.021601	K03327 TC.MATE, SLC47A, norM, mdtK, dinF; multidrug resistance protein, MATE family	GO:1990961(xenobiotic detoxification by transmembrane export across the plasma membrane),GO:0055085(transmembrane transport)	GO:0016020(membrane)	GO:0042910(xenobiotic transmembrane transporter activity),GO:0015297(antiporter activity)
TEA033858	628.845	277.392	-1.1797	2.6854e-05	0.00022851	-	-	-	-
TEA014771	524.126	259.583	-1.012	0.0002836	0.0017949	-	GO:0000413(protein peptidyl-prolyl isomerization)	-	GO:0003755(peptidyl-prolyl cis-trans isomerase activity)
TEA014772	4022.23	1917.93	-1.0682	1.8819e-05	0.00016721	K03671 trxA; thioredoxin 1	-	-	GO:0015035(protein-disulfide reductase activity)
TEA005243	10.8889	0.60449	-4.1369	0.004314	0.018091	K12948 SPCS3, SPC3; signal peptidase complex subunit 3 [EC:3.4.-.-]	GO:0006465(signal peptide processing),GO:0055085(transmembrane transport)	GO:0005787(signal peptidase complex),GO:0016021(integral component of membrane),GO:0016020(membrane)	GO:0022857(transmembrane transporter activity)
TEA028394	90.5782	31.7094	-1.5113	0.00051115	0.0029745	-	-	-	GO:0016628(oxidoreductase activity, acting on the CH-CH group of donors, NAD or NADP as acceptor)
TEA010064	170.163	10.4448	-4.0363	4.449e-23	5.5674e-21	K01535 PMA1, PMA2; H+-transporting ATPase [EC:7.1.2.1]	-	GO:0016021(integral component of membrane)	GO:0005215(transporter activity),GO:0005524(ATP binding),GO:0016887(ATP hydrolysis activity),GO:0000166(nucleotide binding)
TEA023309	369.194	42.8023	-3.1091	9.8688e-19	7.7963e-17	-	-	-	GO:0043531(ADP binding)
TEA002594	455.843	187.714	-1.2821	8.7908e-07	1.1089e-05	-	GO:0055085(transmembrane transport)	GO:0016020(membrane)	GO:0015297(antiporter activity),GO:0042910(xenobiotic transmembrane transporter activity)
TEA032493	689.24	293.467	-1.2311	0.00032623	0.002028	-	-	-	-
TEA014579	1632.74	732.339	-1.1562	0.0026355	0.012013	-	-	-	-
TEA023307	633.053	44.0305	-3.846	4.3281e-26	6.6104e-24	K01183 E3.2.1.14; chitinase [EC:3.2.1.14]	GO:0006032(chitin catabolic process),GO:0016998(cell wall macromolecule catabolic process),GO:0005975(carbohydrate metabolic process)	-	GO:0004568(chitinase activity),GO:0008061(chitin binding)
TEA009908	819.202	325.235	-1.332	1.7863e-09	3.8918e-08	-	GO:0006468(protein phosphorylation)	-	GO:0005524(ATP binding),GO:0004672(protein kinase activity),GO:0005515(protein binding)
TEA024431	196.55	8.83485	-4.4856	1.9337e-28	3.5551e-26	-	-	-	GO:0004869(cysteine-type endopeptidase inhibitor activity)
TEA010660	29.648	5.87016	-2.335	0.00056234	0.0032276	-	-	-	GO:0005515(protein binding)
TEA024433	97.4066	46.2719	-1.0776	0.0056386	0.022539	K14709 SLC39A1_2_3, ZIP1_2_3; solute carrier family 39 (zinc transporter), member 1/2/3	GO:0030001(metal ion transport),GO:0055085(transmembrane transport)	GO:0016020(membrane)	GO:0046873(metal ion transmembrane transporter activity)
TEA024435	1064.98	481.341	-1.1458	4.0079e-07	5.511e-06	K07025 K07025; putative hydrolase of the HAD superfamily	-	-	-
TEA017411	32.2547	7.43645	-2.109	0.011348	0.040015	K20769 CYP94A5; fatty acid omega-hydroxylase [EC:1.14.-.-]	-	-	GO:0004497(monooxygenase activity),GO:0005506(iron ion binding),GO:0016705(oxidoreductase activity, acting on paired donors, with incorporation or reduction of molecular oxygen),GO:0020037(heme binding)
TEA024438	1611.86	708.72	-1.1848	6.1465e-15	3.1293e-13	K08956 AFG3; AFG3 family protein [EC:3.4.24.-]	GO:0006508(proteolysis)	GO:0016020(membrane),GO:0016021(integral component of membrane)	GO:0004176(ATP-dependent peptidase activity),GO:0004222(metalloendopeptidase activity),GO:0005524(ATP binding),GO:0016887(ATP hydrolysis activity),GO:0008270(zinc ion binding)
TEA032542	287.139	126.087	-1.1882	2.9944e-08	5.2212e-07	-	-	-	-
TEA012803	3446.63	1319.69	-1.3847	4.1734e-08	7.0743e-07	-	-	-	-
TEA012805	388.346	171.79	-1.1746	7.9094e-10	1.849e-08	-	-	-	-
TEA025848	59.8728	7.92286	-2.9224	8.2337e-05	0.00060986	-	-	-	GO:0008194(UDP-glycosyltransferase activity)
TEA018304	118.66	0	-9.4237	1.8941e-14	9.026e-13	K00588 E2.1.1.104; caffeoyl-CoA O-methyltransferase [EC:2.1.1.104]	-	-	GO:0008171(O-methyltransferase activity)
TEA009349	955.534	431.552	-1.1475	1.6033e-10	4.1778e-09	-	-	-	GO:0005515(protein binding)
TEA009341	542.161	225.898	-1.2617	1.0281e-05	9.852e-05	-	-	-	-
TEA009340	750.057	326.672	-1.1978	5.2276e-07	6.9693e-06	-	-	-	-
TEA009347	1377.83	686.251	-1.0051	0.0025415	0.011661	-	-	-	-
TEA009346	27.6198	3.36183	-3.0205	0.00012387	0.0008709	-	-	-	-
TEA009344	792.097	374.029	-1.0817	4.2775e-07	5.8279e-06	-	-	-	-
TEA019654	573.448	266.571	-1.1042	0.00031139	0.0019496	K09874 NIP; aquaporin NIP	GO:0055085(transmembrane transport)	GO:0016020(membrane)	GO:0015267(channel activity)
TEA002668	168.052	49.1716	-1.7704	0.002874	0.012905	-	-	-	GO:0030145(manganese ion binding)
TEA013685	2364.95	1045.49	-1.1772	1.406e-05	0.00012948	K17892 FTRC; ferredoxin-thioredoxin reductase catalytic chain [EC:1.8.7.2]	-	-	GO:0016730(oxidoreductase activity, acting on iron-sulfur proteins as donors)
TEA022597	10.0093	0	-5.8544	0.00020393	0.0013557	-	-	-	GO:0005515(protein binding)
TEA023018	1788.92	598.401	-1.5798	8.9907e-07	1.1308e-05	-	GO:0006468(protein phosphorylation)	-	GO:0004672(protein kinase activity),GO:0005524(ATP binding)
TEA023017	94159.1	36579.6	-1.3641	9.9191e-07	1.2319e-05	K08916 LHCB5; light-harvesting complex II chlorophyll a/b binding protein 5	GO:0009765(photosynthesis, light harvesting)	GO:0016020(membrane)	-
TEA018781	139.67	45.8619	-1.6053	0.00010527	0.0007564	-	GO:0006508(proteolysis)	-	GO:0004190(aspartic-type endopeptidase activity)
TEA002666	2194.07	797.147	-1.4606	1.1485e-29	2.3754e-27	-	GO:1902979(mitotic DNA replication termination)	-	GO:0005515(protein binding)
TEA022598	12.1669	1.27273	-3.2679	0.0034024	0.014837	-	-	-	GO:0005515(protein binding)
TEA015310	477.393	168.576	-1.5018	3.9676e-06	4.2536e-05	-	GO:0006355(regulation of transcription, DNA-templated),GO:0009725(response to hormone)	GO:0005634(nucleus)	GO:0003677(DNA binding),GO:0005515(protein binding)
TEA027026	37265.7	17439.4	-1.0955	0.00018114	0.001217	K02716 psbO; photosystem II oxygen-evolving enhancer protein 1	GO:0010207(photosystem II assembly),GO:0042549(photosystem II stabilization)	GO:0009654(photosystem II oxygen evolving complex)	GO:0010242(oxygen evolving activity)
TEA027843	558.471	32.3032	-4.115	1.5448e-71	2.4214e-68	-	-	-	-
TEA008283	170.809	81.1857	-1.0703	0.0091703	0.033528	K01251 E3.3.1.1, ahcY; adenosylhomocysteinase [EC:3.3.1.1]	-	-	-
TEA009004	517.11	10.6143	-5.605	4.4826e-69	6.3575e-66	-	-	-	-
TEA009002	213.371	87.7238	-1.2802	3.442e-07	4.8106e-06	K01051 E3.1.1.11; pectinesterase [EC:3.1.1.11]	GO:0042545(cell wall modification)	-	GO:0004857(enzyme inhibitor activity),GO:0030599(pectinesterase activity)
TEA032037	21178.2	8700.72	-1.2834	0.00064863	0.0036442	K09571 FKBP4_5; FK506-binding protein 4/5 [EC:5.2.1.8]	-	-	GO:0003755(peptidyl-prolyl cis-trans isomerase activity),GO:0005515(protein binding)
TEA014952	252.572	121.818	-1.0499	0.00028567	0.0018068	-	-	-	GO:0003700(DNA-binding transcription factor activity)
TEA032030	14.0409	0	-6.3462	1.5295e-05	0.00013962	K09264 K09264; MADS-box transcription factor, plant	GO:0006355(regulation of transcription, DNA-templated),GO:0045944(positive regulation of transcription by RNA polymerase II)	GO:0005634(nucleus)	GO:0003677(DNA binding),GO:0046983(protein dimerization activity),GO:0003723(RNA binding),GO:0003700(DNA-binding transcription factor activity),GO:0003676(nucleic acid binding),GO:0000977(RNA polymerase II transcription regulatory region sequence-specific DNA binding)
TEA011336	178.761	81.1852	-1.1363	0.011474	0.040378	-	GO:0006629(lipid metabolic process)	-	GO:0016627(oxidoreductase activity, acting on the CH-CH group of donors)
TEA005065	328.878	146.506	-1.1662	2.6458e-09	5.5651e-08	K01652 E2.2.1.6L, ilvB, ilvG, ilvI; acetolactate synthase I/II/III large subunit [EC:2.2.1.6]	-	-	GO:0003824(catalytic activity),GO:0030976(thiamine pyrophosphate binding),GO:0000287(magnesium ion binding)
TEA010240	61.3312	1.21641	-5.6251	4.6959e-11	1.3358e-09	-	GO:0006952(defense response)	-	-
TEA010243	74.5057	0	-8.7543	1.9217e-12	6.7814e-11	-	-	-	-
TEA010088	115.99	18.4922	-2.6478	1.0591e-13	4.5518e-12	-	GO:0006457(protein folding),GO:0060548(negative regulation of cell death)	-	GO:0005524(ATP binding),GO:0016887(ATP hydrolysis activity),GO:0051082(unfolded protein binding),GO:0005544(calcium-dependent phospholipid binding)
TEA013150	12.8907	2.51359	-2.363	0.011236	0.039683	-	GO:0006468(protein phosphorylation),GO:0048544(recognition of pollen)	-	GO:0004674(protein serine/threonine kinase activity),GO:0004672(protein kinase activity),GO:0005524(ATP binding)
TEA019254	68.9784	5.8649	-3.5482	1.0206e-06	1.265e-05	K15109 SLC25A20_29, CACT, CACL, CRC1; solute carrier family 25 (mitochondrial carnitine/acylcarnitine transporter), member 20/29	GO:0055085(transmembrane transport)	-	-
TEA001816	124.099	6.89046	-4.1696	1.0369e-08	1.9759e-07	-	-	-	-
TEA030428	1724.73	829.994	-1.0546	0.00029796	0.0018769	K02935 RP-L7, MRPL12, rplL; large subunit ribosomal protein L7/L12	GO:0006412(translation)	GO:0005840(ribosome)	GO:0003735(structural constituent of ribosome)
TEA016034	987.255	392.486	-1.3302	4.4662e-07	6.049e-06	-	-	-	-
TEA022307	1979.1	889.423	-1.1534	6.3233e-05	0.00048364	K02961 RP-S17, MRPS17, rpsQ; small subunit ribosomal protein S17	GO:0006412(translation)	GO:0005840(ribosome)	GO:0003735(structural constituent of ribosome)
TEA016033	47.0969	3.78849	-3.6417	2.8496e-08	5.0012e-07	K20667 CYP716A; beta-amyrin 28-monooxygenase [EC:1.14.14.126]	-	-	GO:0005506(iron ion binding),GO:0016705(oxidoreductase activity, acting on paired donors, with incorporation or reduction of molecular oxygen),GO:0004497(monooxygenase activity),GO:0020037(heme binding)
TEA012020	74.4871	25.7313	-1.528	0.00031234	0.0019547	-	-	-	-
TEA012026	41.4294	5.95402	-2.7936	0.0098378	0.035576	-	GO:0090481(pyrimidine nucleotide-sugar transmembrane transport)	GO:0000139(Golgi membrane),GO:0016021(integral component of membrane)	GO:0015165(pyrimidine nucleotide-sugar transmembrane transporter activity)
TEA015040	1863.96	803.926	-1.213	5.4182e-05	0.00042321	-	GO:0006511(ubiquitin-dependent protein catabolic process),GO:0006396(RNA processing)	-	GO:0004525(ribonuclease III activity)
TEA015046	3192.56	1560.8	-1.0321	1.0311e-08	1.966e-07	-	-	-	-
TEA005110	17565.1	8562.38	-1.0366	0.00011317	0.00080597	K04565 SOD1; superoxide dismutase, Cu-Zn family [EC:1.15.1.1]	GO:0006801(superoxide metabolic process)	-	GO:0046872(metal ion binding)
TEA005117	49.0622	8.0623	-2.5963	3.9576e-06	4.246e-05	K15803 GERD; (-)-germacrene D synthase [EC:4.2.3.75]	-	-	GO:0010333(terpene synthase activity),GO:0016829(lyase activity)
TEA005115	19.1747	0	-6.7908	2.0636e-06	2.3868e-05	K01623 ALDO; fructose-bisphosphate aldolase, class I [EC:4.1.2.13]	GO:0006096(glycolytic process)	-	GO:0004332(fructose-bisphosphate aldolase activity)
TEA008365	127.328	22.6042	-2.4905	0.00018334	0.0012307	K15404 K15404, CER1; aldehyde decarbonylase [EC:4.1.99.5]	GO:0008610(lipid biosynthetic process)	-	GO:0005506(iron ion binding),GO:0016491(oxidoreductase activity)
TEA026555	495.61	185.552	-1.4162	0.0010041	0.0052957	-	GO:0055085(transmembrane transport),GO:0042938(dipeptide transport)	GO:0016020(membrane)	GO:0022857(transmembrane transporter activity),GO:0042937(tripeptide transmembrane transporter activity),GO:0071916(dipeptide transmembrane transporter activity)
TEA026005	204.722	41.8383	-2.2913	2.3746e-18	1.818e-16	-	-	-	-
TEA026556	10.1636	0.619343	-4.0268	0.0043133	0.018091	-	GO:0006412(translation),GO:0034968(histone lysine methylation)	GO:0005840(ribosome),GO:0005634(nucleus)	GO:0005515(protein binding),GO:0003735(structural constituent of ribosome),GO:0018024(histone-lysine N-methyltransferase activity),GO:0008270(zinc ion binding)
TEA019434	1298.2	637.102	-1.026	1.3882e-06	1.6671e-05	-	-	-	GO:0003677(DNA binding)
TEA010339	151.558	73.5908	-1.0415	1.2494e-05	0.00011683	-	GO:0006468(protein phosphorylation)	-	GO:0004672(protein kinase activity),GO:0005524(ATP binding),GO:0005515(protein binding)
TEA022012	79.0092	32.0779	-1.293	0.0052983	0.021446	-	GO:0006468(protein phosphorylation)	-	GO:0005515(protein binding),GO:0004672(protein kinase activity),GO:0005524(ATP binding)
TEA029795	44.2296	12.8479	-1.7801	0.00011721	0.00083128	-	-	-	-
TEA030390	230.018	73.3882	-1.6458	0.0024382	0.011274	-	-	-	-
TEA029793	810.293	290.133	-1.4809	3.8423e-13	1.4979e-11	-	-	-	-
TEA029790	224.284	58.1254	-1.9479	9.2447e-11	2.4895e-09	K20298 VPS52; vacuolar protein sorting-associated protein 52	-	-	-
TEA026956	1797.14	679.962	-1.4017	6.7728e-05	0.0005134	K13171 SRRM1, SRM160; serine/arginine repetitive matrix protein 1	-	-	-
TEA022273	259.621	96.744	-1.4268	2.463e-08	4.3613e-07	-	GO:0006468(protein phosphorylation)	-	GO:0004672(protein kinase activity),GO:0004674(protein serine/threonine kinase activity),GO:0005524(ATP binding)
TEA012243	20.6532	0.955633	-4.4475	7.3396e-05	0.00055243	-	-	-	-
TEA004440	661.124	319.892	-1.0477	1.903e-05	0.00016893	-	-	-	-
TEA000568	319.343	76.1703	-2.0661	9.0203e-19	7.2413e-17	K03574 mutT, NUDT15, MTH2; 8-oxo-dGTP diphosphatase [EC:3.6.1.55]	-	-	GO:0016787(hydrolase activity)
TEA008755	4412.28	1728.9	-1.3515	0.00060384	0.0034243	-	-	-	-
TEA019918	175.824	35.9238	-2.2867	8.5584e-09	1.6595e-07	K22390 ACP7; acid phosphatase type 7	-	-	GO:0003993(acid phosphatase activity),GO:0016787(hydrolase activity),GO:0046872(metal ion binding)
TEA025126	16795.1	1130.16	-3.8934	9.5136e-05	0.00069345	K03798 ftsH, hflB; cell division protease FtsH [EC:3.4.24.-]	GO:0006508(proteolysis)	GO:0016020(membrane)	GO:0004176(ATP-dependent peptidase activity),GO:0004222(metalloendopeptidase activity),GO:0005524(ATP binding),GO:0016887(ATP hydrolysis activity)
TEA000566	64.0709	15.5062	-2.0411	0.00021647	0.0014289	K01595 ppc; phosphoenolpyruvate carboxylase [EC:4.1.1.31]	GO:0006099(tricarboxylic acid cycle),GO:0015977(carbon fixation)	-	GO:0008964(phosphoenolpyruvate carboxylase activity),GO:0003824(catalytic activity)
TEA006971	5.72469	0	-5.048	0.005304	0.021463	-	-	-	GO:0005509(calcium ion binding)
TEA006970	5.56371	0	-5.0127	0.0074977	0.028352	-	GO:0005975(carbohydrate metabolic process)	-	GO:0004553(hydrolase activity, hydrolyzing O-glycosyl compounds)
TEA001565	328.875	42.3782	-2.9532	1.4963e-36	4.9517e-34	K00026 MDH2; malate dehydrogenase [EC:1.1.1.37]	GO:0006099(tricarboxylic acid cycle)	-	GO:0003824(catalytic activity),GO:0016616(oxidoreductase activity, acting on the CH-OH group of donors, NAD or NADP as acceptor),GO:0016491(oxidoreductase activity),GO:0030060(L-malate dehydrogenase activity)
TEA029668	768.609	182.368	-2.0758	2.8037e-34	7.8775e-32	-	-	-	GO:0046983(protein dimerization activity),GO:0008168(methyltransferase activity),GO:0008171(O-methyltransferase activity)
TEA029088	487.948	224.603	-1.1191	9.7303e-11	2.6061e-09	-	GO:0055085(transmembrane transport)	GO:0016021(integral component of membrane)	GO:0022857(transmembrane transporter activity)
TEA029089	371.564	173.082	-1.1012	8.7116e-11	2.3652e-09	-	-	-	-
TEA000214	20583	9861.93	-1.0615	0.00034951	0.0021548	K03283 HSPA1s; heat shock 70kDa protein 1/2/6/8	-	-	GO:0005524(ATP binding)
TEA004995	105.196	27.5993	-1.9274	0.0016857	0.0082505	-	-	-	-
TEA004994	3899.39	1328.96	-1.5527	1.2415e-06	1.5104e-05	K17525 CHID1; chitinase domain-containing protein 1	-	-	-
TEA012510	2058.22	899.427	-1.1938	2.945e-05	0.00024728	K00811 ASP5; aspartate aminotransferase, chloroplastic [EC:2.6.1.1]	GO:0006520(cellular amino acid metabolic process),GO:0009058(biosynthetic process)	-	GO:0003824(catalytic activity),GO:0008483(transaminase activity),GO:0030170(pyridoxal phosphate binding)
TEA001614	33.612	1.82832	-4.1793	6.7774e-07	8.7685e-06	-	GO:0007165(signal transduction)	-	GO:0000155(phosphorelay sensor kinase activity)
TEA001617	185.07	84.1008	-1.1386	2.0579e-06	2.3811e-05	-	GO:0006102(isocitrate metabolic process)	-	GO:0004450(isocitrate dehydrogenase (NADP+) activity)
TEA025377	295.589	126.848	-1.2207	3.2466e-06	3.5464e-05	-	-	-	GO:0005515(protein binding)
TEA020786	478.33	139.806	-1.7729	5.4917e-23	6.7868e-21	K01873 VARS, valS; valyl-tRNA synthetase [EC:6.1.1.9]	GO:0006438(valyl-tRNA aminoacylation),GO:0006418(tRNA aminoacylation for protein translation)	-	GO:0000166(nucleotide binding),GO:0004832(valine-tRNA ligase activity),GO:0005524(ATP binding),GO:0004812(aminoacyl-tRNA ligase activity),GO:0002161(aminoacyl-tRNA editing activity)
TEA021659	529.618	181.601	-1.5435	1.6372e-08	2.9933e-07	K13754 SLC24A6, NCKX6; solute carrier family 24 (sodium/potassium/calcium exchanger), member 6	GO:0055085(transmembrane transport)	GO:0016021(integral component of membrane)	-
TEA021657	96.4442	9.71805	-3.3078	4.1649e-09	8.5253e-08	-	-	-	GO:0004869(cysteine-type endopeptidase inhibitor activity)
TEA016369	16.7639	0	-6.6061	4.9229e-06	5.1283e-05	K01803 TPI, tpiA; triosephosphate isomerase (TIM) [EC:5.3.1.1]	-	-	GO:0004807(triose-phosphate isomerase activity)
TEA017783	21.9458	0	-6.9945	6.1378e-07	8.053e-06	-	-	-	GO:0004497(monooxygenase activity),GO:0005506(iron ion binding),GO:0016705(oxidoreductase activity, acting on paired donors, with incorporation or reduction of molecular oxygen),GO:0020037(heme binding)
TEA028422	2286.1	1029.63	-1.1503	0.00178	0.0086365	K00108 betA, CHDH; choline dehydrogenase [EC:1.1.99.1]	-	-	GO:0016614(oxidoreductase activity, acting on CH-OH group of donors),GO:0050660(flavin adenine dinucleotide binding)
TEA032808	26.3621	0	-7.2548	6.5982e-08	1.078e-06	-	-	-	-
TEA022878	34.6022	12.5317	-1.4619	0.0086496	0.031938	K00006 GPD1; glycerol-3-phosphate dehydrogenase (NAD+) [EC:1.1.1.8]	GO:0005975(carbohydrate metabolic process),GO:0006072(glycerol-3-phosphate metabolic process),GO:0046168(glycerol-3-phosphate catabolic process)	GO:0009331(glycerol-3-phosphate dehydrogenase complex)	GO:0004367(glycerol-3-phosphate dehydrogenase [NAD+] activity),GO:0016491(oxidoreductase activity),GO:0016616(oxidoreductase activity, acting on the CH-OH group of donors, NAD or NADP as acceptor),GO:0051287(NAD binding),GO:0042803(protein homodimerization activity)
TEA023505	242.535	111.783	-1.1144	0.00083038	0.0045188	-	-	-	GO:0071949(FAD binding)
TEA029331	291.687	0	-10.722	5.463e-19	4.4946e-17	K00588 E2.1.1.104; caffeoyl-CoA O-methyltransferase [EC:2.1.1.104]	-	-	GO:0008171(O-methyltransferase activity)
TEA006753	5552.43	1221	-2.1853	1.0654e-16	6.8533e-15	-	-	GO:0005634(nucleus)	GO:0003677(DNA binding)
TEA010886	850.381	185.415	-2.1972	9.9673e-44	4.712e-41	K22748 ATXR3, SDG2; [histone H3]-lysine4 N-trimethyltransferase ATXR3 [EC:2.1.1.354]	GO:0005975(carbohydrate metabolic process)	-	GO:0005515(protein binding)
TEA020432	2132.12	1027.89	-1.0521	2.2947e-06	2.6085e-05	K22395 K22395; cinnamyl-alcohol dehydrogenase [EC:1.1.1.195]	-	-	GO:0071949(FAD binding),GO:0050660(flavin adenine dinucleotide binding),GO:0016491(oxidoreductase activity)
TEA024156	47612.4	14640.9	-1.7013	6.5893e-08	1.0771e-06	K09571 FKBP4_5; FK506-binding protein 4/5 [EC:5.2.1.8]	-	-	GO:0003755(peptidyl-prolyl cis-trans isomerase activity),GO:0005515(protein binding)
TEA016569	185.458	35.3575	-2.3899	3.787e-19	3.1771e-17	-	-	-	-
TEA024152	119.719	8.47194	-3.8187	8.1431e-09	1.5841e-07	-	GO:0017148(negative regulation of translation)	-	GO:0030598(rRNA N-glycosylase activity)
TEA007620	3509.07	1208.87	-1.5372	3.8669e-05	0.0003151	K05759 PFN; profilin	-	-	GO:0003779(actin binding)
TEA003153	48.0259	16.198	-1.5589	0.0037101	0.015954	K15285 SLC35E3; solute carrier family 35, member E3	-	-	-
TEA028681	690.24	195.967	-1.8151	1.5101e-17	1.0784e-15	K00430 E1.11.1.7; peroxidase [EC:1.11.1.7]	GO:0006979(response to oxidative stress),GO:0006526(arginine biosynthetic process),GO:0042744(hydrogen peroxide catabolic process)	-	GO:0004601(peroxidase activity),GO:0020037(heme binding),GO:0004055(argininosuccinate synthase activity),GO:0005524(ATP binding)
TEA030372	100.532	30.1824	-1.7298	0.00014859	0.0010228	-	-	-	GO:0051537(2 iron, 2 sulfur cluster binding)
TEA030374	253.134	83.5957	-1.5961	2.4746e-09	5.2345e-08	-	-	-	GO:0010277(chlorophyllide a oxygenase [overall] activity),GO:0051537(2 iron, 2 sulfur cluster binding)
TEA002154	1973.94	283.281	-2.8003	2.8523e-14	1.3357e-12	-	GO:0005975(carbohydrate metabolic process)	-	GO:0005506(iron ion binding),GO:0004553(hydrolase activity, hydrolyzing O-glycosyl compounds)
TEA017969	606.515	268.856	-1.1747	1.8968e-09	4.1145e-08	-	GO:0000373(Group II intron splicing)	-	GO:0003723(RNA binding)
TEA000185	52.6848	6.27328	-3.0726	7.116e-07	9.1629e-06	-	-	-	-
TEA017964	17.4574	2.13799	-3.0127	0.0017583	0.0085524	K00761 upp, UPRT; uracil phosphoribosyltransferase [EC:2.4.2.9]	-	-	-
TEA029245	533.875	222.282	-1.2639	5.367e-12	1.7604e-10	K14685 SLC40A1, FPN1; solute carrier family 40 (iron-regulated transporter), member 1	GO:0034755(iron ion transmembrane transport)	GO:0016021(integral component of membrane)	GO:0005381(iron ion transmembrane transporter activity)
TEA029530	43.4257	4.4886	-3.2852	2.8861e-05	0.00024302	-	-	-	-
TEA023822	54.2334	4.43753	-3.6209	5.4853e-08	9.1014e-07	-	GO:0006468(protein phosphorylation)	-	GO:0004672(protein kinase activity),GO:0005524(ATP binding)
TEA023535	306.121	151.169	-1.0172	4.1745e-05	0.00033593	K21027 TRMU, SLM3; tRNA-5-taurinomethyluridine 2-sulfurtransferase [EC:2.8.1.14]	-	-	-
TEA023821	142.111	9.35948	-3.9252	2.0977e-21	2.1921e-19	-	GO:0006468(protein phosphorylation)	-	GO:0004672(protein kinase activity),GO:0005524(ATP binding)
TEA023530	1249.4	609.764	-1.0355	1.4646e-09	3.2457e-08	K01875 SARS, serS; seryl-tRNA synthetase [EC:6.1.1.11]	GO:0006434(seryl-tRNA aminoacylation),GO:0006418(tRNA aminoacylation for protein translation)	-	GO:0000166(nucleotide binding),GO:0004828(serine-tRNA ligase activity),GO:0005524(ATP binding),GO:0004812(aminoacyl-tRNA ligase activity)
TEA023824	135.73	65.8295	-1.0429	2.4032e-05	0.00020734	K01115 PLD1_2; phospholipase D1/2 [EC:3.1.4.4]	-	-	GO:0003824(catalytic activity)
TEA028117	15.3785	0.619343	-4.6314	0.0010463	0.0054832	K01537 ATP2C; P-type Ca2+ transporter type 2C [EC:7.2.2.10]	-	GO:0016021(integral component of membrane)	GO:0005215(transporter activity),GO:0005524(ATP binding),GO:0016887(ATP hydrolysis activity),GO:0000166(nucleotide binding)
TEA025792	518.312	34.4772	-3.9078	8.2329e-19	6.6995e-17	-	-	-	-
TEA025793	412.177	34.3463	-3.5841	3.3896e-05	0.00028066	K22794 FG3; flavonol-3-O-glucoside/galactoside glucosyltransferase [EC:2.4.1.239 2.4.1.-]	-	-	GO:0008194(UDP-glycosyltransferase activity)
TEA013300	14.6066	0	-6.4003	1.2062e-05	0.00011311	-	GO:0006468(protein phosphorylation)	-	GO:0004672(protein kinase activity),GO:0005524(ATP binding)
TEA007756	83.6549	2.44024	-5.0781	1.5326e-08	2.8193e-07	-	GO:0017004(cytochrome complex assembly),GO:0015986(ATP synthesis coupled proton transport),GO:0015886(heme transport)	GO:0000276(mitochondrial proton-transporting ATP synthase complex, coupling factor F(o)),GO:0016020(membrane)	GO:0020037(heme binding),GO:0015078(proton transmembrane transporter activity),GO:0015232(heme transmembrane transporter activity)
TEA007454	676.339	293.137	-1.2052	1.8315e-07	2.7125e-06	-	GO:0006812(cation transport)	-	GO:0005216(ion channel activity)
TEA025550	2277.19	525.539	-2.1152	0.0038799	0.016586	K00799 GST, gst; glutathione S-transferase [EC:2.5.1.18]	GO:0006749(glutathione metabolic process)	-	GO:0004364(glutathione transferase activity)
TEA020312	15.6672	0	-6.5094	8.5829e-06	8.3922e-05	-	GO:0006468(protein phosphorylation)	-	GO:0005524(ATP binding),GO:0004672(protein kinase activity)
TEA028758	133.371	47.1265	-1.4976	0.00027908	0.0017723	-	GO:0006468(protein phosphorylation)	-	GO:0004672(protein kinase activity),GO:0005524(ATP binding),GO:0005515(protein binding)
TEA020910	34.5655	6.51178	-2.3976	0.0008482	0.0045989	-	-	-	-
TEA028752	697.514	313.137	-1.1543	0.0032991	0.014475	-	-	-	-
TEA010927	58.0468	28.8361	-1.0094	0.0040334	0.017136	-	-	-	-
TEA028757	313.733	11.8879	-4.7214	1.8319e-06	2.1446e-05	K02982 RP-S3, rpsC; small subunit ribosomal protein S3	GO:0006412(translation)	GO:0005840(ribosome)	GO:0003735(structural constituent of ribosome),GO:0019843(rRNA binding)
TEA002870	1361.8	487.944	-1.4807	3.0244e-14	1.4112e-12	-	GO:0006468(protein phosphorylation)	-	GO:0004672(protein kinase activity),GO:0005524(ATP binding)
TEA006379	410.039	147.726	-1.4715	0.0001305	0.00091173	K14484 IAA; auxin-responsive protein IAA	GO:0006355(regulation of transcription, DNA-templated)	GO:0005634(nucleus)	GO:0005515(protein binding)
TEA023223	118.007	37.6208	-1.6489	1.6791e-05	0.00015113	-	-	-	GO:0016491(oxidoreductase activity),GO:0016628(oxidoreductase activity, acting on the CH-CH group of donors, NAD or NADP as acceptor)
TEA025602	127.986	34.0803	-1.9057	0.005571	0.022331	K22279 VH; vicianin beta-glucosidase [EC:3.2.1.119]	GO:0005975(carbohydrate metabolic process)	-	GO:0004553(hydrolase activity, hydrolyzing O-glycosyl compounds)
TEA011686	27720.5	952.011	-4.8638	0.0003333	0.0020654	K03283 HSPA1s; heat shock 70kDa protein 1/2/6/8	-	-	GO:0005524(ATP binding)
TEA006078	105.923	2.47954	-5.4078	4.3655e-09	8.8932e-08	-	GO:0006397(mRNA processing)	-	-
TEA002057	3311.44	586.342	-2.4975	0.0010807	0.0056406	-	-	-	-
TEA024209	18.2189	2.818	-2.6843	0.014553	0.049109	-	GO:0006139(nucleobase-containing compound metabolic process)	-	GO:0003676(nucleic acid binding),GO:0008408(3'-5' exonuclease activity)
TEA018378	194.411	59.0206	-1.7171	7.6438e-05	0.00057143	-	GO:0006468(protein phosphorylation)	-	GO:0005515(protein binding),GO:0005524(ATP binding),GO:0004672(protein kinase activity)
TEA017215	29.3395	5.21243	-2.4821	0.0019554	0.0093571	-	GO:0006468(protein phosphorylation)	-	GO:0004672(protein kinase activity),GO:0005524(ATP binding),GO:0005515(protein binding)
TEA002907	48.0722	12.3604	-1.9648	0.00015127	0.0010381	-	-	-	-
TEA031599	49.7656	22.1969	-1.1589	0.013296	0.045597	K21867 AKT, KAT, GORK, SKOR; potassium channel	GO:0006813(potassium ion transport),GO:0006811(ion transport),GO:0055085(transmembrane transport)	GO:0016020(membrane)	GO:0005515(protein binding),GO:0005249(voltage-gated potassium channel activity),GO:0005216(ion channel activity)
TEA032151	355.764	131.664	-1.4346	1.6968e-09	3.705e-08	-	-	-	GO:0005515(protein binding)
TEA005278	557.826	233.57	-1.2553	2.2014e-12	7.6864e-11	K17499 PPM1G, PP2CG; protein phosphatase 1G [EC:3.1.3.16]	GO:0006470(protein dephosphorylation)	-	GO:0043169(cation binding),GO:0004722(protein serine/threonine phosphatase activity)
TEA002587	45.4557	10.561	-2.1046	6.1071e-05	0.00046963	-	GO:0030244(cellulose biosynthetic process)	GO:0016020(membrane)	GO:0016760(cellulose synthase (UDP-forming) activity)
TEA005475	742.353	287.703	-1.3683	8.1511e-15	4.0869e-13	K14376 PAP; poly(A) polymerase [EC:2.7.7.19]	GO:0031123(RNA 3'-end processing),GO:0043631(RNA polyadenylation)	-	GO:0003723(RNA binding),GO:0016779(nucleotidyltransferase activity)
TEA009911	55.9128	8.45275	-2.7236	6.2123e-07	8.1257e-06	-	-	-	-
TEA014099	1307.22	442.83	-1.5608	6.4216e-10	1.53e-08	-	GO:0009704(de-etiolation),GO:0071277(cellular response to calcium ion),GO:0090333(regulation of stomatal closure)	-	-
TEA002279	357.033	128.43	-1.4732	2.423e-06	2.7346e-05	-	GO:0007165(signal transduction)	-	GO:0005096(GTPase activator activity)
TEA010657	1964.75	550.871	-1.8344	0.014535	0.04906	K02639 petF; ferredoxin	GO:0022900(electron transport chain)	-	GO:0051536(iron-sulfur cluster binding),GO:0009055(electron transfer activity),GO:0051537(2 iron, 2 sulfur cluster binding)
TEA018462	18.9484	1.20898	-3.9408	0.00043947	0.0026151	-	GO:0007131(reciprocal meiotic recombination),GO:0051177(meiotic sister chromatid cohesion),GO:0051321(meiotic cell cycle)	-	-
TEA018463	9.66039	0.60449	-3.9758	0.008795	0.032396	-	GO:0005975(carbohydrate metabolic process)	-	GO:0004553(hydrolase activity, hydrolyzing O-glycosyl compounds)
TEA011754	194.911	76.1993	-1.3516	0.00017371	0.0011721	-	-	-	GO:0008194(UDP-glycosyltransferase activity)
TEA031289	30.2073	3.04473	-3.2926	3.9883e-05	0.00032287	-	-	-	-
TEA005878	41.5782	14.2208	-1.5486	0.010168	0.036566	-	GO:0006468(protein phosphorylation)	-	GO:0004672(protein kinase activity),GO:0005524(ATP binding),GO:0005515(protein binding)
TEA032553	64847.5	14828.8	-2.1286	5.5853e-09	1.1157e-07	K03283 HSPA1s; heat shock 70kDa protein 1/2/6/8	-	-	GO:0005524(ATP binding)
TEA023792	152.784	22.8374	-2.7384	1.4598e-06	1.744e-05	-	GO:0016567(protein ubiquitination)	-	GO:0005515(protein binding),GO:0004842(ubiquitin-protein transferase activity)
TEA012878	361.063	170.044	-1.0877	0.0017637	0.0085704	-	-	-	-
TEA015233	1351.71	515.692	-1.3895	1.2674e-07	1.9497e-06	-	-	-	GO:0003700(DNA-binding transcription factor activity)
TEA014329	62.4895	28.2872	-1.1418	0.0015309	0.0075964	-	-	-	GO:0005515(protein binding)
TEA018867	478.765	122.221	-1.9684	9.5116e-08	1.5012e-06	-	-	GO:0016020(membrane)	GO:0005524(ATP binding),GO:0140359(ABC-type transporter activity)
TEA015541	1127.22	554.474	-1.0232	3.9671e-06	4.2536e-05	K01115 PLD1_2; phospholipase D1/2 [EC:3.1.4.4]	-	-	GO:0003824(catalytic activity)
TEA018314	16.5393	0	-6.5822	6.26e-06	6.3545e-05	-	-	-	-
TEA015543	151.581	67.6453	-1.162	9.8317e-05	0.00071349	K12197 CHMP1, VPS46, DID2; charged multivesicular body protein 1	GO:0007034(vacuolar transport)	-	-
TEA025988	71.7094	30.9499	-1.2059	0.0094102	0.034249	K03363 CDC20; cell division cycle 20, cofactor of APC complex	GO:1904668(positive regulation of ubiquitin protein ligase activity)	-	GO:0005515(protein binding),GO:0010997(anaphase-promoting complex binding),GO:0097027(ubiquitin-protein transferase activator activity)
TEA014891	300.455	29.8207	-3.3295	3.1803e-11	9.2681e-10	-	GO:0006508(proteolysis)	-	GO:0008236(serine-type peptidase activity),GO:0004252(serine-type endopeptidase activity)
TEA015549	339.27	101.337	-1.7421	3.6679e-07	5.0952e-06	K18980 EO, FaQR; 2-methylene-furan-3-one reductase [EC:1.3.1.105]	-	-	GO:0016628(oxidoreductase activity, acting on the CH-CH group of donors, NAD or NADP as acceptor)
TEA005611	1449.07	575.989	-1.3305	7.6131e-10	1.7924e-08	-	GO:0032366(intracellular sterol transport)	-	-
TEA007986	154.986	35.8781	-2.1116	1.761e-12	6.2663e-11	-	-	-	GO:0004869(cysteine-type endopeptidase inhibitor activity)
TEA009355	285.639	125.774	-1.1863	1.8725e-06	2.1878e-05	-	-	-	-
TEA015033	52.9678	14.0482	-1.9087	0.00044403	0.0026386	-	GO:0006468(protein phosphorylation)	-	GO:0004672(protein kinase activity),GO:0005524(ATP binding),GO:0030247(polysaccharide binding)
TEA005618	5617.61	1611.19	-1.8016	1.8721e-08	3.3936e-07	K02721 psbW; photosystem II PsbW protein	GO:0015979(photosynthesis)	GO:0009507(chloroplast),GO:0009523(photosystem II)	-
TEA027233	415.424	167.955	-1.3046	4.0494e-06	4.3321e-05	K05387 GRIP; glutamate receptor, ionotropic, plant	-	GO:0016020(membrane)	GO:0015276(ligand-gated ion channel activity)
TEA005581	377.518	123.494	-1.6107	1.2043e-07	1.8642e-06	-	-	-	GO:0005524(ATP binding),GO:0016887(ATP hydrolysis activity)
TEA013697	758.523	334.839	-1.1787	0.00019392	0.0012955	K08234 yaeR; glyoxylase I family protein	-	-	-
TEA023008	1995.06	642.204	-1.6358	2.9137e-39	1.1125e-36	K12447 USP; UDP-sugar pyrophosphorylase [EC:2.7.7.64]	-	-	GO:0070569(uridylyltransferase activity)
TEA005589	1170.12	493.703	-1.2445	1.0781e-06	1.3285e-05	-	GO:0006355(regulation of transcription, DNA-templated)	-	GO:0003700(DNA-binding transcription factor activity)
TEA002674	152.49	44.8711	-1.7668	8.8977e-11	2.4069e-09	K00850 pfkA, PFK; 6-phosphofructokinase 1 [EC:2.7.1.11]	GO:0006096(glycolytic process)	-	GO:0003872(6-phosphofructokinase activity)
TEA021888	171.33	64.4108	-1.4087	0.0034308	0.014945	-	-	-	-
TEA015439	1415.62	581.205	-1.2837	6.8784e-08	1.1201e-06	-	-	-	-
TEA027838	624.871	163.038	-1.9367	9.7533e-13	3.631e-11	-	-	-	GO:0005524(ATP binding),GO:0016887(ATP hydrolysis activity)
TEA027783	282.544	0	-10.678	9.1847e-19	7.3534e-17	K05658 ABCB1, CD243; ATP-binding cassette, subfamily B (MDR/TAP), member 1 [EC:7.6.2.2]	GO:0055085(transmembrane transport)	GO:0016021(integral component of membrane)	GO:0005524(ATP binding),GO:0140359(ABC-type transporter activity)
TEA027782	451.297	198.397	-1.1862	2.6174e-07	3.7496e-06	-	-	-	-
TEA033511	970.258	479.519	-1.0167	1.1177e-10	2.9668e-09	K05289 GAA1; GPI-anchor transamidase subunit GAA1	-	GO:0016021(integral component of membrane),GO:0042765(GPI-anchor transamidase complex)	GO:0005515(protein binding)
TEA012308	531.486	181.539	-1.5484	2.5027e-05	0.00021502	K19073 DVR; divinyl chlorophyllide a 8-vinyl-reductase [EC:1.3.1.75]	-	-	GO:0016491(oxidoreductase activity)
TEA032024	706.717	279.147	-1.3394	6.6901e-05	0.00050764	-	GO:0006468(protein phosphorylation)	-	GO:0004672(protein kinase activity),GO:0005524(ATP binding),GO:0005515(protein binding)
TEA015120	445.389	64.2426	-2.7934	2.1985e-23	2.8345e-21	K14802 DRS2, ATP8A; phospholipid-transporting ATPase [EC:7.6.2.1]	GO:0015914(phospholipid transport)	GO:0016021(integral component of membrane)	GO:0000166(nucleotide binding),GO:0000287(magnesium ion binding),GO:0005524(ATP binding),GO:0140326(ATPase-coupled intramembrane lipid transporter activity),GO:0005215(transporter activity),GO:0016887(ATP hydrolysis activity)
TEA015129	45.1347	6.50435	-2.7845	2.604e-07	3.7358e-06	K08506 SYP7; syntaxin of plants SYP7	-	-	-
TEA031828	9.38486	0	-5.7663	0.0003465	0.0021397	-	GO:0055075(potassium ion homeostasis)	-	-
TEA014057	122.474	46.2826	-1.4038	4.5455e-05	0.00036227	-	-	-	GO:0005515(protein binding)
TEA018087	9.78698	0	-5.8263	0.00023096	0.0015072	-	-	-	-
TEA018085	1560.37	3.42775	-8.8268	1.8744e-74	3.9875e-71	-	-	-	GO:0043531(ADP binding)
TEA018088	1026.06	478.798	-1.0989	2.3805e-06	2.6923e-05	-	GO:0006468(protein phosphorylation)	-	GO:0004672(protein kinase activity),GO:0005524(ATP binding)
TEA030410	1436.09	664.481	-1.1114	4.9656e-11	1.4045e-09	-	-	-	-
TEA001800	584.844	284.965	-1.0356	3.2363e-08	5.5909e-07	K01082 cysQ, MET22, BPNT1; 3'(2'), 5'-bisphosphate nucleotidase [EC:3.1.3.7]	GO:0046855(inositol phosphate dephosphorylation)	-	-
TEA030416	267.112	117.1	-1.1885	1.0887e-05	0.0001036	K00278 nadB; L-aspartate oxidase [EC:1.4.3.16]	GO:0009435(NAD biosynthetic process)	-	GO:0008734(L-aspartate oxidase activity),GO:0016491(oxidoreductase activity)
TEA001802	4328.81	2051.51	-1.077	1.1764e-06	1.4384e-05	-	-	-	-
TEA022664	1084.88	329.92	-1.7164	1.92e-11	5.7528e-10	-	-	-	GO:0005524(ATP binding)
TEA001778	151.217	38.4798	-1.9709	2.4767e-05	0.00021313	-	-	-	-
TEA016023	135.561	55.2277	-1.2906	0.011726	0.0411	K08901 psbQ; photosystem II oxygen-evolving enhancer protein 3	GO:0015979(photosynthesis)	GO:0009523(photosystem II),GO:0009654(photosystem II oxygen evolving complex),GO:0019898(extrinsic component of membrane)	GO:0005509(calcium ion binding)
TEA005539	21.4838	0	-6.9621	4.0407e-07	5.5458e-06	-	-	-	GO:0016616(oxidoreductase activity, acting on the CH-OH group of donors, NAD or NADP as acceptor),GO:0016491(oxidoreductase activity)
TEA012017	1772.16	561.141	-1.6586	0.00010513	0.00075559	K04565 SOD1; superoxide dismutase, Cu-Zn family [EC:1.15.1.1]	GO:0006801(superoxide metabolic process)	-	GO:0046872(metal ion binding)
TEA012016	282.309	132.047	-1.0938	0.0035737	0.01547	-	-	-	-
TEA022462	2179.2	1060.83	-1.0383	0.0018364	0.0088573	-	-	-	-
TEA012011	22.7363	2.83285	-3.0114	5.4766e-05	0.00042721	-	GO:0006468(protein phosphorylation)	-	GO:0005515(protein binding),GO:0004672(protein kinase activity),GO:0005524(ATP binding)
TEA027498	270.791	72.7719	-1.8937	0.00053039	0.0030709	K11498 CENPE; centromeric protein E	GO:0007018(microtubule-based movement)	-	GO:0003777(microtubule motor activity),GO:0005524(ATP binding),GO:0008017(microtubule binding)
TEA001376	2707.92	818.596	-1.7258	1.6836e-14	8.0617e-13	K15095 E1.1.1.208; (+)-neomenthol dehydrogenase [EC:1.1.1.208]	-	-	GO:0016616(oxidoreductase activity, acting on the CH-OH group of donors, NAD or NADP as acceptor)
TEA021996	66.3977	25.2604	-1.3915	0.00056027	0.0032164	-	-	-	-
TEA007968	249.25	73.051	-1.7692	2.0611e-16	1.2631e-14	K14505 CYCD3; cyclin D3, plant	-	-	-
TEA027019	5.03527	0	-4.8623	0.010615	0.037904	-	-	GO:0016021(integral component of membrane)	-
TEA010341	65.342	23.9506	-1.4433	0.00013765	0.0009556	K00837 ISS1, VAS1; aromatic aminotransferase [EC:2.6.1.-]	-	-	GO:0003824(catalytic activity)
TEA027548	48.9318	0	-8.1518	4.0031e-10	9.8452e-09	K20352 TMED10, ERV25; p24 family protein delta-1	-	-	-
TEA010343	4140.42	1921.19	-1.1078	3.7597e-08	6.4243e-07	K22390 ACP7; acid phosphatase type 7	-	-	GO:0016787(hydrolase activity),GO:0003993(acid phosphatase activity)
TEA020916	788.842	376.764	-1.0667	4.3644e-07	5.9353e-06	-	GO:0006468(protein phosphorylation)	-	GO:0004672(protein kinase activity),GO:0005524(ATP binding),GO:0005515(protein binding)
TEA012499	711.063	160.589	-2.1453	3.8025e-15	1.9764e-13	-	GO:0009627(systemic acquired resistance)	-	GO:0005504(fatty acid binding)
TEA027541	395.478	80.4749	-2.2948	2.2357e-06	2.5531e-05	-	-	-	GO:0016740(transferase activity),GO:0016413(O-acetyltransferase activity)
TEA022060	1056.41	267.61	-1.9802	3.2256e-08	5.5757e-07	K19355 MAN; mannan endo-1,4-beta-mannosidase [EC:3.2.1.78]	GO:0071704(organic substance metabolic process)	-	GO:0004553(hydrolase activity, hydrolyzing O-glycosyl compounds)
TEA003797	358.513	0	-11.02	3.3979e-20	3.1724e-18	-	-	-	-
TEA004459	165.035	3.84698	-5.4494	1.8266e-21	1.9291e-19	-	-	-	-
TEA016972	37.4601	1.23869	-4.9044	4.2393e-06	4.5125e-05	-	-	-	GO:0008194(UDP-glycosyltransferase activity)
TEA016797	67.5262	24.6996	-1.45	0.00010658	0.0007645	-	-	-	-
TEA014796	506.604	162.315	-1.6402	2.3428e-13	9.5079e-12	K02959 RP-S16, MRPS16, rpsP; small subunit ribosomal protein S16	GO:0006412(translation)	GO:0005840(ribosome)	GO:0003735(structural constituent of ribosome)
TEA021265	293.213	140.199	-1.063	0.0013521	0.0068323	-	-	-	GO:0005515(protein binding)
TEA001977	40.9593	0	-7.894	1.3095e-09	2.9347e-08	-	-	-	GO:0043531(ADP binding)
TEA004184	10.141	0	-5.8671	0.00048894	0.0028609	-	-	-	-
TEA030561	21.8539	5.9924	-1.8785	0.006561	0.02545	-	-	-	-
TEA012471	112.768	50.903	-1.1456	0.00042505	0.002544	-	GO:0006355(regulation of transcription, DNA-templated),GO:0007623(circadian rhythm)	-	-
TEA012470	2539.4	1248	-1.0247	2.3811e-06	2.6923e-05	K23872 QUA3; putative homogalacturonan methyltransferase [EC:2.1.1.-]	-	-	GO:0008168(methyltransferase activity)
TEA012473	149.13	47.8181	-1.6394	2.4876e-07	3.5843e-06	-	GO:0006355(regulation of transcription, DNA-templated),GO:0007623(circadian rhythm)	-	-
TEA016159	7379.79	2974.42	-1.3109	2.8144e-18	2.1221e-16	-	-	-	GO:0004869(cysteine-type endopeptidase inhibitor activity)
TEA012475	152.226	58.7183	-1.375	1.562e-07	2.3507e-06	-	GO:0055085(transmembrane transport)	GO:0016021(integral component of membrane)	GO:0005524(ATP binding),GO:0140359(ABC-type transporter activity),GO:0008289(lipid binding)
TEA025940	109.433	35.5873	-1.6172	2.1343e-06	2.4581e-05	K00860 cysC; adenylylsulfate kinase [EC:2.7.1.25]	GO:0000103(sulfate assimilation)	-	GO:0004020(adenylylsulfate kinase activity),GO:0005524(ATP binding)
TEA029656	41.783	0	-7.9208	6.6676e-10	1.5861e-08	-	-	-	GO:0046983(protein dimerization activity),GO:0008168(methyltransferase activity),GO:0008171(O-methyltransferase activity)
TEA030960	726.165	329.014	-1.1414	2.1631e-07	3.158e-06	-	GO:0006468(protein phosphorylation)	-	GO:0005515(protein binding),GO:0004672(protein kinase activity),GO:0005524(ATP binding)
TEA016808	64.4661	20.0174	-1.6862	1.7839e-05	0.00015969	-	GO:0006952(defense response)	-	GO:0043531(ADP binding)
TEA030966	285.208	140.245	-1.022	0.0011341	0.0058731	-	-	-	GO:0005515(protein binding)
TEA013879	1721.76	850.5	-1.0174	0.00075426	0.0041531	-	-	-	-
TEA023609	517.223	244.779	-1.0787	0.00010535	0.00075677	-	-	-	GO:0005515(protein binding)
TEA013873	19.6645	0.980081	-4.3729	0.00017134	0.0011587	-	-	-	-
TEA029658	197.326	93.0832	-1.0813	5.7386e-06	5.8867e-05	K13511 TAZ; monolysocardiolipin acyltransferase [EC:2.3.1.-]	GO:0006644(phospholipid metabolic process)	-	GO:0016746(acyltransferase activity)
TEA000737	964.393	436.751	-1.1425	0.00036964	0.0022578	-	GO:0006468(protein phosphorylation)	-	GO:0004672(protein kinase activity),GO:0005524(ATP binding)
TEA000731	463.288	202.597	-1.1952	6.4634e-09	1.2782e-07	-	-	-	-
TEA016480	6.03746	0	-5.1261	0.003971	0.016913	-	-	-	GO:0005515(protein binding)
TEA004235	729.009	157.573	-2.2095	0.0043316	0.01815	K05658 ABCB1, CD243; ATP-binding cassette, subfamily B (MDR/TAP), member 1 [EC:7.6.2.2]	GO:0055085(transmembrane transport)	GO:0016021(integral component of membrane)	GO:0005524(ATP binding),GO:0140359(ABC-type transporter activity)
TEA001600	232.7	4.33974	-5.7352	3.9079e-35	1.1756e-32	-	-	-	-
TEA004230	744.344	118.455	-2.6518	1.7094e-60	1.5428e-57	-	-	-	-
TEA020220	429.714	158.531	-1.4397	1.2807e-11	3.9537e-10	-	-	-	GO:0003723(RNA binding)
TEA030745	153.359	7.57263	-4.3414	2.3318e-10	5.9154e-09	K02261 COX2; cytochrome c oxidase subunit 2	GO:0022900(electron transport chain)	GO:0016020(membrane),GO:0016021(integral component of membrane)	GO:0004129(cytochrome-c oxidase activity),GO:0005507(copper ion binding)
TEA007508	15655.8	6290.77	-1.3153	1.2153e-09	2.742e-08	-	-	-	-
TEA021313	29.4352	1.81347	-3.9944	5.51e-05	0.00042903	-	GO:0006468(protein phosphorylation),GO:0048544(recognition of pollen)	-	GO:0004672(protein kinase activity),GO:0005524(ATP binding)
TEA021310	24.0195	0	-7.1195	1.4757e-07	2.2379e-06	-	-	-	-
TEA016375	60.6822	8.69775	-2.7979	3.2152e-06	3.5153e-05	-	GO:0055085(transmembrane transport),GO:0006857(oligopeptide transport),GO:0042938(dipeptide transport)	GO:0016020(membrane)	GO:0022857(transmembrane transporter activity),GO:0042937(tripeptide transmembrane transporter activity),GO:0071916(dipeptide transmembrane transporter activity)
TEA021645	262.488	99.5514	-1.3978	9.4642e-09	1.8221e-07	-	-	-	GO:0005515(protein binding)
TEA017776	21.3629	4.39081	-2.2772	0.0019996	0.0095286	-	-	-	GO:0004497(monooxygenase activity),GO:0005506(iron ion binding),GO:0016705(oxidoreductase activity, acting on paired donors, with incorporation or reduction of molecular oxygen),GO:0020037(heme binding)
TEA015935	78.5709	21.3742	-1.8739	5.5143e-05	0.00042914	-	-	-	-
TEA015936	508.931	196.789	-1.3711	1.0893e-15	6.0189e-14	-	-	-	GO:0016491(oxidoreductase activity)
TEA015933	33.4616	4.71007	-2.8341	2.3765e-06	2.6892e-05	K01285 PRCP; lysosomal Pro-X carboxypeptidase [EC:3.4.16.2]	-	-	-
TEA022844	56.0181	23.7078	-1.2398	0.0058206	0.023102	-	-	-	GO:0017022(myosin binding)
TEA032835	1061.94	372.426	-1.5107	1.5339e-11	4.6665e-10	K14379 ACP5; tartrate-resistant acid phosphatase type 5 [EC:3.1.3.2]	-	-	GO:0003993(acid phosphatase activity),GO:0016787(hydrolase activity)
TEA019919	92.1868	11.207	-3.036	9.2651e-14	4.0225e-12	-	GO:0016311(dephosphorylation)	-	GO:0016791(phosphatase activity)
TEA028925	47.3657	0	-8.0957	8.0313e-10	1.8761e-08	-	-	-	GO:0005515(protein binding)
TEA029433	575.323	246.498	-1.2217	2.1294e-08	3.8182e-07	-	GO:0006508(proteolysis)	-	GO:0008234(cysteine-type peptidase activity)
TEA029432	1074.41	407.944	-1.3965	1.4275e-11	4.383e-10	-	GO:0006508(proteolysis)	-	GO:0008234(cysteine-type peptidase activity)
TEA022684	193.919	32.7025	-2.5681	6.6897e-13	2.5284e-11	K15639 CYP734A1, BAS1; PHYB activation tagged suppressor 1 [EC:1.14.-.-]	-	-	GO:0004497(monooxygenase activity),GO:0005506(iron ion binding),GO:0016705(oxidoreductase activity, acting on paired donors, with incorporation or reduction of molecular oxygen),GO:0020037(heme binding)
TEA019911	902.58	361.562	-1.3191	3.1784e-05	0.00026501	K22390 ACP7; acid phosphatase type 7	-	-	GO:0003993(acid phosphatase activity),GO:0046872(metal ion binding),GO:0016787(hydrolase activity)
[truncated: 1,583 more rows]

## Sheet: FWH_vs_FWS.DEG_up.Annotation
Table S5 Identification of differentially expressed genes (DEGs) in different groups （FWH_vs_FWS.DEG_up.Annotation）
[truncated: 1,436 more rows]

[truncated: 3 more sheets: FWH_vs_FWS.DEG_down.Annotation, FWM_vs_FWS.DEG_up.Annotation, FWM_vs_FWS.DEG_down.Annotation]
