# Supplementary material for: Investigation of heat stress responses and adaptation mechanisms by integrative metabolome and transcriptome analysis in tea plants (Camellia sinensis)
Source: Sci Rep. 2024 May 1;14:10023. doi: 10.1038/s41598-024-60411-0 (PMC11063163; doi:10.1038/s41598-024-60411-0)
Supplement: Supplementary file 7 — Supplementary Table S6. [file 41598_2024_60411_MOESM7_ESM.xlsx]

## Sheet: Sheet1
Table S6 the FPKM value of genes associated with flavonoids biosynthesis
Gene_name	FWH_1_FPKM	FWH_2_FPKM	FWH_3_FPKM	FWM_1_FPKM	FWM_2_FPKM	FWM_3_FPKM	FWS_1_FPKM	FWS_2_FPKM	FWS_3_FPKM
CHS(TEA018665)	45.61	54.634	57.2551	13.3856	20.8637	26.8596	65.9482	43.3987	32.5997
CHS(TEA023331)	14.7168	29.0077	43.869	8.5945	14.3647	29.4549	8.65723	11.7424	17.0111
CHS(TEA023333)	76.8727	145.343	219.059	30.1344	39.1781	82.3693	47.4268	59.7585	86.1235
CHS(TEA023340)	729.842	879.866	1193.58	152.517	241.108	447.912	570.725	485.941	891.997
CHS(TEA034042)	1067.61	1437.01	1618.2	392.388	518.9	779.842	1212.45	1282.36	949
CHI(TEA033023)	10.1833	13.825	14.5388	13.9668	14.3076	16.4342	12.4101	11.7949	10.9725
CHI(TEA033031)	109.524	123.874	139.089	114.597	123.333	149.047	107.226	127.505	144.607
CHI(TEA034003)	71.8513	86.9928	90.8811	58.2779	71.0784	92.3044	46.0155	59.0119	40.196
F3H(TEA032514)	0.205689	0.254816	0.119114	0.13944	0.139961	0.121216	0.897094	0.182388	0.203265
DFR(TEA024758)	1.42333	0.810942	0.81008	10.8873	12.4349	7.6331	14.2516	6.43633	9.12498
FLS(TEA006643)	253.01	220.014	206.309	83.8593	90.3793	102.657	28.1553	22.028	25.0991
FLS(TEA010328)	228.089	291.264	210.988	78.8343	105.968	156.998	37.7971	20.9381	26.3129
FLS(TEA016601)	89.103	50.9863	66.2764	6.24429	9.44792	22.194	13.0258	7.37853	15.7003
FLS(TEA031045)	8.78379	11.5284	9.22067	19.2863	15.3813	10.8115	4.22221	7.16261	9.8917
FNS(TEA012257)	3.14965	9.7353	10.1012	3.65384	6.91797	15.8225	8.72473	4.73669	4.68534
FNS(TEA017200)	0	0.032636	0	1.2606	1.39239	0.745164	0.539907	0.773312	0.456809
