# Supplementary material for: Investigation of heat stress responses and adaptation mechanisms by integrative metabolome and transcriptome analysis in tea plants (Camellia sinensis)
Source: Sci Rep. 2024 May 1;14:10023. doi: 10.1038/s41598-024-60411-0 (PMC11063163; doi:10.1038/s41598-024-60411-0)
Supplement: Supplementary file 8 — Supplementary Table S7. [file 41598_2024_60411_MOESM8_ESM.xlsx]

## Sheet: Sheet1
Table S7 Primer pairs used in this work
Gene name		sequence（5'-3'）	product size
TEA013594	F	GTCACGGGGAGGAGAACAG	167bp
	R	AGTATCCGGTGAGTGGGTCT
TEA021194	F	CTCAGAACACCAAAGGCAGC	105bp
	R	CACCAGCAAAAAGATAGCCTGT
TEA004369	F	GCGGAGAGAGGAGCAAAGAG	200bp
	R	TTGAACAGACTTAACCTCAGGC
TEA018340	F	AGTCTTGTCATCGTCAGCGAA	174bp
	R	CTTGTTTGACGCAACGAAATCATA
TEA009004	F	CGGATGTGAAGGATGGTGGT	115bp
	R	GGAACATAGTGCCCTTTGCGA
Actin	F	GCCATCTTTGATTGGAATGG	207bp
	R	GGTGCCACAACCTTGATCTT
